# Supplementary material for: Pharmacologically controlling protein-protein interactions through epichaperomes for therapeutic vulnerability in cancer
Source: Commun Biol. 2021 Nov 25;4:1333. doi: 10.1038/s42003-021-02842-3 (PMC8617294; doi:10.1038/s42003-021-02842-3)
Supplement: Supplementary file 4 — Supplementary Data 1 [file 42003_2021_2842_MOESM4_ESM.xlsx]

## Sheet: Note
Supplementary Data 1. Epichaperomics-derived interactome datasets as per Fig. 3a
	Column name	Note	Replicate	Abbreviation
	xlog10_LFQ.intensity.Lane1	Epichaperomics: MDA-MB-468	1	468
	xlog10_LFQ.intensity.Lane1_rep	Epichaperomics: MDA-MB-468	2	468
	xlog10_LFQ.intensity.Lane2	Epichaperomics: MiaPaCa2	1	MiapPaca2-0h
	xlog10_LFQ.intensity.Lane2_rep	Epichaperomics: MiaPaCa2	2	MiapPaca2-0h
	xlog10_LFQ.intensity.Lane3	Epichaperomics: MiaPaCa2 -rebound	1	MiaPaCa2-PU 24h
	xlog10_LFQ.intensity.Lane3_rep	Epichaperomics: MiaPaCa2-rebound	2	MiaPaCa2-PU 24h
	LFQ.A.p	adjust.p.value (BH) of DC analysis comparing 468 versus MiaPaCa2-0h
	LFQ.A.FC	Fold change of DC analysis comparing 468 versus MiaPaCa2-0h
	LFQ.A.log10.p	log10 transformed adjust.p.value (BH) of DC analysis comparing 468 versus MiaPaCa2-0h
	LFQ.A.log10.FC	log10 transformed fold change of DC analysis comparing 468 versus MiaPaCa2-0h
	LFQ.B.p	adjust.p.value (BH) of DC analysis comparing MiaPaCa2-24h versus MiaPaCa2-0h
	LFQ.B.FC	Fold change of DC analysis comparing MDAMB468 versus MiaPaCa2-0h
	LFQ.B.log10.p	log10 transformed adjust.p.value (BH) of DC analysis comparing MiaPaCa2-PU 24h versus MiaPaCa2-0h
	LFQ.B.log10.FC	log10 transformed fold change of DC analysis comparing MiaPaCa2-PU 24h versus MiaPaCa2-0h

## Sheet: Epichaperomics datasets
Entry.name	Entry	MS.MS.count.Lane1	MS.MS.count.Lane1_rep	MS.MS.count.Lane2	MS.MS.count.Lane2_rep	MS.MS.count.Lane3	MS.MS.count.Lane3_rep	xlog10_LFQ.intensity.Lane1	xlog10_LFQ.intensity.Lane1_rep	xlog10_LFQ.intensity.Lane2	xlog10_LFQ.intensity.Lane2_rep	xlog10_LFQ.intensity.Lane3	xlog10_LFQ.intensity.Lane3_rep	Entry.name	Protein.names	Gene.names	Gene.names...primary..	Function..CC.	Length	Gene.ontology..biological.process.	Gene.ontology..cellular.component.	Gene.ontology..molecular.function.	Domain..CC.	Domain..FT.	Protein.families	Sequence.similarities	EC.number	Organism	Repeat	Region	Zinc.finger	Motif	Coiled.coil	Compositional.bias	Cross.reference..MGI.	Cross.reference..GeneCards.	Status	LFQ.A.p	LFQ.A.FC	LFQ.A.log10.p	LFQ.A.log10.FC	LFQ.B.p	LFQ.B.FC	LFQ.B.log10.p	LFQ.B.log10.FC
RBM47_HUMAN	A0AV96	9	13	22	23	25	28	8.3673	8.50143	8.62923	8.70703	8.76042	8.74607	RBM47_HUMAN	RNA-binding protein 47 (RNA-binding motif protein 47)	RBM47	RBM47		593	cytidine to uridine editing [GO:0016554]; hematopoietic progenitor cell differentiation [GO:0002244]	nucleus [GO:0005634]	RNA binding [GO:0003723]		DOMAIN 71 149 RRM 1. {ECO:0000255|PROSITE-ProRule:PRU00176}.; DOMAIN 151 233 RRM 2. {ECO:0000255|PROSITE-ProRule:PRU00176}.; DOMAIN 246 318 RRM 3. {ECO:0000255|PROSITE-ProRule:PRU00176}.	RRM RBM47 family	SIMILARITY: Belongs to the RRM RBM47 family. {ECO:0000305}.		Homo sapiens (Human)						COMPBIAS 487 581 Ala-rich.		RBM47;	reviewed	0.376959	1.00785	-0.423705	0.00339794	0.140066	0.96849	-0.853668	-0.013905
IFT56_HUMAN	A0AVF1	3	6	17	14	8	8	7.73567	7.83187	7.94624	7.90785	7.87862	7.92413	IFT56_HUMAN	Intraflagellar transport protein 56 (Tetratricopeptide repeat protein 26) (TPR repeat protein 26)	TTC26 IFT56	TTC26	FUNCTION: Component of the intraflagellar transport (IFT) complex B required for transport of proteins in the motile cilium. Required for transport of specific ciliary cargo proteins related to motility, while it is neither required for IFT complex B assembly or motion nor for cilium assembly. Required for efficient coupling between the accumulation of GLI3 at the ciliary tip and its dissociation…	554	cilium assembly [GO:0060271]; intraciliary transport [GO:0042073]; intraciliary transport involved in cilium assembly [GO:0035735]; smoothened signaling pathway [GO:0007224]; spermatid development [GO:0007286]	centrosome [GO:0005813]; ciliary basal body [GO:0036064]; ciliary tip [GO:0097542]; cilium [GO:0005929]; intraciliary transport particle B [GO:0030992]				IFT56 family	SIMILARITY: Belongs to the IFT56 family. {ECO:0000305}.		Homo sapiens (Human)	REPEAT 57 90 TPR 1.; REPEAT 92 125 TPR 2.; REPEAT 151 184 TPR 3.; REPEAT 468 501 TPR 4.							TTC26;	reviewed	0.517342	0.994325	-0.286222	-0.00247184	0.224481	0.973196	-0.64882	-0.0117997
UBA6_HUMAN	A0AVT1	22	14	26	28	16	19	8.34201	8.19896	8.3597	8.28883	8.19973	8.13481	UBA6_HUMAN	Ubiquitin-like modifier-activating enzyme 6 (Ubiquitin-activating enzyme 6) (EC 6.2.1.45) (Monocyte protein 4) (MOP-4) (Ubiquitin-activating enzyme E1-like protein 2) (E1-L2)	UBA6 MOP4 UBE1L2	UBA6	FUNCTION: Activates ubiquitin by first adenylating its C-terminal glycine residue with ATP, and thereafter linking this residue to the side chain of a cysteine residue in E1, yielding a ubiquitin-E1 thioester and free AMP. Specific for ubiquitin, does not activate ubiquitin-like peptides. Differs from UBE1 in its specificity for substrate E2 charging. Does not charge cell cycle E2s, such as CDC34…	1052	amygdala development [GO:0021764]; cellular response to DNA damage stimulus [GO:0006974]; dendritic spine development [GO:0060996]; hippocampus development [GO:0021766]; learning [GO:0007612]; locomotory behavior [GO:0007626]; protein ubiquitination [GO:0016567]; protein ubiquitination involved in ubiquitin-dependent protein catabolic process [GO:0042787]; ubiquitin-dependent protein catabolic pr…	cytoplasm [GO:0005737]; cytosol [GO:0005829]	ATP binding [GO:0005524]; FAT10 activating enzyme activity [GO:0019780]; ubiquitin activating enzyme activity [GO:0004839]			Ubiquitin-activating E1 family	SIMILARITY: Belongs to the ubiquitin-activating E1 family. {ECO:0000305}.	6.2.1.45	Homo sapiens (Human)								UBA6;	reviewed	0.030469	0.979266	-1.51614	-0.00909919	0.313091	0.987504	-0.504329	-0.00546125
ESYT2_HUMAN	A0FGR8	8	7	6	7	0	1	7.51006	7.73322	7.23812	7.18007			ESYT2_HUMAN	Extended synaptotagmin-2 (E-Syt2) (Chr2Syt)	ESYT2 FAM62B KIAA1228	ESYT2	FUNCTION: Tethers the endoplasmic reticulum to the cell membrane and promotes the formation of appositions between the endoplasmic reticulum and the cell membrane. Binds glycerophospholipids in a barrel-like domain and may play a role in cellular lipid transport. Plays a role in FGF signaling via its role in the rapid internalization of FGFR1 that has been activated by FGF1 binding; this occurs m…	921	endocytosis [GO:0006897]; glycosphingolipid metabolic process [GO:0006687]; lipid transport [GO:0006869]	endoplasmic reticulum membrane [GO:0005789]; extrinsic component of cytoplasmic side of plasma membrane [GO:0031234]; integral component of plasma membrane [GO:0005887]; intrinsic component of endoplasmic reticulum membrane [GO:0031227]; membrane [GO:0016020]; organelle membrane contact site [GO:0044232]	cadherin binding [GO:0045296]; calcium-dependent phospholipid binding [GO:0005544]; calcium ion binding [GO:0005509]; identical protein binding [GO:0042802]; phosphatidylcholine binding [GO:0031210]; phosphatidylethanolamine binding [GO:0008429]; phosphatidylinositol binding [GO:0035091]	DOMAIN: Anchored to the endoplasmic reticulum membrane by a transmembrane hairpin structure; both N-terminus and C-terminus are cytoplasmic. {ECO:0000269|PubMed:23791178}.; DOMAIN: The C2 domains mediate lipid and calcium binding. The N-terminal C2 domain binds calcium ions and is important for calcium-dependent lipid binding and interaction with membranes. Two calcium ions are bound at a high-af…	DOMAIN 191 370 SMP-LBD. {ECO:0000255, ECO:0000269|PubMed:24847877}.; DOMAIN 372 473 C2 1. {ECO:0000255|PROSITE-ProRule:PRU00041}.; DOMAIN 523 617 C2 2. {ECO:0000255|PROSITE-ProRule:PRU00041}.; DOMAIN 788 892 C2 3. {ECO:0000255|PROSITE-ProRule:PRU00041}.	Extended synaptotagmin family	SIMILARITY: Belongs to the extended synaptotagmin family. {ECO:0000305}.		Homo sapiens (Human)		REGION 833 840 Required for phosphatidylinositol 4,5-bisphosphate-dependent location at the cell membrane.				COMPBIAS 736 739 Poly-Ser.		ESYT2;	reviewed	0.011884	0.701212	-1.92504	-0.154151	0.258665	1.04414	-0.587262	0.0187577
UH1BL_HUMAN	A0JNW5	0	1	10	8	8	15		7.43604	7.79864	7.8746	7.94222	8.09043	UH1BL_HUMAN	UHRF1-binding protein 1-like	UHRF1BP1L KIAA0701	UHRF1BP1L		1464									Homo sapiens (Human)					COILED 1418 1456 {ECO:0000255}.			UHRF1BP1L;	reviewed	0.287203	1.02247	-0.541812	0.00965178	0.405223	0.78854	-0.392306	-0.103176
SHOT1_HUMAN	A0MZ66	0	0	0	0	33	38					9.0854	8.99212	SHOT1_HUMAN	Shootin-1 (Shootin1)	SHTN1 KIAA1598	SHTN1	FUNCTION: Involved in the generation of internal asymmetric signals required for neuronal polarization and neurite outgrowth. Mediates netrin-1-induced F-actin-substrate coupling or 'clutch engagement' within the axon growth cone through activation of CDC42, RAC1 and PAK1-dependent signaling pathway, thereby converting the F-actin retrograde flow into traction forces, concomitantly with filopodiu…	631	actin filament bundle retrograde transport [GO:0061573]; axonogenesis [GO:0007409]; Cdc42 protein signal transduction [GO:0032488]; cytoplasmic actin-based contraction involved in cell motility [GO:0060327]; endoplasmic reticulum polarization [GO:0061163]; netrin-activated signaling pathway [GO:0038007]; neuron projection morphogenesis [GO:0048812]; positive regulation of axon extension [GO:00457…	axon [GO:0030424]; axonal growth cone [GO:0044295]; cell leading edge [GO:0031252]; cytoplasm [GO:0005737]; filopodium [GO:0030175]; growth cone [GO:0030426]; lamellipodium [GO:0030027]; microtubule [GO:0005874]; microtubule associated complex [GO:0005875]; microtubule cytoskeleton [GO:0015630]; perikaryon [GO:0043204]; perinuclear region of cytoplasm [GO:0048471]	actin filament binding [GO:0051015]; cadherin binding [GO:0045296]; kinesin binding [GO:0019894]	DOMAIN: The N-terminus region is necessary for interaction with actin retrograde filament flow and accumulation in neuronal growth cones. {ECO:0000250|UniProtKB:A0MZ67}.		Shootin family	SIMILARITY: Belongs to the shootin family. {ECO:0000305}.		Homo sapiens (Human)					COILED 7 353 {ECO:0000255}.	COMPBIAS 353 369 Pro-rich.		SHTN1;	reviewed	0.00580528	1.78511	-2.23618	0.251666		1		0
MEX3A_HUMAN	A1L020	0	0	1	0	0	1						5.91915	MEX3A_HUMAN	RNA-binding protein MEX3A (RING finger and KH domain-containing protein 4)	MEX3A RKHD4	MEX3A	FUNCTION: RNA binding protein, may be involved in post-transcriptional regulatory mechanisms.	520		cytosol [GO:0005829]; nucleus [GO:0005634]; P-body [GO:0000932]	metal ion binding [GO:0046872]; RNA binding [GO:0003723]	DOMAIN: Binds RNA through its KH domains. {ECO:0000250}.	DOMAIN 132 193 KH 1. {ECO:0000255|PROSITE-ProRule:PRU00117}.; DOMAIN 223 284 KH 2. {ECO:0000255|PROSITE-ProRule:PRU00117}.				Homo sapiens (Human)			ZN_FING 469 509 RING-type. {ECO:0000255|PROSITE-ProRule:PRU00175}.			COMPBIAS 53 107 Pro-rich.; COMPBIAS 406 415 Poly-Ser.; COMPBIAS 456 459 Poly-Gly.		MEX3A;	reviewed	0.5	1.09561	-0.30103	0.0396563		1		0
ILVBL_HUMAN	A1L0T0	1	1	1	1	0	0				6.52163			ILVBL_HUMAN	Acetolactate synthase-like protein (EC 2.2.1.-) (IlvB-like protein)	ILVBL AHAS	ILVBL		632		integral component of membrane [GO:0016021]; membrane [GO:0016020]	magnesium ion binding [GO:0000287]; thiamine pyrophosphate binding [GO:0030976]; transferase activity [GO:0016740]			TPP enzyme family	SIMILARITY: Belongs to the TPP enzyme family. {ECO:0000305}.	2.2.1.-	Homo sapiens (Human)		REGION 470 550 Thiamine pyrophosphate binding. {ECO:0000250}.						ILVBL;	reviewed	0.5	0.871154	-0.30103	-0.0599049	0.5	0.852085	-0.30103	-0.0695173
SPD2B_HUMAN	A1X283	0	0	3	2	12	16			7.47423		8.25592	8.22037	SPD2B_HUMAN	SH3 and PX domain-containing protein 2B (Adapter protein HOFI) (Factor for adipocyte differentiation 49) (Tyrosine kinase substrate with four SH3 domains)	SH3PXD2B FAD49 KIAA1295 TKS4	SH3PXD2B	FUNCTION: Adapter protein involved in invadopodia and podosome formation and extracellular matrix degradation. Binds matrix metalloproteinases (ADAMs), NADPH oxidases (NOXs) and phosphoinositides. Acts as an organizer protein that allows NOX1- or NOX3-dependent reactive oxygen species (ROS) generation and ROS localization. Plays a role in mitotic clonal expansion during the immediate early stage …	911	adipose tissue development [GO:0060612]; bone development [GO:0060348]; cranial skeletal system development [GO:1904888]; extracellular matrix disassembly [GO:0022617]; eye development [GO:0001654]; heart development [GO:0007507]; osteoblast fate commitment [GO:0002051]; oxidation-reduction process [GO:0055114]; podosome assembly [GO:0071800]; positive regulation of adipose tissue development [GO…	cell junction [GO:0030054]; cell projection [GO:0042995]; cytoplasm [GO:0005737]; podosome [GO:0002102]	phosphatidylinositol-3,5-bisphosphate binding [GO:0080025]; phosphatidylinositol-3-phosphate binding [GO:0032266]; phosphatidylinositol-4-phosphate binding [GO:0070273]; phosphatidylinositol-5-phosphate binding [GO:0010314]; SH2 domain binding [GO:0042169]; superoxide-generating NADPH oxidase activator activity [GO:0016176]	DOMAIN: The PX domain is required for podosome localization because of its ability to bind phosphatidylinositol 3-phosphate (PtdIns(3)P) and phosphatidylinositol 3,4-bisphosphate (PtdIns(3,4)P2) and, to a lesser extent, phosphatidylinositol 4-phosphate (PtdIns(4)P), phosphatidylinositol 5-phosphate (PtdIns(5)P), and phosphatidylinositol 3,5-bisphosphate (PtdIns(3,5)P2). Binds to the third intramo…	DOMAIN 5 129 PX. {ECO:0000255|PROSITE-ProRule:PRU00147}.; DOMAIN 152 211 SH3 1. {ECO:0000255|PROSITE-ProRule:PRU00192}.; DOMAIN 221 280 SH3 2. {ECO:0000255|PROSITE-ProRule:PRU00192}.; DOMAIN 368 427 SH3 3. {ECO:0000255|PROSITE-ProRule:PRU00192}.; DOMAIN 850 911 SH3 4. {ECO:0000255|PROSITE-ProRule:PRU00192}.	SH3PXD2 family	SIMILARITY: Belongs to the SH3PXD2 family. {ECO:0000305}.		Homo sapiens (Human)						COMPBIAS 729 806 Pro-rich.		SH3PXD2B;	reviewed	0.343995	1.31732	-0.463448	0.119692	0.5	0.798782	-0.30103	-0.0975718
AN18B_HUMAN	A2A2Z9	3	1	5	5	5	5	8.69669			8.8421	8.66187	8.6714	AN18B_HUMAN	Ankyrin repeat domain-containing protein 18B	ANKRD18B	ANKRD18B		1011									Homo sapiens (Human)	REPEAT 67 96 ANK 1.; REPEAT 100 129 ANK 2.; REPEAT 133 162 ANK 3.; REPEAT 166 195 ANK 4.; REPEAT 199 228 ANK 5.				COILED 277 319 {ECO:0000255}.; COILED 385 639 {ECO:0000255}.; COILED 692 722 {ECO:0000255}.; COILED 752 908 {ECO:0000255}.			ANKRD18B;	reviewed	0.535983	1.24401	-0.270849	0.0948239	0.970815	0.983945	-0.0128634	-0.00702927
AN18A_HUMAN	Q8IVF6	3	1	5	5	5	5	8.69669			8.8421	8.66187	8.6714	AN18A_HUMAN	Ankyrin repeat domain-containing protein 18A	ANKRD18A KIAA2015	ANKRD18A		992									Homo sapiens (Human)	REPEAT 67 96 ANK 1.; REPEAT 100 129 ANK 2.; REPEAT 133 162 ANK 3.; REPEAT 166 195 ANK 4.; REPEAT 199 228 ANK 5.				COILED 278 310 {ECO:0000255}.; COILED 378 618 {ECO:0000255}.; COILED 683 713 {ECO:0000255}.; COILED 743 899 {ECO:0000255}.			ANKRD18A;	reviewed	0.535983	1.24401	-0.270849	0.0948239	0.970815	0.983945	-0.0128634	-0.00702927
PIPSL_HUMAN	A2A3N6	3	0	2	1	0	0	7.76858						PIPSL_HUMAN	Putative PIP5K1A and PSMD4-like protein (PIP5K1A-PSMD4)	PIPSL PSMD4P2	PIPSL	FUNCTION: Has negligeable PIP5 kinase activity. Binds to ubiquitinated proteins.	862		cytoplasm [GO:0005737]	phosphatidylinositol phosphate kinase activity [GO:0016307]		DOMAIN 28 396 PIPK. {ECO:0000255|PROSITE-ProRule:PRU00781}.; DOMAIN 490 673 VWFA. {ECO:0000255|PROSITE-ProRule:PRU00219}.; DOMAIN 696 715 UIM 1. {ECO:0000305}.; DOMAIN 766 783 UIM 2. {ECO:0000305}.				Homo sapiens (Human)						COMPBIAS 723 731 Poly-Ala.		PIPSL;	reviewed		1		0	0.5	1.27573	-0.30103	0.105757
NBAS_HUMAN	A2RRP1	17	16	0	1	0	2	7.93624	7.85905				6.75718	NBAS_HUMAN	Neuroblastoma-amplified sequence (Neuroblastoma-amplified gene protein)	NBAS NAG	NBAS	FUNCTION: Involved in Golgi-to-endoplasmic reticulum (ER) retrograde transport; the function is proposed to depend on its association in the NRZ complex which is believed to play a role in SNARE assembly at the ER (PubMed:19369418). {ECO:0000269|PubMed:19369418, ECO:0000305}.	2371	negative regulation of nuclear-transcribed mRNA catabolic process, nonsense-mediated decay [GO:2000623]; nuclear-transcribed mRNA catabolic process [GO:0000956]; protein transport [GO:0015031]; retrograde vesicle-mediated transport, Golgi to ER [GO:0006890]	cytosol [GO:0005829]; Dsl1/NZR complex [GO:0070939]; endoplasmic reticulum [GO:0005783]; endoplasmic reticulum membrane [GO:0005789]; membrane [GO:0016020]	SNARE binding [GO:0000149]						Homo sapiens (Human)	REPEAT 130 169 WD 1.; REPEAT 316 355 WD 2.	REGION 1 1035 Interaction with USE1L. {ECO:0000269|PubMed:19369418}.; REGION 1036 2371 Interaction with ZW10 and RINT1. {ECO:0000269|PubMed:19369418, ECO:0000269|PubMed:20462495}.				COMPBIAS 1421 1425 Poly-Thr.; COMPBIAS 2242 2247 Poly-Leu.		NBAS;	reviewed	0.5	1.17514	-0.30103	0.0700888	0.00228945	1.58425	-2.64027	0.199825
SYTC2_HUMAN	A2RTX5	2	2	3	8	1	1	6.96362	7.01907	6.95455	7.25725			SYTC2_HUMAN	Probable threonine--tRNA ligase 2, cytoplasmic (EC 6.1.1.3) (Threonyl-tRNA synthetase) (ThrRS) (Threonyl-tRNA synthetase-like protein 2)	TARSL2	TARSL2		802	threonyl-tRNA aminoacylation [GO:0006435]	cytoplasm [GO:0005737]	ATP binding [GO:0005524]; ligase activity [GO:0016874]; threonine-tRNA ligase activity [GO:0004829]			Class-II aminoacyl-tRNA synthetase family	SIMILARITY: Belongs to the class-II aminoacyl-tRNA synthetase family. {ECO:0000305}.	6.1.1.3	Homo sapiens (Human)					COILED 3 23 {ECO:0000255}.; COILED 76 96 {ECO:0000255}.			TARSL2;	reviewed	0.0762522	0.715116	-1.11775	-0.145623	0.520202	0.970717	-0.283828	-0.0129074
TYW5_HUMAN	A2RUC4	6	8	9	9	5	8	8.51617	8.47432	8.59434	8.58394	8.39352	8.40095	TYW5_HUMAN	tRNA wybutosine-synthesizing protein 5 (hTYW5) (EC 1.14.11.42) (tRNA(Phe) (7-(3-amino-3-carboxypropyl)wyosine(37)-C(2))-hydroxylase)	TYW5 C2orf60	TYW5	FUNCTION: tRNA hydroxylase that acts as a component of the wybutosine biosynthesis pathway. Wybutosine is a hyper modified guanosine with a tricyclic base found at the 3'-position adjacent to the anticodon of eukaryotic phenylalanine tRNA. Catalyzes the hydroxylation of 7-(a-amino-a-carboxypropyl)wyosine (yW-72) into undermodified hydroxywybutosine (OHyW*). OHyW* being further transformed into hy…	315	tRNA modification [GO:0006400]; wybutosine biosynthetic process [GO:0031591]	cytoplasm [GO:0005737]	iron ion binding [GO:0005506]; oxidoreductase activity, acting on paired donors, with incorporation or reduction of molecular oxygen, 2-oxoglutarate as one donor, and incorporation of one atom each of oxygen into both donors [GO:0016706]; protein homodimerization activity [GO:0042803]; tRNA binding [GO:0000049]; tRNAPhe (7-(3-amino-3-carboxypropyl)wyosine37-C2)-hydroxylase activity [GO:0102524]		DOMAIN 102 267 JmjC. {ECO:0000255|PROSITE-ProRule:PRU00538}.	TYW5 family	SIMILARITY: Belongs to the TYW5 family. {ECO:0000305}.	1.14.11.42	Homo sapiens (Human)								TYW5;	reviewed	0.0377998	0.975257	-1.42251	-0.0108811	0.00570048	0.984479	-2.24409	-0.00679367
C144C_HUMAN	Q8IYA2	0	0	0	0	1	0							C144C_HUMAN	Putative coiled-coil domain-containing protein 144C (Coiled-coil domain-containing protein 144C pseudogene)	CCDC144CP CCDC144C	CCDC144CP		1237						CCDC144 family	SIMILARITY: Belongs to the CCDC144 family. {ECO:0000305}.		Homo sapiens (Human)					COILED 440 595 {ECO:0000255}.; COILED 636 939 {ECO:0000255}.; COILED 965 1042 {ECO:0000255}.	COMPBIAS 1204 1210 Poly-Ser.		CCDC144CP;	reviewed		1		0		1		0
C144A_HUMAN	A2RUR9	0	0	0	0	1	0							C144A_HUMAN	Coiled-coil domain-containing protein 144A	CCDC144A KIAA0565	CCDC144A		1427						CCDC144 family	SIMILARITY: Belongs to the CCDC144 family. {ECO:0000305}.		Homo sapiens (Human)					COILED 490 545 {ECO:0000255}.; COILED 648 1129 {ECO:0000255}.; COILED 1155 1309 {ECO:0000255}.	COMPBIAS 1394 1400 Poly-Ser.		CCDC144A;	reviewed		1		0		1		0
VWA8_HUMAN	A3KMH1	0	4	0	0	1	2		7.13796					VWA8_HUMAN	von Willebrand factor A domain-containing protein 8	VWA8 KIAA0564	VWA8	FUNCTION: Exhibits ATPase activity in vitro. {ECO:0000250|UniProtKB:Q8CC88}.	1905		mitochondrion [GO:0005739]	ATPase activity [GO:0016887]; ATP binding [GO:0005524]		DOMAIN 1714 1896 VWFA. {ECO:0000255|PROSITE-ProRule:PRU00219}.				Homo sapiens (Human)								VWA8;	reviewed		1		0	0.5	1.2176	-0.30103	0.0855032
SBNO1_HUMAN	A3KN83	26	28	37	36	22	23	8.41357	8.38421	8.51807	8.44993	8.21197	8.20728	SBNO1_HUMAN	Protein strawberry notch homolog 1 (Monocyte protein 3) (MOP-3)	SBNO1 MOP3	SBNO1		1393	regulation of transcription, DNA-templated [GO:0006355]					SBNO family	SIMILARITY: Belongs to the SBNO family. {ECO:0000305}.		Homo sapiens (Human)					COILED 843 870 {ECO:0000255}.	COMPBIAS 784 793 Poly-Lys.		SBNO1;	reviewed	0.0149659	0.965781	-1.8249	-0.0151214	0.101234	0.98536	-0.994672	-0.00640499
ISPD_HUMAN	A4D126	0	0	0	0	1	1					7.62759		ISPD_HUMAN	D-ribitol-5-phosphate cytidylyltransferase (EC 2.7.7.40) (2-C-methyl-D-erythritol 4-phosphate cytidylyltransferase-like protein) (Isoprenoid synthase domain-containing protein) (hISPD)	ISPD	ISPD	FUNCTION: Cytidylyltransferase required for protein O-linked mannosylation (PubMed:26687144, PubMed:27130732, PubMed:27601598, PubMed:22522420, PubMed:22522421). Catalyzes the formation of CDP-ribitol nucleotide sugar from D-ribitol 5-phosphate (PubMed:26687144, PubMed:27130732). CDP-ribitol is a substrate of FKTN during the biosynthesis of the phosphorylated O-mannosyl trisaccharide (N-acetylgal…	451	axon guidance [GO:0007411]; isoprenoid biosynthetic process [GO:0008299]; protein O-linked mannosylation [GO:0035269]	cytosol [GO:0005829]	cytidylyltransferase activity [GO:0070567]; D-ribitol-5-phosphate cytidylyltransferase activity [GO:0047349]; protein homodimerization activity [GO:0042803]			IspD/TarI cytidylyltransferase family, IspD subfamily	SIMILARITY: Belongs to the IspD/TarI cytidylyltransferase family. IspD subfamily. {ECO:0000305}.	2.7.7.40	Homo sapiens (Human)								ISPD;	reviewed	0.5	1.25118	-0.30103	0.0973188		1		0
GTPBA_HUMAN	A4D1E9	5	5	0	0	0	0	8.2746	8.12235					GTPBA_HUMAN	GTP-binding protein 10 (Protein obg homolog 2) (ObgH2)	GTPBP10 OBGH2 UG0751c10	GTPBP10	FUNCTION: May be involved in the ribosome maturation process. Complements an ObgE(CgtA) function in E.coli ribosome maturation. Plays a role of GTPase in vitro. When missing, disorganization of the nucleolar architecture is observed. {ECO:0000269|PubMed:17054726}.	387	ribosome biogenesis [GO:0042254]	chromosome [GO:0005694]; mitochondrion [GO:0005739]; nucleolus [GO:0005730]	GTP binding [GO:0005525]; RNA binding [GO:0003723]		DOMAIN 149 344 OBG-type G. {ECO:0000255|PROSITE-ProRule:PRU01047}.	TRAFAC class OBG-HflX-like GTPase superfamily, OBG GTPase family	SIMILARITY: Belongs to the TRAFAC class OBG-HflX-like GTPase superfamily. OBG GTPase family. {ECO:0000255|PROSITE-ProRule:PRU01047}.		Homo sapiens (Human)								GTPBP10;	reviewed		1		0	0.0119849	1.64506	-1.92137	0.216181
WDR91_HUMAN	A4D1P6	4	3	11	14	23	29	7.73186	6.82324	8.48616	8.48363	8.78743	8.74115	WDR91_HUMAN	WD repeat-containing protein 91	WDR91 HSPC049	WDR91	FUNCTION: Functions as a negative regulator of the PI3 kinase/PI3K activity associated with endosomal membranes via BECN1, a core subunit of the PI3K complex. By modifying the phosphatidylinositol 3-phosphate/PtdInsP3 content of endosomal membranes may regulate endosome fusion, recycling, sorting and early to late endosome transport (PubMed:26783301). It is for instance, required for the delivery…	747	early endosome to late endosome transport [GO:0045022]; regulation of cellular protein catabolic process [GO:1903362]; regulation of phosphatidylinositol 3-kinase activity [GO:0043551]	cytosol [GO:0005829]; early endosome membrane [GO:0031901]; extrinsic component of endosome membrane [GO:0031313]; late endosome membrane [GO:0031902]	phosphatidylinositol 3-kinase regulator activity [GO:0035014]			WD repeat WDR91 family	SIMILARITY: Belongs to the WD repeat WDR91 family. {ECO:0000305}.		Homo sapiens (Human)	REPEAT 406 445 WD 1.; REPEAT 448 488 WD 2.; REPEAT 515 555 WD 3.; REPEAT 560 599 WD 4.; REPEAT 602 641 WD 5.; REPEAT 664 702 WD 6.; REPEAT 709 747 WD 7.				COILED 183 215 {ECO:0000255}.			WDR91;	reviewed	0.00388633	1.03148	-2.41046	0.0134605	0.201953	0.853266	-0.69475	-0.0689154
LCHN_HUMAN	A4D1U4	0	0	0	1	0	0				7.25969			LCHN_HUMAN	Protein LCHN	LCHN KIAA1147	LCHN	FUNCTION: May play a role in neuritogenesis, as well as in neuronal recovery and/or restructuring in the hippocampus following transient cerebral ischemia. {ECO:0000250}.	455	localization [GO:0051179]	cytoplasm [GO:0005737]			DOMAIN 18 187 uDENN. {ECO:0000255|PROSITE-ProRule:PRU00304}.; DOMAIN 214 362 cDENN. {ECO:0000255|PROSITE-ProRule:PRU00304}.; DOMAIN 364 455 dDENN. {ECO:0000255|PROSITE-ProRule:PRU00304}.	LCHN family	SIMILARITY: Belongs to the LCHN family. {ECO:0000305}.		Homo sapiens (Human)						COMPBIAS 30 39 Poly-Gly.; COMPBIAS 276 279 Poly-Cys.		KIAA1147;	reviewed	0.5	0.817365	-0.30103	-0.0875838	0.5	0.80565	-0.30103	-0.0938536
MBLC1_HUMAN	A4D2B0	0	2	2	3	3	4		7.3583	7.8536	7.69462	7.70477	7.70129	MBLC1_HUMAN	Metallo-beta-lactamase domain-containing protein 1 (EC 3.-.-.-)	MBLAC1	MBLAC1		266			hydrolase activity [GO:0016787]; metal ion binding [GO:0046872]			Metallo-beta-lactamase superfamily, Glyoxalase II family	SIMILARITY: Belongs to the metallo-beta-lactamase superfamily. Glyoxalase II family. {ECO:0000305}.	3.-.-.-	Homo sapiens (Human)								MBLAC1;	reviewed	0.268009	0.988315	-0.57185	-0.00510476	0.395326	0.787749	-0.403045	-0.103612
EFCB5_HUMAN	A4FU69	0	0	0	0	0	0						6.9628	EFCB5_HUMAN	EF-hand calcium-binding domain-containing protein 5	EFCAB5	EFCAB5		1503			calcium ion binding [GO:0005509]		DOMAIN 869 904 EF-hand. {ECO:0000255|PROSITE-ProRule:PRU00448}.				Homo sapiens (Human)								EFCAB5;	reviewed	0.5	1.19398	-0.30103	0.0769973		1		0
XIRP2_HUMAN	A4UGR9	1	0	0	0	0	0	7.06217						XIRP2_HUMAN	Xin actin-binding repeat-containing protein 2 (Beta-xin) (Cardiomyopathy-associated protein 3) (Xeplin)	XIRP2 CMYA3	XIRP2	FUNCTION: Protects actin filaments from depolymerization. {ECO:0000269|PubMed:15454575}.	3374	actin cytoskeleton organization [GO:0030036]; cardiac muscle tissue morphogenesis [GO:0055008]; cell-cell junction organization [GO:0045216]; ventricular septum development [GO:0003281]	cell junction [GO:0030054]; Z disc [GO:0030018]	actin binding [GO:0003779]; alpha-actinin binding [GO:0051393]	DOMAIN: Xin repeats bind F-actin.		Xin family	SIMILARITY: Belongs to the Xin family. {ECO:0000255|PROSITE-ProRule:PRU00721}.		Homo sapiens (Human)	REPEAT 362 377 Xin 1.; REPEAT 397 412 Xin 2.; REPEAT 437 452 Xin 3.; REPEAT 474 489 Xin 4.; REPEAT 512 527 Xin 5.; REPEAT 552 567 Xin 6.; REPEAT 590 605 Xin 7.; REPEAT 628 643 Xin 8.; REPEAT 661 676 Xin 9.; REPEAT 695 710 Xin 10.; REPEAT 732 747 Xin 11.; REPEAT 768 783 Xin 12.; REPEAT 799 814 Xin 13.; REPEAT 837 852 Xin 14.; REPEAT 875 890 Xin 15.; REPEAT 914 929 Xin 16.; REPEAT 947 962 Xin 17.; …				COILED 1736 1763 {ECO:0000255}.; COILED 2369 2394 {ECO:0000255}.; COILED 2768 2792 {ECO:0000255}.; COILED 2823 2849 {ECO:0000255}.	COMPBIAS 278 282 Poly-Pro.; COMPBIAS 1036 1041 Poly-Ser.; COMPBIAS 2113 2201 Pro-rich.		XIRP2;	reviewed		1		0	0.5	1.1962	-0.30103	0.0778054
VP37C_HUMAN	A5D8V6	2	1	2	1	2	1	6.86331		6.62902	6.71423			VP37C_HUMAN	Vacuolar protein sorting-associated protein 37C (hVps37C) (ESCRT-I complex subunit VPS37C)	VPS37C PML39	VPS37C	FUNCTION: Component of the ESCRT-I complex, a regulator of vesicular trafficking process. Required for the sorting of endocytic ubiquitinated cargos into multivesicular bodies. May be involved in cell growth and differentiation. {ECO:0000269|PubMed:15509564}.	355	endosomal transport [GO:0016197]; intracellular transport of virus [GO:0075733]; macroautophagy [GO:0016236]; multivesicular body assembly [GO:0036258]; protein transport [GO:0015031]; viral budding via host ESCRT complex [GO:0039702]; viral life cycle [GO:0019058]	endosome membrane [GO:0010008]; ESCRT I complex [GO:0000813]; extracellular exosome [GO:0070062]; host cell [GO:0043657]; late endosome membrane [GO:0031902]	calcium-dependent protein binding [GO:0048306]; protein dimerization activity [GO:0046983]		DOMAIN 78 167 VPS37 C-terminal. {ECO:0000255|PROSITE-ProRule:PRU00646}.	VPS37 family	SIMILARITY: Belongs to the VPS37 family. {ECO:0000305}.		Homo sapiens (Human)						COMPBIAS 171 353 Pro-rich.		VPS37C;	reviewed	0.0808737	0.763153	-1.09219	-0.117389	0.483066	0.8643	-0.315994	-0.0633356
CC151_HUMAN	A5D8V7	0	1	0	0	0	1						8.04961	CC151_HUMAN	Coiled-coil domain-containing protein 151	CCDC151	CCDC151	FUNCTION: Ciliary protein involved in outer dynein arm assembly and required for motile cilia function. {ECO:0000250|UniProtKB:Q8BSN3}.	595	cilium movement [GO:0003341]; determination of left/right symmetry [GO:0007368]; outer dynein arm assembly [GO:0036158]; regulation of cilium assembly [GO:1902017]	axoneme [GO:0005930]; centriole [GO:0005814]; ciliary basal body [GO:0036064]; cilium [GO:0005929]							Homo sapiens (Human)					COILED 94 327 {ECO:0000255}.; COILED 385 473 {ECO:0000255}.			CCDC151;	reviewed	0.5	1.29668	-0.30103	0.112834		1		0
TPC13_HUMAN	A5PLN9	3	3	4	2	1	3		8.05277	7.62548	7.83932		7.92117	TPC13_HUMAN	Trafficking protein particle complex subunit 13	TRAPPC13 C5orf44	TRAPPC13		417		cytosol [GO:0005829]	Rab guanyl-nucleotide exchange factor activity [GO:0017112]			TRAPPC13 family	SIMILARITY: Belongs to the TRAPPC13 family. {ECO:0000305}.		Homo sapiens (Human)								TRAPPC13;	reviewed	0.546833	0.839779	-0.262145	-0.075835	0.560681	0.837266	-0.251284	-0.0771367
CNOT1_HUMAN	A5YKK6	81	87	108	114	173	163	9.24396	9.23654	9.37055	9.37747	9.60677	9.59555	CNOT1_HUMAN	CCR4-NOT transcription complex subunit 1 (CCR4-associated factor 1) (Negative regulator of transcription subunit 1 homolog) (NOT1H) (hNOT1)	CNOT1 CDC39 KIAA1007 NOT1 AD-005	CNOT1	FUNCTION: Scaffolding component of the CCR4-NOT complex which is one of the major cellular mRNA deadenylases and is linked to various cellular processes including bulk mRNA degradation, miRNA-mediated repression, translational repression during translational initiation and general transcription regulation. Additional complex functions may be a consequence of its influence on mRNA expression. Its …	2376	DNA damage response, signal transduction by p53 class mediator resulting in cell cycle arrest [GO:0006977]; gene silencing by miRNA [GO:0035195]; multicellular organism development [GO:0007275]; negative regulation of intracellular estrogen receptor signaling pathway [GO:0033147]; negative regulation of retinoic acid receptor signaling pathway [GO:0048387]; negative regulation of transcription fr…	CCR4-NOT complex [GO:0030014]; CCR4-NOT core complex [GO:0030015]; cytosol [GO:0005829]; extracellular space [GO:0005615]; membrane [GO:0016020]; nucleus [GO:0005634]; P-body [GO:0000932]; peroxisomal membrane [GO:0005778]	armadillo repeat domain binding [GO:0070016]; estrogen receptor binding [GO:0030331]; protein complex scaffold activity [GO:0032947]; protein domain specific binding [GO:0019904]; retinoic acid receptor binding [GO:0042974]; RNA binding [GO:0003723]	DOMAIN: Contains Leu-Xaa-Xaa-Leu-Leu (LXXLL) motifs, a motif known to be important for the association with nuclear receptors. {ECO:0000269|PubMed:16778766}.		CNOT1 family	SIMILARITY: Belongs to the CNOT1 family. {ECO:0000305}.		Homo sapiens (Human)		REGION 800 1015 Interaction with ZFP36.; REGION 1090 1605 Interaction with CNOT6, CNOT6L, CNOT7 and CNOT8. {ECO:0000269|PubMed:22977175}.		MOTIF 153 157 LXXLL.; MOTIF 181 185 LXXLL.; MOTIF 223 227 LXXLL.; MOTIF 570 574 LXXLL.; MOTIF 1639 1643 LXXLL.; MOTIF 1942 1946 LXXLL.; MOTIF 2096 2100 LXXLL.		COMPBIAS 1333 1350 Thr-rich.		CNOT1;	reviewed	0.00451347	1.02572	-2.34549	0.0110307	0.0487873	0.983821	-1.31169	-0.00708412
ANR62_HUMAN	A6NC57	0	0	1	0	0	0							ANR62_HUMAN	Ankyrin repeat domain-containing protein 62	ANKRD62	ANKRD62		917									Homo sapiens (Human)	REPEAT 71 100 ANK 1.; REPEAT 104 133 ANK 2.; REPEAT 137 166 ANK 3.; REPEAT 170 199 ANK 4.; REPEAT 203 232 ANK 5.				COILED 439 669 {ECO:0000255}.; COILED 778 906 {ECO:0000255}.			ANKRD62;	reviewed		1		0		1		0
KR87P_HUMAN	A6NCN2	3	0	0	0	0	0	6.10843						KR87P_HUMAN	Putative keratin-87 protein (Keratin, hair, basic pseudogene 4) (Keratin-121 pseudogene)	KRT87P KRT121P KRTHBP4	KRT87P		255		extracellular space [GO:0005615]; keratin filament [GO:0045095]	structural molecule activity [GO:0005198]		DOMAIN 1 255 IF rod. {ECO:0000255|PROSITE-ProRule:PRU01188}.	Intermediate filament family	SIMILARITY: Belongs to the intermediate filament family. {ECO:0000255|PROSITE-ProRule:PRU01188}.		Homo sapiens (Human)					COILED 19 81 {ECO:0000255}.; COILED 147 227 {ECO:0000255}.			KRT87P;	reviewed		1		0	0.5	1.09079	-0.30103	0.0377408
FA83G_HUMAN	A6ND36	0	0	5	6	0	0			7.50862	7.51733			FA83G_HUMAN	Protein FAM83G (Protein associated with SMAD1)	FAM83G PAWS1	FAM83G	FUNCTION: May regulate the bone morphogenetic proteins (BMP) pathway. {ECO:0000269|PubMed:24554596}.	823	BMP signaling pathway [GO:0030509]	cytosol [GO:0005829]; nucleus [GO:0005634]				FAM83 family	SIMILARITY: Belongs to the FAM83 family. {ECO:0000305}.		Homo sapiens (Human)						COMPBIAS 470 511 Pro-rich.; COMPBIAS 583 586 Poly-Asp.		FAM83G;	reviewed	0.0109579	0.672569	-1.96027	-0.172263	0.0103434	0.657952	-1.98533	-0.181806
PGP_HUMAN	A6NDG6	3	3	1	3	3	5	8.19432	7.96121		7.9023	7.93545	8.03322	PGP_HUMAN	Glycerol-3-phosphate phosphatase (G3PP) (EC 3.1.3.21) (Aspartate-based ubiquitous Mg(2+)-dependent phosphatase) (AUM) (EC 3.1.3.48) (Phosphoglycolate phosphatase) (PGP)	PGP	PGP	FUNCTION: Glycerol-3-phosphate phosphatase hydrolyzing glycerol-3-phosphate into glycerol. Thereby, regulates the cellular levels of glycerol-3-phosphate a metabolic intermediate of glucose, lipid and energy metabolism. Was also shown to have a 2-phosphoglycolate phosphatase activity and a tyrosine-protein phosphatase activity. However, their physiological relevance is unclear (PubMed:26755581). …	321	dephosphorylation [GO:0016311]; glycerol biosynthetic process [GO:0006114]; glycerophospholipid metabolic process [GO:0006650]; negative regulation of gluconeogenesis [GO:0045721]; peptidyl-tyrosine dephosphorylation [GO:0035335]	cytosol [GO:0005829]	glycerol-1-phosphatase activity [GO:0000121]; glycerol-3-phosphatase activity [GO:0043136]; magnesium ion binding [GO:0000287]; nucleotide phosphatase activity, acting on free nucleotides [GO:0098519]; phosphoglycolate phosphatase activity [GO:0008967]; phosphoprotein phosphatase activity [GO:0004721]; protein tyrosine phosphatase activity [GO:0004725]			HAD-like hydrolase superfamily, CbbY/CbbZ/Gph/YieH family	SIMILARITY: Belongs to the HAD-like hydrolase superfamily. CbbY/CbbZ/Gph/YieH family. {ECO:0000305}.	3.1.3.21; 3.1.3.48	Homo sapiens (Human)								PGP;	reviewed	0.492335	1.22698	-0.307739	0.0888362	0.481694	1.24515	-0.317229	0.095222
CE051_HUMAN	A6NDU8	2	2	5	5	6	6	7.76537	7.79005	7.84336	7.73956	7.96792	8.10188	CE051_HUMAN	UPF0600 protein C5orf51	C5orf51	C5orf51		294		cytosol [GO:0005829]; nucleoplasm [GO:0005654]				UPF0600 family	SIMILARITY: Belongs to the UPF0600 family. {ECO:0000305}.		Homo sapiens (Human)								C5orf51;	reviewed	0.235143	1.02931	-0.628668	0.012546	0.328565	0.990242	-0.483379	-0.00425867
RCCD1_HUMAN	A6NED2	1	0	2	3	4	6			7.64958	7.73024	7.87267	7.92857	RCCD1_HUMAN	RCC1 domain-containing protein 1	RCCD1	RCCD1	FUNCTION: Acts as a coregulator of KDM8 to promote histone demethylase activity on di- and trimethylated 'Lys-36' (H3K36me2/me3) of histone H3 (PubMed:24981860). Plays a role in transcriptional repression of satellite repeats, possibly by regulating H3K36 methylation levels in centromeric regions together with KDM8 (PubMed:24981860). Possibly together with KDM8, involved in proper mitotic spindle…	376	covalent chromatin modification [GO:0016569]	chromosome [GO:0005694]; cytosol [GO:0005829]; plasma membrane [GO:0005886]							Homo sapiens (Human)	REPEAT 6 56 RCC1 1.; REPEAT 176 227 RCC1 2.; REPEAT 229 317 RCC1 3.; REPEAT 318 371 RCC1 4.	REGION 1 169 Interaction with KDM8. {ECO:0000269|PubMed:24981860}.						RCCD1;	reviewed	0.181263	1.02502	-0.741692	0.0107317	0.0169737	0.642915	-1.77022	-0.191847
ANTRL_HUMAN	A6NF34	2	1	1	1	1	1	7.99348						ANTRL_HUMAN	Anthrax toxin receptor-like	ANTXRL	ANTXRL		631		integral component of membrane [GO:0016021]	metal ion binding [GO:0046872]; receptor activity [GO:0004872]		DOMAIN 76 246 VWFA. {ECO:0000255|PROSITE-ProRule:PRU00219}.	ATR family	SIMILARITY: Belongs to the ATR family. {ECO:0000305}.		Homo sapiens (Human)						COMPBIAS 51 54 Poly-His.; COMPBIAS 383 424 Pro-rich.		ANTXRL;	reviewed		1		0	0.5	1.29883	-0.30103	0.113553
ZN316_HUMAN	A6NFI3	1	2	0	0	0	1	7.26088						ZN316_HUMAN	Zinc finger protein 316	ZNF316	ZNF316	FUNCTION: May be involved in transcriptional regulation. {ECO:0000250}.	1004	regulation of transcription, DNA-templated [GO:0006355]; transcription, DNA-templated [GO:0006351]	nucleus [GO:0005634]	DNA binding [GO:0003677]; metal ion binding [GO:0046872]		DOMAIN 158 229 KRAB. {ECO:0000255|PROSITE-ProRule:PRU00119}.	Krueppel C2H2-type zinc-finger protein family	SIMILARITY: Belongs to the krueppel C2H2-type zinc-finger protein family. {ECO:0000305}.		Homo sapiens (Human)			ZN_FING 345 367 C2H2-type 1. {ECO:0000255|PROSITE-ProRule:PRU00042}.; ZN_FING 373 395 C2H2-type 2. {ECO:0000255|PROSITE-ProRule:PRU00042}.; ZN_FING 401 423 C2H2-type 3. {ECO:0000255|PROSITE-ProRule:PRU00042}.; ZN_FING 429 451 C2H2-type 4. {ECO:0000255|PROSITE-ProRule:PRU00042}.; ZN_FING 457 479 C2H2-type 5. {ECO:0000255|PROSITE-ProRule:PRU00042}.; ZN_FING 485 512 C2H2-type 6; degenerate. {ECO:000…					ZNF316;	reviewed		1		0	0.5	1.22034	-0.30103	0.0864791
O51F1_HUMAN	A6NGY5	1	1	1	0	1	1						6.60483	O51F1_HUMAN	Olfactory receptor 51F1	OR51F1 OR51F1P	OR51F1	FUNCTION: Odorant receptor. {ECO:0000305}.	319	G-protein coupled receptor signaling pathway [GO:0007186]	integral component of membrane [GO:0016021]; plasma membrane [GO:0005886]	G-protein coupled receptor activity [GO:0004930]; olfactory receptor activity [GO:0004984]			G-protein coupled receptor 1 family	SIMILARITY: Belongs to the G-protein coupled receptor 1 family. {ECO:0000255|PROSITE-ProRule:PRU00521}.		Homo sapiens (Human)								OR51F1;	reviewed	0.5	1.1649	-0.30103	0.0662905		1		0
TBAL3_HUMAN	A6NHL2	2	2	2	4	2	3				7.08983			TBAL3_HUMAN	Tubulin alpha chain-like 3	TUBAL3	TUBAL3	FUNCTION: Tubulin is the major constituent of microtubules. It binds two moles of GTP, one at an exchangeable site on the beta chain and one at a non-exchangeable site on the alpha chain (By similarity). {ECO:0000250}.	446	microtubule-based process [GO:0007017]	cytoplasm [GO:0005737]; microtubule [GO:0005874]	GTPase activity [GO:0003924]; GTP binding [GO:0005525]; structural constituent of cytoskeleton [GO:0005200]			Tubulin family	SIMILARITY: Belongs to the tubulin family. {ECO:0000305}.		Homo sapiens (Human)								TUBAL3;	reviewed	0.5	0.826989	-0.30103	-0.0825001	0.5	0.814481	-0.30103	-0.089119
FBLL1_HUMAN	A6NHQ2	1	1	1	1	0	1						7.64423	FBLL1_HUMAN	rRNA/tRNA 2'-O-methyltransferase fibrillarin-like protein 1 (EC 2.1.1.-) (Protein-glutamine methyltransferase)	FBLL1	FBLL1	FUNCTION: S-adenosyl-L-methionine-dependent methyltransferase that has the ability to methylate both RNAs and proteins. Involved in pre-rRNA processing by catalyzing the site-specific 2'-hydroxyl methylation of ribose moieties in pre-ribosomal RNA. Also acts as a protein methyltransferase by mediating methylation of glutamine residues (By similarity). {ECO:0000250}.	334	box C/D snoRNA 3'-end processing [GO:0000494]; histone glutamine methylation [GO:1990258]; rRNA methylation [GO:0031167]; tRNA processing [GO:0008033]	box C/D snoRNP complex [GO:0031428]; Cajal body [GO:0015030]; fibrillar center [GO:0001650]; nucleus [GO:0005634]; small-subunit processome [GO:0032040]	histone-glutamine methyltransferase activity [GO:1990259]; RNA binding [GO:0003723]; rRNA methyltransferase activity [GO:0008649]			Methyltransferase superfamily, Fibrillarin family	SIMILARITY: Belongs to the methyltransferase superfamily. Fibrillarin family. {ECO:0000305}.	2.1.1.-	Homo sapiens (Human)		REGION 184 185 S-adenosyl-L-methionine binding. {ECO:0000250}.; REGION 203 204 S-adenosyl-L-methionine binding. {ECO:0000250}.; REGION 228 229 S-adenosyl-L-methionine binding. {ECO:0000250}.; REGION 248 251 S-adenosyl-L-methionine binding. {ECO:0000250}.				COMPBIAS 9 83 DMA/Gly-rich.		FBLL1;	reviewed	0.5	1.25633	-0.30103	0.099102		1		0
SMHD1_HUMAN	A6NHR9	25	26	1	3	6	8	8.30494	8.18769		6.63502	7.1271	7.26214	SMHD1_HUMAN	Structural maintenance of chromosomes flexible hinge domain-containing protein 1 (SMC hinge domain-containing protein 1)	SMCHD1 KIAA0650	SMCHD1	FUNCTION: Required for maintenance of X inactivation in females and hypermethylation of CpG islands associated with inactive X. Involved in a pathway that mediates the methylation of a subset of CpG islands slowly and requires the methyltransferase DNMT3B (By similarity). Required for DUX4 silencing in somatic cells (PubMed:23143600). {ECO:0000250|UniProtKB:Q6P5D8, ECO:0000269|PubMed:23143600}.	2005	chromosome organization [GO:0051276]; inactivation of X chromosome by DNA methylation [GO:0060821]; nose development [GO:0043584]	Barr body [GO:0001740]	ATPase activity [GO:0016887]; ATP binding [GO:0005524]	DOMAIN: The ATPase activity domain is probably necessary for its engagement with chromatin (By similarity). {ECO:0000250|UniProtKB:Q6P5D8}.					Homo sapiens (Human)		REGION 111 702 ATPase activity domain. {ECO:0000250|UniProtKB:Q6P5D8}.						SMCHD1;	reviewed	0.336682	1.2286	-0.472779	0.0894108	0.22968	1.40232	-0.638877	0.146848
CAST2_HUMAN	A6NHX0	9	11	10	9	9	9	8.45538	8.47376	8.54706	8.53186	8.48257	8.55991	CAST2_HUMAN	Cytosolic arginine sensor for mTORC1 subunit 2 (Cellular arginine sensor for mTORC1 protein 2) (GATS-like protein 2)	CASTOR2 GATSL1 GATSL2	CASTOR2	FUNCTION: Functions as a negative regulator of the TORC1 signaling pathway through the GATOR complex. As part of homodimers or heterodimers with CASTOR1, directly binds and inhibits the GATOR subcomplex GATOR2 and thereby mTORC1. Does not directly bind arginine, but binding of arginine to CASTOR1 disrupts the interaction of CASTOR2-containing heterodimers with GATOR2 which can in turn activate mT…	329	negative regulation of TORC1 signaling [GO:1904262]	cytosol [GO:0005829]	identical protein binding [GO:0042802]		DOMAIN 72 140 ACT 1.; DOMAIN 262 322 ACT 2.	GATS family	SIMILARITY: Belongs to the GATS family. {ECO:0000305}.		Homo sapiens (Human)								CASTOR2;	reviewed	0.578013	0.995241	-0.238062	-0.00207166	0.102078	0.986601	-0.991067	-0.00585848
U119B_HUMAN	A6NIH7	1	2	2	2	2	0					7.69749		U119B_HUMAN	Protein unc-119 homolog B	UNC119B	UNC119B	FUNCTION: Myristoyl-binding protein that acts as a cargo adapter: specifically binds the myristoyl moiety of a subset of N-terminally myristoylated proteins and is required for their localization. Binds myristoylated NPHP3 and plays a key role in localization of NPHP3 to the primary cilium membrane. Does not bind all myristoylated proteins. Probably plays a role in trafficking proteins in photore…	251	cilium assembly [GO:0060271]; lipoprotein transport [GO:0042953]; neuron differentiation [GO:0030182]	ciliary transition zone [GO:0035869]; cilium [GO:0005929]; cytosol [GO:0005829]; intracellular [GO:0005622]	lipid binding [GO:0008289]	DOMAIN: Adopts an immunoglobulin-like beta-sandwich fold forming a hydrophobic cavity that capture N-terminally myristoylated target peptides. Phe residues within the hydrophobic beta sandwich are required for myristate binding (PubMed:22085962). {ECO:0000269|PubMed:22085962}.		PDE6D/unc-119 family	SIMILARITY: Belongs to the PDE6D/unc-119 family. {ECO:0000305}.		Homo sapiens (Human)						COMPBIAS 8 15 Poly-Ala.		UNC119B;	reviewed	0.5	1.25845	-0.30103	0.0998362		1		0
MET15_HUMAN	A6NJ78	4	4	0	0	0	0	8.04332	8.17173					MET15_HUMAN	Probable methyltransferase-like protein 15 (EC 2.1.1.-) (Methyltransferase 5 domain-containing protein 1)	METTL15 METT5D1	METTL15	FUNCTION: Probable S-adenosyl-L-methionine-dependent methyltransferase. {ECO:0000250}.	407	rRNA base methylation [GO:0070475]		rRNA (cytosine-N4-)-methyltransferase activity [GO:0071424]			Methyltransferase superfamily, RsmH family	SIMILARITY: Belongs to the methyltransferase superfamily. RsmH family. {ECO:0000305}.	2.1.1.-	Homo sapiens (Human)		REGION 100 102 S-adenosyl-L-methionine binding. {ECO:0000250}.						METTL15;	reviewed		1		0	0.0169499	1.6249	-1.77083	0.210827
CC85C_HUMAN	A6NKD9	4	1	3	1	2	1	7.59393				7.22136		CC85C_HUMAN	Coiled-coil domain-containing protein 85C	CCDC85C	CCDC85C	FUNCTION: May play an important role in cortical development, especially in the maintenance of radial glia. {ECO:0000250}.	419	cerebral cortex development [GO:0021987]	apical junction complex [GO:0043296]; bicellular tight junction [GO:0005923]				CCDC85 family	SIMILARITY: Belongs to the CCDC85 family. {ECO:0000305}.		Homo sapiens (Human)					COILED 22 88 {ECO:0000255}.; COILED 118 159 {ECO:0000255}.	COMPBIAS 162 215 Gly-rich.		CCDC85C;	reviewed	0.5	1.21092	-0.30103	0.0831148	0.5	1.25694	-0.30103	0.0993148
SAC31_HUMAN	A6NKF1	1	2	3	5	8	9		7.65261	7.8971	8.10473	8.57606	8.71406	SAC31_HUMAN	SAC3 domain-containing protein 1 (SAC3 homology domain-containing protein 1)	SAC3D1 SHD1	SAC3D1	FUNCTION: Involved in centrosome duplication and mitotic progression. {ECO:0000250}.	404	cell cycle [GO:0007049]; cell division [GO:0051301]	cytoplasm [GO:0005737]; microtubule organizing center [GO:0005815]; spindle [GO:0005819]			DOMAIN 203 379 PCI. {ECO:0000255|PROSITE-ProRule:PRU01185}.	SAC3 family	SIMILARITY: Belongs to the SAC3 family. {ECO:0000305}.		Homo sapiens (Human)						COMPBIAS 8 118 Pro-rich.		SAC3D1;	reviewed	0.0700638	1.07833	-1.15451	0.0327518	0.418553	0.78507	-0.37825	-0.105092
RGPD3_HUMAN	A6NKT7	0	0	0	0	1	0					7.06963		RGPD3_HUMAN	RanBP2-like and GRIP domain-containing protein 3	RGPD3 RGP3	RGPD3		1758	intracellular transport [GO:0046907]	intracellular [GO:0005622]			DOMAIN 1037 1173 RanBD1 1. {ECO:0000255|PROSITE-ProRule:PRU00164}.; DOMAIN 1334 1470 RanBD1 2. {ECO:0000255|PROSITE-ProRule:PRU00164}.; DOMAIN 1703 1753 GRIP. {ECO:0000255|PROSITE-ProRule:PRU00250}.				Homo sapiens (Human)	REPEAT 60 93 TPR 1.; REPEAT 584 617 TPR 2.				COILED 176 229 {ECO:0000255}.; COILED 805 837 {ECO:0000255}.	COMPBIAS 1262 1267 Poly-Ser.		RGPD3;	reviewed	0.5	1.19452	-0.30103	0.0771919		1		0
CPS4L_HUMAN	A6NMK7	0	0	1	0	1	0					7.23982		CPS4L_HUMAN	Putative cleavage and polyadenylation specificity factor subunit 4-like protein	CPSF4L	CPSF4L		179	mRNA polyadenylation [GO:0006378]; pre-mRNA cleavage required for polyadenylation [GO:0098789]	mRNA cleavage and polyadenylation specificity factor complex [GO:0005847]	endoribonuclease activity [GO:0004521]; metal ion binding [GO:0046872]; RNA binding [GO:0003723]			CPSF4/YTH1 family	SIMILARITY: Belongs to the CPSF4/YTH1 family. {ECO:0000305}.		Homo sapiens (Human)			ZN_FING 35 61 C3H1-type 1. {ECO:0000255|PROSITE-ProRule:PRU00723}.; ZN_FING 62 89 C3H1-type 2. {ECO:0000255|PROSITE-ProRule:PRU00723}.; ZN_FING 90 117 C3H1-type 3. {ECO:0000255|PROSITE-ProRule:PRU00723}.; ZN_FING 118 145 C3H1-type 4. {ECO:0000255|PROSITE-ProRule:PRU00723}.; ZN_FING 146 169 C3H1-type 5. {ECO:0000255|PROSITE-ProRule:PRU00723}.					CPSF4L;	reviewed	0.5	1.21267	-0.30103	0.083742		1		0
CP096_HUMAN	A6NNT2	0	1	0	1	0	1						7.44339	CP096_HUMAN	Uncharacterized protein C16orf96	C16orf96	C16orf96		1141									Homo sapiens (Human)					COILED 74 101 {ECO:0000255}.; COILED 145 176 {ECO:0000255}.; COILED 757 810 {ECO:0000255}.	COMPBIAS 306 440 Pro-rich.; COMPBIAS 568 614 Ala-rich.		C16orf96;	reviewed	0.5	1.23785	-0.30103	0.0926679		1		0
RTL8C_HUMAN	A6ZKI3	2	2	5	5	4	3	7.93598		8.37552	8.06774	8.22435	8.17482	RTL8C_HUMAN	Retrotransposon Gag-like protein 8B (Mammalian retrotransposon derived protein 8C)	RTL8C CXX1 FAM127A MAR8 MAR8C MART8	RTL8C		113						FAM127 family	SIMILARITY: Belongs to the FAM127 family. {ECO:0000305}.		Homo sapiens (Human)								RTL8C;	reviewed	0.81375	0.995035	-0.0895088	-0.00216172	0.4266	0.778256	-0.36998	-0.108878
RTL8B_HUMAN	Q17RB0	2	2	5	5	4	3	7.93598		8.37552	8.06774	8.22435	8.17482	RTL8B_HUMAN	Retrotransposon Gag-like protein 8B (Mammalian retrotransposon derived protein 8B)	RTL8B CXX1C FAM127C MAR8B	RTL8B		113						FAM127 family	SIMILARITY: Belongs to the FAM127 family. {ECO:0000305}.		Homo sapiens (Human)								RTL8B;	reviewed	0.81375	0.995035	-0.0895088	-0.00216172	0.4266	0.778256	-0.36998	-0.108878
ZSWM8_HUMAN	A7E2V4	0	1	2	0	22	25		6.75603	6.87085		7.91911	8.30651	ZSWM8_HUMAN	Zinc finger SWIM domain-containing protein 8	ZSWIM8 KIAA0913	ZSWIM8		1837			zinc ion binding [GO:0008270]						Homo sapiens (Human)			ZN_FING 172 208 SWIM-type. {ECO:0000255|PROSITE-ProRule:PRU00325}.			COMPBIAS 56 65 Poly-Gly.; COMPBIAS 546 602 Gly-rich.; COMPBIAS 1143 1204 Ser-rich.; COMPBIAS 1471 1474 Poly-Ala.; COMPBIAS 1493 1658 Pro-rich.		ZSWIM8;	reviewed	0.215832	1.37317	-0.665885	0.137725	0.986323	0.995712	-0.0059809	-0.00186627
RHG32_HUMAN	A7KAX9	0	0	1	0	0	0			6.45091				RHG32_HUMAN	Rho GTPase-activating protein 32 (Brain-specific Rho GTPase-activating protein) (GAB-associated Cdc42/Rac GTPase-activating protein) (GC-GAP) (GTPase regulator interacting with TrkA) (Rho-type GTPase-activating protein 32) (Rho/Cdc42/Rac GTPase-activating protein RICS) (RhoGAP involved in the beta-catenin-N-cadherin and NMDA receptor signaling) (p200RhoGAP) (p250GAP)	ARHGAP32 GRIT KIAA0712 RICS	ARHGAP32	FUNCTION: GTPase-activating protein (GAP) promoting GTP hydrolysis on RHOA, CDC42 and RAC1 small GTPases. May be involved in the differentiation of neuronal cells during the formation of neurite extensions. Involved in NMDA receptor activity-dependent actin reorganization in dendritic spines. May mediate cross-talks between Ras- and Rho-regulated signaling pathways in cell growth regulation. Isof…	2087	regulation of small GTPase mediated signal transduction [GO:0051056]; small GTPase mediated signal transduction [GO:0007264]	actin cytoskeleton [GO:0015629]; cell cortex [GO:0005938]; cell junction [GO:0030054]; cytosol [GO:0005829]; dendritic spine [GO:0043197]; endoplasmic reticulum membrane [GO:0005789]; endosome membrane [GO:0010008]; fibrillar center [GO:0001650]; Golgi apparatus [GO:0005794]; Golgi membrane [GO:0000139]; nucleoplasm [GO:0005654]; postsynaptic density [GO:0014069]; postsynaptic membrane [GO:004521…	GTPase activator activity [GO:0005096]; phosphatidylinositol binding [GO:0035091]	DOMAIN: The N-terminal PX domain interacts specifically with phosphatidylinositides. {ECO:0000250}.	DOMAIN 131 245 PX; atypical.; DOMAIN 259 321 SH3. {ECO:0000255|PROSITE-ProRule:PRU00192}.; DOMAIN 372 567 Rho-GAP. {ECO:0000255|PROSITE-ProRule:PRU00172}.	PX domain-containing GAP family	SIMILARITY: Belongs to the PX domain-containing GAP family. {ECO:0000305}.		Homo sapiens (Human)		REGION 1391 1711 Interaction with GAB2. {ECO:0000269|PubMed:12819203}.; REGION 1685 2087 Interaction with FYN. {ECO:0000269|PubMed:12788081}.				COMPBIAS 1031 1036 Poly-Pro.; COMPBIAS 1305 1310 Poly-Pro.		ARHGAP32;	reviewed	0.5	0.895965	-0.30103	-0.0477091	0.5	0.871964	-0.30103	-0.0595014
TBKB1_HUMAN	A7MCY6	0	0	0	1	1	0					7.02202		TBKB1_HUMAN	TANK-binding kinase 1-binding protein 1 (TBK1-binding protein 1)	TBKBP1 KIAA0775 SINTBAD	TBKBP1	FUNCTION: Adapter protein which constitutively binds TBK1 and IKBKE playing a role in antiviral innate immunity. {ECO:0000269|PubMed:21931631}.	615	innate immune response [GO:0045087]; viral process [GO:0016032]								Homo sapiens (Human)		REGION 1 279 Homodimerization. {ECO:0000250}.; REGION 280 329 Interaction with TBK1 and IKBKE. {ECO:0000250}.			COILED 48 162 {ECO:0000255}.; COILED 221 276 {ECO:0000255}.	COMPBIAS 343 434 Pro-rich. {ECO:0000255}.		TBKBP1;	reviewed	0.5	1.18824	-0.30103	0.0749045		1		0
P121C_HUMAN	A8CG34	0	2	0	0	0	0		7.18619					P121C_HUMAN	Nuclear envelope pore membrane protein POM 121C (Nuclear pore membrane protein 121-2) (POM121-2) (Pore membrane protein of 121 kDa C)	POM121C	POM121C	FUNCTION: Essential component of the nuclear pore complex (NPC). The repeat-containing domain may be involved in anchoring components of the pore complex to the pore membrane. When overexpressed in cells induces the formation of cytoplasmic annulate lamellae (AL). {ECO:0000269|PubMed:17900573}.	1229	intracellular transport of virus [GO:0075733]; mitotic nuclear envelope disassembly [GO:0007077]; mRNA export from nucleus [GO:0006406]; protein import into nucleus [GO:0006606]; protein sumoylation [GO:0016925]; regulation of cellular response to heat [GO:1900034]; regulation of gene silencing by miRNA [GO:0060964]; regulation of glycolytic process [GO:0006110]; RNA export from nucleus [GO:00064…	endoplasmic reticulum membrane [GO:0005789]; host cell [GO:0043657]; integral component of membrane [GO:0016021]; nuclear envelope [GO:0005635]; nuclear membrane [GO:0031965]; nuclear pore [GO:0005643]	nuclear localization sequence binding [GO:0008139]; nucleocytoplasmic transporter activity [GO:0005487]; structural constituent of nuclear pore [GO:0017056]	DOMAIN: Contains F-X-F-G repeats.		POM121 family	SIMILARITY: Belongs to the POM121 family. {ECO:0000305}.		Homo sapiens (Human)		REGION 1 398 Required for targeting to the nucleus and nuclear pore complex.; REGION 1 40 Cisternal side. {ECO:0000255}.; REGION 62 1229 Pore side. {ECO:0000255}.				COMPBIAS 131 191 Pro-rich.; COMPBIAS 322 444 Ser-rich.; COMPBIAS 728 924 Thr-rich.		POM121C;	reviewed		1		0	0.5	1.22295	-0.30103	0.0874076
P121A_HUMAN	Q96HA1	0	2	0	0	0	0		7.18619					P121A_HUMAN	Nuclear envelope pore membrane protein POM 121 (Nuclear envelope pore membrane protein POM 121A) (Nucleoporin Nup121) (Pore membrane protein of 121 kDa)	POM121 KIAA0618 NUP121 POM121A	POM121	FUNCTION: Essential component of the nuclear pore complex (NPC). The repeat-containing domain may be involved in anchoring components of the pore complex to the pore membrane. When overexpressed in cells induces the formation of cytoplasmic annulate lamellae (AL). {ECO:0000269|PubMed:17900573}.	1249	intracellular transport of virus [GO:0075733]; mitotic nuclear envelope disassembly [GO:0007077]; mRNA export from nucleus [GO:0006406]; protein import into nucleus [GO:0006606]; protein sumoylation [GO:0016925]; regulation of cellular response to heat [GO:1900034]; regulation of gene silencing by miRNA [GO:0060964]; regulation of glycolytic process [GO:0006110]; RNA export from nucleus [GO:00064…	endoplasmic reticulum membrane [GO:0005789]; host cell [GO:0043657]; integral component of membrane [GO:0016021]; nuclear envelope [GO:0005635]; nuclear membrane [GO:0031965]; nuclear pore [GO:0005643]; nucleoplasm [GO:0005654]	nuclear localization sequence binding [GO:0008139]; nucleocytoplasmic transporter activity [GO:0005487]; structural constituent of nuclear pore [GO:0017056]	DOMAIN: Contains F-X-F-G repeats.		POM121 family	SIMILARITY: Belongs to the POM121 family. {ECO:0000305}.		Homo sapiens (Human)		REGION 1 285 Required for targeting to the nucleus and nuclear pore complex.; REGION 1 34 Cisternal side. {ECO:0000255}.; REGION 56 1249 Pore side. {ECO:0000255}.				COMPBIAS 144 214 Pro-rich.; COMPBIAS 378 445 Ser-rich.; COMPBIAS 751 947 Thr-rich.		POM121;	reviewed		1		0	0.5	1.22295	-0.30103	0.0874076
ZN815_HUMAN	A8K554	0	0	0	0	0	0		6.49475					ZN815_HUMAN	Putative protein ZNF815	ZNF815P ZNF815	ZNF815P		130									Homo sapiens (Human)								ZNF815P;	reviewed		1		0	0.5	1.15549	-0.30103	0.0627658
EFCB7_HUMAN	A8K855	0	0	1	1	0	0			6.37694				EFCB7_HUMAN	EF-hand calcium-binding domain-containing protein 7	EFCAB7 KIAA1799	EFCAB7	FUNCTION: Component of the EvC complex that positively regulates ciliary Hedgehog (Hh) signaling. Required for the localization of the EVC2:EVC subcomplex at the base of primary cilia. {ECO:0000250|UniProtKB:Q8VDY4}.	629	positive regulation of protein import into nucleus [GO:0042307]; positive regulation of protein localization to ciliary membrane [GO:1903569]; positive regulation of transcription from RNA polymerase II promoter [GO:0045944]	ciliary membrane [GO:0060170]; cilium [GO:0005929]; extrinsic component of membrane [GO:0019898]; plasma membrane protein complex [GO:0098797]	calcium ion binding [GO:0005509]		DOMAIN 102 137 EF-hand 1. {ECO:0000255|PROSITE-ProRule:PRU00448}.; DOMAIN 138 173 EF-hand 2. {ECO:0000255|PROSITE-ProRule:PRU00448}.; DOMAIN 403 438 EF-hand 3. {ECO:0000255|PROSITE-ProRule:PRU00448}.				Homo sapiens (Human)								EFCAB7;	reviewed	0.5	0.901477	-0.30103	-0.0450452	0.5	0.878336	-0.30103	-0.0563394
D11L8_HUMAN	A8MPP1	0	0	6	4	2	4			7.31641	7.15891	7.47555	7.20664	D11L8_HUMAN	Putative ATP-dependent RNA helicase DDX11-like protein 8 (EC 3.6.4.13) (DEAD/H box protein 11-like 8)	DDX11L8	DDX11L8	FUNCTION: Putative DNA helicase. {ECO:0000250}.	907	nucleobase-containing compound metabolic process [GO:0006139]	nucleolus [GO:0005730]	ATP binding [GO:0005524]; ATP-dependent DNA helicase activity [GO:0004003]; DNA binding [GO:0003677]; RNA binding [GO:0003723]		DOMAIN 9 447 Helicase ATP-binding. {ECO:0000255|PROSITE-ProRule:PRU00541}.	DEAD box helicase family, DEAH subfamily, DDX11/CHL1 sub-subfamily	SIMILARITY: Belongs to the DEAD box helicase family. DEAH subfamily. DDX11/CHL1 sub-subfamily. {ECO:0000305}.	3.6.4.13	Homo sapiens (Human)				MOTIF 395 398 DEAH.		COMPBIAS 163 226 Glu-rich.		DDX11L8;	reviewed	0.547632	1.01255	-0.261511	0.00541436	0.00324897	0.680892	-2.48825	-0.166922
RUXG_HUMAN	P62308	3	3	5	5	3	2	9.33502	9.21719	8.92532	9.11521	8.51222	8.49284	RUXG_HUMAN	Small nuclear ribonucleoprotein G (snRNP-G) (Sm protein G) (Sm-G) (SmG)	SNRPG PBSCG	SNRPG	FUNCTION: Core component of the spliceosomal U1, U2, U4 and U5 small nuclear ribonucleoproteins (snRNPs), the building blocks of the spliceosome. Thereby, plays an important role in the splicing of cellular pre-mRNAs. Most spliceosomal snRNPs contain a common set of Sm proteins SNRPB, SNRPD1, SNRPD2, SNRPD3, SNRPE, SNRPF and SNRPG that assemble in a heptameric protein ring on the Sm site of the s…	76	histone mRNA metabolic process [GO:0008334]; mRNA splicing, via spliceosome [GO:0000398]; nuclear import [GO:0051170]; RNA splicing [GO:0008380]; spliceosomal complex assembly [GO:0000245]; spliceosomal snRNP assembly [GO:0000387]; termination of RNA polymerase II transcription [GO:0006369]	catalytic step 2 spliceosome [GO:0071013]; cytosol [GO:0005829]; methylosome [GO:0034709]; nucleoplasm [GO:0005654]; P granule [GO:0043186]; precatalytic spliceosome [GO:0071011]; small nuclear ribonucleoprotein complex [GO:0030532]; SMN-Sm protein complex [GO:0034719]; spliceosomal complex [GO:0005681]; spliceosomal tri-snRNP complex [GO:0097526]; U12-type spliceosomal complex [GO:0005689]; U1 s…	RNA binding [GO:0003723]			SnRNP Sm proteins family	SIMILARITY: Belongs to the snRNP Sm proteins family. {ECO:0000305}.		Homo sapiens (Human)								SNRPG;	reviewed	0.122571	0.941567	-0.911611	-0.0261488	0.243968	1.02453	-0.612666	0.0105231
RUXGL_HUMAN	A8MWD9	3	3	5	5	3	2	9.33502	9.21719	8.92532	9.11521	8.51222	8.49284	RUXGL_HUMAN	Putative small nuclear ribonucleoprotein G-like protein 15	SNRPGP15	SNRPGP15	FUNCTION: Associated with snRNP U1, U2, U4/U6 and U5. {ECO:0000250}.	76	mRNA splicing, via spliceosome [GO:0000398]; spliceosomal snRNP assembly [GO:0000387]	catalytic step 2 spliceosome [GO:0071013]; P granule [GO:0043186]; precatalytic spliceosome [GO:0071011]; SMN-Sm protein complex [GO:0034719]; spliceosomal tri-snRNP complex [GO:0097526]; U12-type spliceosomal complex [GO:0005689]; U1 snRNP [GO:0005685]; U2 snRNP [GO:0005686]; U2-type prespliceosome [GO:0071004]; U4 snRNP [GO:0005687]; U5 snRNP [GO:0005682]	RNA binding [GO:0003723]			SnRNP Sm proteins family	SIMILARITY: Belongs to the snRNP Sm proteins family. {ECO:0000305}.		Homo sapiens (Human)								SNRPGP15;	reviewed	0.122571	0.941567	-0.911611	-0.0261488	0.243968	1.02453	-0.612666	0.0105231
NUD19_HUMAN	A8MXV4	1	3	0	0	0	0		7.55391					NUD19_HUMAN	Nucleoside diphosphate-linked moiety X motif 19 (Nudix motif 19) (EC 3.6.1.-)	NUDT19	NUDT19	FUNCTION: Coenzyme A diphosphatase that mediates the hydrolysis of a wide range of CoA esters, including choloyl-CoA and branched-chain fatty-acyl-CoA esters. At low substrate concentrations medium and long-chain fatty-acyl-CoA esters are the primary substrates (By similarity). {ECO:0000250}.	375	fatty acid catabolic process [GO:0009062]	mitochondrion [GO:0005739]; peroxisomal matrix [GO:0005782]	acyl-CoA hydrolase activity [GO:0047617]; metal ion binding [GO:0046872]; receptor binding [GO:0005102]		DOMAIN 15 263 Nudix hydrolase. {ECO:0000255|PROSITE-ProRule:PRU00794}.	Nudix hydrolase family	SIMILARITY: Belongs to the Nudix hydrolase family. {ECO:0000305}.	3.6.1.-	Homo sapiens (Human)				MOTIF 116 137 Nudix box.; MOTIF 373 375 Microbody targeting signal. {ECO:0000255}.				NUDT19;	reviewed		1		0	0.5	1.25989	-0.30103	0.100332
TTC34_HUMAN	A8MYJ7	0	0	0	0	0	0					6.24778		TTC34_HUMAN	Tetratricopeptide repeat protein 34 (TPR repeat protein 34)	TTC34	TTC34		566									Homo sapiens (Human)	REPEAT 50 83 TPR 1.; REPEAT 178 211 TPR 2.; REPEAT 212 245 TPR 3.; REPEAT 306 339 TPR 4.; REPEAT 341 373 TPR 5.; REPEAT 424 457 TPR 6.; REPEAT 464 497 TPR 7.; REPEAT 512 545 TPR 8.							TTC34;	reviewed	0.5	1.11942	-0.30103	0.0489941		1		0
EFCB9_HUMAN	A8MZ26	0	1	0	2	1	0				6.38819			EFCB9_HUMAN	EF-hand calcium-binding domain-containing protein 9	EFCAB9	EFCAB9		197			calcium ion binding [GO:0005509]		DOMAIN 59 94 EF-hand 1. {ECO:0000255|PROSITE-ProRule:PRU00448}.; DOMAIN 136 171 EF-hand 2. {ECO:0000255|PROSITE-ProRule:PRU00448}.				Homo sapiens (Human)								EFCAB9;	reviewed	0.5	0.885877	-0.30103	-0.0526267	0.5	0.86218	-0.30103	-0.0644021
MI4GD_HUMAN	A9UHW6	2	0	1	1	3	2	7.49454				7.70421	7.49808	MI4GD_HUMAN	MIF4G domain-containing protein (SLBP-interacting protein 1) (hSLIP1)	MIF4GD SLIP1	MIF4GD	FUNCTION: Functions in replication-dependent translation of histone mRNAs which differ from other eukaryotic mRNAs in that they do not end with a poly-A tail but a stem-loop. May participate in circularizing those mRNAs specifically enhancing their translation. {ECO:0000269|PubMed:18025107}.	222	regulation of translation [GO:0006417]	cytosol [GO:0005829]; nucleolus [GO:0005730]	protein C-terminus binding [GO:0008022]; RNA binding [GO:0003723]		DOMAIN 3 205 MIF4G.	MIF4GD family	SIMILARITY: Belongs to the MIF4GD family. {ECO:0000305}.		Homo sapiens (Human)								MIF4GD;	reviewed	0.0210705	1.50218	-1.67632	0.176722	0.5	1.24757	-0.30103	0.0960652
FHAD1_HUMAN	B1AJZ9	1	1	0	1	1	1						7.27103	FHAD1_HUMAN	Forkhead-associated domain-containing protein 1 (FHA domain-containing protein 1)	FHAD1 KIAA1937	FHAD1		1412					DOMAIN 18 69 FHA. {ECO:0000255|PROSITE-ProRule:PRU00086}.				Homo sapiens (Human)					COILED 250 466 {ECO:0000255}.; COILED 692 963 {ECO:0000255}.; COILED 999 1099 {ECO:0000255}.; COILED 1141 1169 {ECO:0000255}.; COILED 1292 1360 {ECO:0000255}.	COMPBIAS 98 160 Pro-rich.		FHAD1;	reviewed	0.5	1.2213	-0.30103	0.0868231		1		0
MYO9A_HUMAN	B2RTY4	1	0	2	2	3	2				6.94068			MYO9A_HUMAN	Unconventional myosin-IXa (Unconventional myosin-9a)	MYO9A MYR7	MYO9A	FUNCTION: Myosins are actin-based motor molecules with ATPase activity. Unconventional myosins serve in intracellular movements. Regulates Rho activity in neurons, has a role in the regulation of neuronal morphology and function (By similarity). {ECO:0000250}.	2548	cell junction assembly [GO:0034329]; establishment of epithelial cell apical/basal polarity [GO:0045198]; intracellular signal transduction [GO:0035556]; regulation of small GTPase mediated signal transduction [GO:0051056]; visual perception [GO:0007601]	cytosol [GO:0005829]; integral component of membrane [GO:0016021]; unconventional myosin complex [GO:0016461]	actin binding [GO:0003779]; ATP binding [GO:0005524]; GTPase activator activity [GO:0005096]; metal ion binding [GO:0046872]; motor activity [GO:0003774]		DOMAIN 14 112 Ras-associating. {ECO:0000255|PROSITE-ProRule:PRU00166}.; DOMAIN 146 1016 Myosin motor. {ECO:0000255|PROSITE-ProRule:PRU00782}.; DOMAIN 1021 1041 IQ 1. {ECO:0000255|PROSITE-ProRule:PRU00116}.; DOMAIN 1042 1071 IQ 2. {ECO:0000255|PROSITE-ProRule:PRU00116}.; DOMAIN 1074 1103 IQ 3. {ECO:0000255|PROSITE-ProRule:PRU00116}.; DOMAIN 1115 1144 IQ 4. {ECO:0000255|PROSITE-ProRule:PRU00116}.; …	TRAFAC class myosin-kinesin ATPase superfamily, Myosin family	SIMILARITY: Belongs to the TRAFAC class myosin-kinesin ATPase superfamily. Myosin family. {ECO:0000305}.		Homo sapiens (Human)		REGION 907 918 Actin-binding. {ECO:0000250}.; REGION 1021 1162 Neck or regulatory domain.; REGION 1163 2511 Tail.	ZN_FING 1999 2048 Phorbol-ester/DAG-type 1. {ECO:0000255|PROSITE-ProRule:PRU00226}.; ZN_FING 2068 2119 Phorbol-ester/DAG-type 2. {ECO:0000255|PROSITE-ProRule:PRU00226}.		COILED 1264 1291 {ECO:0000255}.; COILED 1486 1532 {ECO:0000255}.; COILED 2315 2358 {ECO:0000255}.			MYO9A;	reviewed	0.5	0.836093	-0.30103	-0.0777452	0.5	0.822946	-0.30103	-0.0846286
EP2A2_HUMAN	B3EWF7	0	0	0	0	0	1						8.59352	EP2A2_HUMAN	Laforin, isoform 9	EPM2A	EPM2A		344	negative regulation of TOR signaling [GO:0032007]; positive regulation of macroautophagy [GO:0016239]	nucleus [GO:0005634]							Homo sapiens (Human)						COMPBIAS 58 133 Gly-rich. {ECO:0000255}.; COMPBIAS 63 219 Arg-rich. {ECO:0000255}.		EPM2A;	reviewed	0.5	1.3497	-0.30103	0.130236		1		0
RBG10_HUMAN	B7ZAP0	0	0	0	1	1	1					7.15903		RBG10_HUMAN	Rab GTPase-activating protein 1-like, isoform 10	RABGAP1L HHL KIAA0471	RABGAP1L		253									Homo sapiens (Human)					COILED 8 222 {ECO:0000255}.			RABGAP1L;	reviewed	0.5	1.20536	-0.30103	0.0811156		1		0
GPHRB_HUMAN	P0CG08	0	2	0	1	1	0		6.66157					GPHRB_HUMAN	Golgi pH regulator B (Protein GPR89B)	GPR89B GPHRB GPR89C HSPC201	GPR89B	FUNCTION: Voltage dependent anion channel required for acidification and functions of the Golgi apparatus that may function in counter-ion conductance. {ECO:0000250, ECO:0000269|PubMed:18794847}.	455	intracellular pH reduction [GO:0051452]; protein transport [GO:0015031]	Golgi cisterna membrane [GO:0032580]; integral component of membrane [GO:0016021]	voltage-gated anion channel activity [GO:0008308]			Golgi pH regulator (TC 1.A.38) family	SIMILARITY: Belongs to the Golgi pH regulator (TC 1.A.38) family. {ECO:0000305}.		Homo sapiens (Human)								GPR89B;	reviewed		1		0	0.5	1.17293	-0.30103	0.0692736
GPHRA_HUMAN	B7ZAQ6	0	2	0	1	1	0		6.66157					GPHRA_HUMAN	Golgi pH regulator A (Protein GPR89A) (Putative MAPK-activating protein PM01) (Putative NF-kappa-B-activating protein 90)	GPR89A GPHRA GPR89 SH120 CGI-13 UNQ192/PRO218	GPR89A	FUNCTION: Voltage dependent anion channel required for acidification and functions of the Golgi apparatus that may function in counter-ion conductance. {ECO:0000250, ECO:0000269|PubMed:12761501, ECO:0000269|PubMed:18794847}.	455	intracellular pH reduction [GO:0051452]; positive regulation of I-kappaB kinase/NF-kappaB signaling [GO:0043123]; protein transport [GO:0015031]	Golgi-associated vesicle membrane [GO:0030660]; Golgi cisterna membrane [GO:0032580]; integral component of membrane [GO:0016021]	signal transducer activity [GO:0004871]; voltage-gated anion channel activity [GO:0008308]			Golgi pH regulator (TC 1.A.38) family	SIMILARITY: Belongs to the Golgi pH regulator (TC 1.A.38) family. {ECO:0000305}.		Homo sapiens (Human)								GPR89A;	reviewed		1		0	0.5	1.17293	-0.30103	0.0692736
WASH3_HUMAN	C4AMC7	5	7	7	7	4	6	8.168	7.92085	8.08329	8.06251	7.8014	7.80707	WASH3_HUMAN	Putative WAS protein family homolog 3 (Protein FAM39DP)	WASH3P FAM39DP	WASH3P	FUNCTION: Acts as a nucleation-promoting factor at the surface of endosomes, where it recruits and activates the Arp2/3 complex to induce actin polymerization, playing a key role in the fission of tubules that serve as transport intermediates during endosome sorting (PubMed:18159949, PubMed:20175130). Involved in endocytic trafficking of EGF (PubMed:20175130). Its assembly in the WASH core comple…	463	Arp2/3 complex-mediated actin nucleation [GO:0034314]; early endosome to late endosome transport [GO:0045022]; endosomal transport [GO:0016197]; endosome organization [GO:0007032]; protein targeting to lysosome [GO:0006622]; retrograde transport, endosome to Golgi [GO:0042147]	autophagosome [GO:0005776]; centriole [GO:0005814]; cytosol [GO:0005829]; early endosome [GO:0005769]; early endosome membrane [GO:0031901]; filopodium [GO:0030175]; lamellipodium [GO:0030027]; recycling endosome [GO:0055037]; recycling endosome membrane [GO:0055038]; WASH complex [GO:0071203]	actin binding [GO:0003779]; alpha-tubulin binding [GO:0043014]	DOMAIN: The VCA (verprolin, cofilin, acidic) domain promotes actin polymerization by the Arp2/3 complex in vitro. {ECO:0000269|PubMed:18159949, ECO:0000269|PubMed:20175130}.	DOMAIN 359 381 WH2. {ECO:0000255|PROSITE-ProRule:PRU00406}.	WASH1 family	SIMILARITY: Belongs to the WASH1 family. {ECO:0000305}.		Homo sapiens (Human)		REGION 1 165 WHD1.; REGION 1 54 Required for WASH complex assembly. {ECO:0000269|PubMed:20498093}.; REGION 347 463 VCA. {ECO:0000269|PubMed:20498093}.				COMPBIAS 266 328 Pro-rich.; COMPBIAS 338 345 Poly-Ser.		WASH3P;	reviewed	0.0434396	0.965734	-1.36211	-0.0151423	0.516085	0.988514	-0.287279	-0.00501707
WASH2_HUMAN	Q6VEQ5	5	7	7	7	4	6	8.168	7.92085	8.08329	8.06251	7.8014	7.80707	WASH2_HUMAN	WAS protein family homolog 2 (CXYorf1-like protein on chromosome 2) (Protein FAM39B)	WASH2P FAM39B	WASH2P	FUNCTION: Acts as a nucleation-promoting factor at the surface of endosomes, where it recruits and activates the Arp2/3 complex to induce actin polymerization, playing a key role in the fission of tubules that serve as transport intermediates during endosome sorting. Involved in endocytic trafficking of EGF. Its assembly in the WASH core complex seems to inhibit its NPF activity and via WASHC2 is…	465	Arp2/3 complex-mediated actin nucleation [GO:0034314]; endosomal transport [GO:0016197]; protein transport [GO:0015031]; retrograde transport, endosome to Golgi [GO:0042147]	autophagosome [GO:0005776]; centriole [GO:0005814]; cytosol [GO:0005829]; early endosome [GO:0005769]; early endosome membrane [GO:0031901]; late endosome [GO:0005770]; recycling endosome [GO:0055037]; recycling endosome membrane [GO:0055038]; WASH complex [GO:0071203]	actin binding [GO:0003779]; alpha-tubulin binding [GO:0043014]	DOMAIN: The VCA (verprolin, cofilin, acidic) domain promotes actin polymerization by the Arp2/3 complex in vitro. {ECO:0000250|UniProtKB:C4AMC7}.	DOMAIN 361 383 WH2. {ECO:0000255|PROSITE-ProRule:PRU00406}.	WASH1 family	SIMILARITY: Belongs to the WASH1 family. {ECO:0000305}.		Homo sapiens (Human)		REGION 1 167 WHD1.; REGION 1 54 Required for WASH complex assembly. {ECO:0000250|UniProtKB:C4AMC7}.; REGION 349 465 VCA. {ECO:0000250|UniProtKB:C4AMC7}.				COMPBIAS 268 330 Pro-rich.; COMPBIAS 340 347 Poly-Ser.		WASH2P;	reviewed	0.0434396	0.965734	-1.36211	-0.0151423	0.516085	0.988514	-0.287279	-0.00501707
WASH1_HUMAN	A8K0Z3	5	7	7	7	4	6	8.168	7.92085	8.08329	8.06251	7.8014	7.80707	WASH1_HUMAN	WASH complex subunit 1 (CXYorf1-like protein on chromosome 9) (Protein FAM39E) (WAS protein family homolog 1)	WASHC1 FAM39E WASH1	WASHC1	FUNCTION: Acts as a nucleation-promoting factor (NPF) at the surface of endosomes, where it recruits and activates the Arp2/3 complex to induce actin polymerization, playing a key role in the fission of tubules that serve as transport intermediates during endosome sorting (PubMed:19922874, PubMed:19922875, PubMed:20498093, PubMed:23452853). Its assembly in the WASH core complex seems to inhibit i…	465	Arp2/3 complex-mediated actin nucleation [GO:0034314]; dendritic cell antigen processing and presentation [GO:0002468]; endosomal transport [GO:0016197]; endosome organization [GO:0007032]; endosome to plasma membrane protein transport [GO:0099638]; exocytosis [GO:0006887]; extracellular matrix disassembly [GO:0022617]; low-density lipoprotein particle clearance [GO:0034383]; negative regulation …	autophagosome [GO:0005776]; BLOC-1 complex [GO:0031083]; centriole [GO:0005814]; centrosome [GO:0005813]; early endosome [GO:0005769]; early endosome membrane [GO:0031901]; intracellular membrane-bounded organelle [GO:0043231]; invadopodium [GO:0071437]; late endosome [GO:0005770]; recycling endosome [GO:0055037]; recycling endosome membrane [GO:0055038]; WASH complex [GO:0071203]	actin binding [GO:0003779]; alpha-tubulin binding [GO:0043014]; gamma-tubulin binding [GO:0043015]; ubiquitin protein ligase binding [GO:0031625]	DOMAIN: The VCA (verprolin, cofilin, acidic) domain promotes actin polymerization by the Arp2/3 complex in vitro. {ECO:0000250|UniProtKB:C4AMC7}.	DOMAIN 361 383 WH2.	WASH1 family	SIMILARITY: Belongs to the WASH1 family. {ECO:0000305}.		Homo sapiens (Human)		REGION 1 167 WHD1.; REGION 1 54 Required for WASH complex assembly. {ECO:0000250|UniProtKB:C4AMC7}.; REGION 349 465 VCA. {ECO:0000250|UniProtKB:C4AMC7}.				COMPBIAS 303 330 Pro-rich.		WASHC1;	reviewed	0.0434396	0.965734	-1.36211	-0.0151423	0.516085	0.988514	-0.287279	-0.00501707
WASH4_HUMAN	A8MWX3	5	7	7	7	4	6	8.168	7.92085	8.08329	8.06251	7.8014	7.80707	WASH4_HUMAN	Putative WAS protein family homolog 4 (Protein FAM39CP)	WASH4P FAM39CP	WASH4P	FUNCTION: May act as a nucleation-promoting factor at the surface of endosomes, where it recruits and activates the Arp2/3 complex to induce actin polymerization, playing a key role in the fission of tubules that serve as transport intermediates during endosome sorting. {ECO:0000250|UniProtKB:A8K0Z3, ECO:0000250|UniProtKB:C4AMC7}.	477	Arp2/3 complex-mediated actin nucleation [GO:0034314]; endosomal transport [GO:0016197]; retrograde transport, endosome to Golgi [GO:0042147]	cytosol [GO:0005829]; early endosome [GO:0005769]; early endosome membrane [GO:0031901]; recycling endosome [GO:0055037]; recycling endosome membrane [GO:0055038]; WASH complex [GO:0071203]	actin binding [GO:0003779]; alpha-tubulin binding [GO:0043014]		DOMAIN 374 396 WH2.	WASH1 family	SIMILARITY: Belongs to the WASH1 family. {ECO:0000305}.		Homo sapiens (Human)		REGION 1 180 WHD1.; REGION 362 477 VCA. {ECO:0000250|UniProtKB:C4AMC7}.				COMPBIAS 281 343 Pro-rich.; COMPBIAS 353 360 Poly-Ser.		WASH4P;	reviewed	0.0434396	0.965734	-1.36211	-0.0151423	0.516085	0.988514	-0.287279	-0.00501707
RASL2_HUMAN	O43374	0	0	0	0	1	1						6.74079	RASL2_HUMAN	Ras GTPase-activating protein 4 (Calcium-promoted Ras inactivator) (Ras p21 protein activator 4) (RasGAP-activating-like protein 2)	RASA4 CAPRI GAPL KIAA0538	RASA4	FUNCTION: Ca(2+)-dependent Ras GTPase-activating protein, that switches off the Ras-MAPK pathway following a stimulus that elevates intracellular calcium. Functions as an adaptor for Cdc42 and Rac1 during FcR-mediated phagocytosis. {ECO:0000269|PubMed:11448776}.	803	cellular response to calcium ion [GO:0071277]; MAPK cascade [GO:0000165]; negative regulation of GTPase activity [GO:0034260]; negative regulation of Ras protein signal transduction [GO:0046580]	cytosol [GO:0005829]; intrinsic component of the cytoplasmic side of the plasma membrane [GO:0031235]	GTPase activator activity [GO:0005096]; metal ion binding [GO:0046872]	DOMAIN: The PH domain does not bind phosphatidylinositol 4,5-bisphosphate or phosphatidylinositol 3,4,5-trisphosphate. This lack of binding activity is due to Leu-592, compared to Arg found in other family members.	DOMAIN 1 88 C2 1. {ECO:0000255|PROSITE-ProRule:PRU00041}.; DOMAIN 129 216 C2 2. {ECO:0000255|PROSITE-ProRule:PRU00041}.; DOMAIN 302 512 Ras-GAP. {ECO:0000255|PROSITE-ProRule:PRU00167}.; DOMAIN 566 673 PH. {ECO:0000255|PROSITE-ProRule:PRU00145}.				Homo sapiens (Human)			ZN_FING 675 711 Btk-type. {ECO:0000255|PROSITE-ProRule:PRU00432}.			COMPBIAS 500 503 Poly-Leu.		RASA4;	reviewed	0.5	1.17398	-0.30103	0.0696623		1		0
RAS4B_HUMAN	C9J798	0	0	0	0	1	1						6.74079	RAS4B_HUMAN	Ras GTPase-activating protein 4B	RASA4B	RASA4B	FUNCTION: Ca(2+)-dependent Ras GTPase-activating protein, that may play a role in the Ras-MAPK pathway. {ECO:0000250|UniProtKB:O43374}.	803	intracellular signal transduction [GO:0035556]; negative regulation of Ras protein signal transduction [GO:0046580]	cytoplasm [GO:0005737]; cytosol [GO:0005829]; intrinsic component of the cytoplasmic side of the plasma membrane [GO:0031235]	GTPase activator activity [GO:0005096]; metal ion binding [GO:0046872]		DOMAIN 1 88 C2 1. {ECO:0000255|PROSITE-ProRule:PRU00041}.; DOMAIN 120 216 C2 2. {ECO:0000255|PROSITE-ProRule:PRU00041}.; DOMAIN 302 512 Ras-GAP. {ECO:0000255|PROSITE-ProRule:PRU00167}.; DOMAIN 566 673 PH. {ECO:0000255|PROSITE-ProRule:PRU00145}.				Homo sapiens (Human)			ZN_FING 675 711 Btk-type. {ECO:0000255|PROSITE-ProRule:PRU00432}.					RASA4B;	reviewed	0.5	1.17398	-0.30103	0.0696623		1		0
MCRI1_HUMAN	C9JLW8	0	0	1	1	0	0				6.86951			MCRI1_HUMAN	Mapk-regulated corepressor-interacting protein 1 (Granulin-2) (Protein FAM195B)	MCRIP1 FAM195B GRAN2	MCRIP1	FUNCTION: The phosphorylation status of MCRIP1 functions as a molecular switch to regulate epithelial-mesenchymal transition. Unphosphorylated MCRIP1 binds to and inhibits the transcriptional corepressor CTBP(s). When phosphorylated by MAPK/ERK, MCRIP1 releases CTBP(s) resulting in transcriptional silencing of the E-cadherin gene and induction of epithelial-mesenchymal transition (PubMed:25728771…	97	regulation of epithelial to mesenchymal transition [GO:0010717]	cytoplasm [GO:0005737]; cytoplasmic stress granule [GO:0010494]; nucleus [GO:0005634]				MCRIP family	SIMILARITY: Belongs to the MCRIP family. {ECO:0000305}.		Homo sapiens (Human)				MOTIF 80 84 PXDLS motif. {ECO:0000305}.				MCRIP1;	reviewed	0.5	0.840353	-0.30103	-0.0755381	0.5	0.826762	-0.30103	-0.0826195
ANR65_HUMAN	E5RJM6	0	1	1	1	0	0				7.81702			ANR65_HUMAN	Ankyrin repeat domain-containing protein 65	ANKRD65	ANKRD65		399									Homo sapiens (Human)	REPEAT 40 69 ANK 1.; REPEAT 73 102 ANK 2.; REPEAT 106 135 ANK 3.; REPEAT 139 168 ANK 4.; REPEAT 176 205 ANK 5.; REPEAT 207 231 ANK 6.; REPEAT 235 264 ANK 7.; REPEAT 268 297 ANK 8.; REPEAT 301 330 ANK 9.; REPEAT 334 363 ANK 10.							ANKRD65;	reviewed	0.5	0.783718	-0.30103	-0.10584	0.5	0.773461	-0.30103	-0.111562
NACA_HUMAN	Q13765	25	22	28	24	33	28	9.57305	9.60519	9.84356	9.93359	9.92816	9.99629	NACA_HUMAN	Nascent polypeptide-associated complex subunit alpha (NAC-alpha) (Alpha-NAC) (allergen Hom s 2)	NACA HSD48	NACA	FUNCTION: Prevents inappropriate targeting of non-secretory polypeptides to the endoplasmic reticulum (ER). Binds to nascent polypeptide chains as they emerge from the ribosome and blocks their interaction with the signal recognition particle (SRP), which normally targets nascent secretory peptides to the ER. Also reduces the inherent affinity of ribosomes for protein translocation sites in the E…	215	cardiac ventricle development [GO:0003231]; heart trabecula morphogenesis [GO:0061384]; negative regulation of striated muscle cell apoptotic process [GO:0010664]; negative regulation of transcription from RNA polymerase II promoter involved in heart development [GO:1901227]; positive regulation of cell proliferation involved in heart morphogenesis [GO:2000138]; positive regulation of skeletal mu…	cytoplasm [GO:0005737]; extracellular exosome [GO:0070062]; nascent polypeptide-associated complex [GO:0005854]; nucleus [GO:0005634]	DNA binding [GO:0003677]; transcription coactivator activity [GO:0003713]	DOMAIN: The positively charged inner surface of the NAC-A/B domain is crucial for NACA localization in the nucleus and DNA-binding. This region is blocked from binding nucleic acids in the heterodimeric complex by a helix region in the beta-subunit, it also displays much higher affinity for RNA than DNA.	DOMAIN 70 135 NAC-A/B. {ECO:0000255|PROSITE-ProRule:PRU00507}.; DOMAIN 176 213 UBA.	NAC-alpha family	SIMILARITY: Belongs to the NAC-alpha family. {ECO:0000305}.		Homo sapiens (Human)		REGION 69 80 Required for DNA-binding. {ECO:0000250}.; REGION 93 108 RNA/DNA-binding.						NACA;	reviewed	0.451316	1.00566	-0.34552	0.0024496	0.0346501	0.969268	-1.4603	-0.0135562
NACAM_HUMAN	E9PAV3	25	22	28	24	33	28	9.57305	9.60519	9.84356	9.93359	9.92816	9.99629	NACAM_HUMAN	Nascent polypeptide-associated complex subunit alpha, muscle-specific form (Alpha-NAC, muscle-specific form) (skNAC)	NACA	NACA	FUNCTION: Cardiac- and muscle-specific transcription factor. May act to regulate the expression of genes involved in the development of myotubes. Plays a critical role in ventricular cardiomyocyte expansion and regulates postnatal skeletal muscle growth and regeneration. Involved in the organized assembly of thick and thin filaments of myofibril sarcomeres (By similarity). {ECO:0000250}.	2078	regulation of transcription, DNA-templated [GO:0006355]; transcription, DNA-templated [GO:0006351]	nascent polypeptide-associated complex [GO:0005854]; nucleus [GO:0005634]	DNA binding [GO:0003677]	DOMAIN: The proline-rich muscle-specific exon 3 contains eighteen approximate 23-AA repeats.	DOMAIN 1933 1998 NAC-A/B. {ECO:0000255|PROSITE-ProRule:PRU00507}.; DOMAIN 2039 2078 UBA.				Homo sapiens (Human)		REGION 1932 1943 Required for DNA-binding. {ECO:0000250}.		MOTIF 1841 1845 PXLXP. {ECO:0000250}.		COMPBIAS 41 1880 Pro-rich.		NACA;	reviewed	0.451316	1.00566	-0.34552	0.0024496	0.0346501	0.969268	-1.4603	-0.0135562
CK098_HUMAN	E9PRG8	1	1	1	1	1	1						7.76475	CK098_HUMAN	Uncharacterized protein C11orf98	C11orf98	C11orf98		122									Homo sapiens (Human)								C11orf98;	reviewed	0.5	1.26929	-0.30103	0.103561		1		0
CRCC2_HUMAN	H7BZ55	1	2	1	2	1	1	8.25394			7.67736			CRCC2_HUMAN	Putative ciliary rootlet coiled-coil protein 2	CROCC2	CROCC2		1655						Rootletin family	SIMILARITY: Belongs to the rootletin family. {ECO:0000305}.		Homo sapiens (Human)					COILED 83 196 {ECO:0000255}.; COILED 308 351 {ECO:0000255}.; COILED 417 1297 {ECO:0000255}.; COILED 1363 1641 {ECO:0000255}.	COMPBIAS 227 230 Poly-Leu. {ECO:0000255}.; COMPBIAS 646 881 Gln-rich. {ECO:0000255|PROSITE-ProRule:PRU00006}.; COMPBIAS 1540 1653 Gln-rich. {ECO:0000255|PROSITE-ProRule:PRU00006}.		CROCC2;	reviewed	0.5	0.791269	-0.30103	-0.101676	0.924413	1.03611	-0.0341339	0.0154072
S35U4_HUMAN	L0R6Q1	0	1	1	1	0	1						7.156	S35U4_HUMAN	SLC35A4 upstream open reading frame protein	SLC35A4	SLC35A4		103	positive regulation of translation in response to stress [GO:0032056]	integral component of membrane [GO:0016021]							Homo sapiens (Human)								SLC35A4;	reviewed	0.5	1.20898	-0.30103	0.0824199		1		0
DNS2A_HUMAN	O00115	0	0	0	0	2	0					7.50432		DNS2A_HUMAN	Deoxyribonuclease-2-alpha (EC 3.1.22.1) (Acid DNase) (Deoxyribonuclease II alpha) (DNase II alpha) (Lysosomal DNase II) (R31240_2)	DNASE2 DNASE2A DNL2	DNASE2	FUNCTION: Hydrolyzes DNA under acidic conditions with a preference for double-stranded DNA. Plays a major role in the degradation of nuclear DNA in cellular apoptosis during development. Necessary for proper fetal development and for definitive erythropoiesis in fetal liver, where it degrades nuclear DNA expelled from erythroid precursor cells.	360	apoptotic DNA fragmentation [GO:0006309]; DNA metabolic process [GO:0006259]; erythrocyte differentiation [GO:0030218]	extracellular exosome [GO:0070062]; intracellular [GO:0005622]; lysosome [GO:0005764]	deoxyribonuclease II activity [GO:0004531]; DNA binding [GO:0003677]			DNase II family	SIMILARITY: Belongs to the DNase II family. {ECO:0000305}.	3.1.22.1	Homo sapiens (Human)								DNASE2;	reviewed	0.5	1.23911	-0.30103	0.0931101		1		0
ADAS_HUMAN	O00116	13	15	10	9	5	3	8.68199	8.57114	8.29693	8.26663	8.12277	8.11674	ADAS_HUMAN	Alkyldihydroxyacetonephosphate synthase, peroxisomal (Alkyl-DHAP synthase) (EC 2.5.1.26) (Aging-associated gene 5 protein) (Alkylglycerone-phosphate synthase)	AGPS AAG5	AGPS	FUNCTION: Catalyzes the exchange of an acyl for a long-chain alkyl group and the formation of the ether bond in the biosynthesis of ether phospholipids. {ECO:0000250}.	658	ether lipid biosynthetic process [GO:0008611]; lipid biosynthetic process [GO:0008610]	membrane [GO:0016020]; mitochondrion [GO:0005739]; nucleolus [GO:0005730]; peroxisomal matrix [GO:0005782]; peroxisomal membrane [GO:0005778]; peroxisome [GO:0005777]	alkylglycerone-phosphate synthase activity [GO:0008609]; FAD binding [GO:0071949]; oxidoreductase activity, acting on CH-OH group of donors [GO:0016614]		DOMAIN 202 384 FAD-binding PCMH-type. {ECO:0000255|PROSITE-ProRule:PRU00718}.	FAD-binding oxidoreductase/transferase type 4 family	SIMILARITY: Belongs to the FAD-binding oxidoreductase/transferase type 4 family. {ECO:0000305}.	2.5.1.26	Homo sapiens (Human)		REGION 615 617 Important for enzyme activity. {ECO:0000250}.				COMPBIAS 2 8 Poly-Ala.		AGPS;	reviewed	0.0626997	0.978778	-1.20273	-0.00931569	0.0763496	1.03623	-1.11719	0.0154565
KIF2A_HUMAN	O00139	8	12	29	31	15	18	8.30399	8.25845	8.76865	8.79537	8.50751	8.62447	KIF2A_HUMAN	Kinesin-like protein KIF2A (Kinesin-2) (hK2)	KIF2A KIF2 KNS2	KIF2A	FUNCTION: Plus end-directed microtubule-dependent motor required for normal brain development. May regulate microtubule dynamics during axonal growth. Required for normal progression through mitosis. Required for normal congress of chromosomes at the metaphase plate. Required for normal spindle dynamics during mitosis. Promotes spindle turnover. Implicated in formation of bipolar mitotic spindles…	706	antigen processing and presentation of exogenous peptide antigen via MHC class II [GO:0019886]; cell differentiation [GO:0030154]; cell division [GO:0051301]; microtubule-based movement [GO:0007018]; mitotic spindle assembly [GO:0090307]; mitotic spindle organization [GO:0007052]; nervous system development [GO:0007399]; retrograde vesicle-mediated transport, Golgi to ER [GO:0006890]; sister chro…	centriolar subdistal appendage [GO:0120103]; centriole [GO:0005814]; centrosome [GO:0005813]; cytosol [GO:0005829]; kinesin complex [GO:0005871]; membrane [GO:0016020]; microtubule [GO:0005874]; nuclear body [GO:0016604]; nucleolus [GO:0005730]; nucleus [GO:0005634]; sperm principal piece [GO:0097228]; spindle pole [GO:0000922]	ATPase activity [GO:0016887]; ATP binding [GO:0005524]; microtubule binding [GO:0008017]; microtubule motor activity [GO:0003777]; motor activity [GO:0003774]		DOMAIN 223 553 Kinesin motor. {ECO:0000255|PROSITE-ProRule:PRU00283}.	TRAFAC class myosin-kinesin ATPase superfamily, Kinesin family, MCAK/KIF2 subfamily	SIMILARITY: Belongs to the TRAFAC class myosin-kinesin ATPase superfamily. Kinesin family. MCAK/KIF2 subfamily. {ECO:0000255|PROSITE-ProRule:PRU00283}.		Homo sapiens (Human)		REGION 1 217 Globular. {ECO:0000255}.			COILED 660 699 {ECO:0000255}.			KIF2A;	reviewed	0.161924	0.972997	-0.79069	-0.0118883	0.00611382	0.936503	-2.21369	-0.0284909
DX39A_HUMAN	O00148	2	4	0	1	1	0	7.50575	7.37522					DX39A_HUMAN	ATP-dependent RNA helicase DDX39A (EC 3.6.4.13) (DEAD box protein 39) (Nuclear RNA helicase URH49)	DDX39A DDX39	DDX39A	FUNCTION: Isoform 1: Involved in pre-mRNA splicing. Required for the export of mRNA out of the nucleus. {ECO:0000269|PubMed:15047853, ECO:0000269|PubMed:17548965}.	427	cellular response to DNA damage stimulus [GO:0006974]; mRNA 3'-end processing [GO:0031124]; mRNA export from nucleus [GO:0006406]; mRNA splicing, via spliceosome [GO:0000398]; regulation of gene expression [GO:0010468]; RNA export from nucleus [GO:0006405]; RNA secondary structure unwinding [GO:0010501]; termination of RNA polymerase II transcription [GO:0006369]	cytoplasm [GO:0005737]; membrane [GO:0016020]; nuclear speck [GO:0016607]; nucleolus [GO:0005730]; nucleoplasm [GO:0005654]; nucleus [GO:0005634]; spliceosomal complex [GO:0005681]	ATPase activity [GO:0016887]; ATP binding [GO:0005524]; ATP-dependent RNA helicase activity [GO:0004004]; identical protein binding [GO:0042802]; RNA binding [GO:0003723]		DOMAIN 75 248 Helicase ATP-binding. {ECO:0000255|PROSITE-ProRule:PRU00541}.; DOMAIN 260 421 Helicase C-terminal. {ECO:0000255|PROSITE-ProRule:PRU00542}.	DEAD box helicase family, DECD subfamily	SIMILARITY: Belongs to the DEAD box helicase family. DECD subfamily. {ECO:0000305}.	3.6.4.13	Homo sapiens (Human)				MOTIF 44 72 Q motif.; MOTIF 195 198 DECD box.		COMPBIAS 15 18 Poly-Glu.		DDX39A;	reviewed		1		0	0.00966325	1.48927	-2.01488	0.172974
PDLI1_HUMAN	O00151	18	16	18	14	15	16	9.31536	9.26352	9.15673	9.22776	9.09447	9.14482	PDLI1_HUMAN	PDZ and LIM domain protein 1 (C-terminal LIM domain protein 1) (Elfin) (LIM domain protein CLP-36)	PDLIM1 CLIM1 CLP36	PDLIM1	FUNCTION: Cytoskeletal protein that may act as an adapter that brings other proteins (like kinases) to the cytoskeleton (PubMed:10861853). Involved in assembly, disassembly and directioning of stress fibers in fibroblasts. Required for the localization of ACTN1 and PALLD to stress fibers. Required for cell migration and in maintaining cell polarity of fibroblasts (By similarity). {ECO:0000250|Uni…	329	regulation of transcription, DNA-templated [GO:0006355]; response to hypoxia [GO:0001666]; response to oxidative stress [GO:0006979]	cell-cell adherens junction [GO:0005913]; cytoskeleton [GO:0005856]; focal adhesion [GO:0005925]; transcription factor complex [GO:0005667]; Z disc [GO:0030018]	cadherin binding involved in cell-cell adhesion [GO:0098641]; metal ion binding [GO:0046872]; transcription coactivator activity [GO:0003713]		DOMAIN 3 85 PDZ. {ECO:0000255|PROSITE-ProRule:PRU00143}.; DOMAIN 258 317 LIM zinc-binding. {ECO:0000255|PROSITE-ProRule:PRU00125}.				Homo sapiens (Human)								PDLIM1;	reviewed	0.373161	0.992319	-0.428103	-0.00334881	0.313076	1.00843	-0.504351	0.00364485
BACH_HUMAN	O00154	18	14	11	11	8	9	9.08664	9.12277	8.91167	8.98292	8.64699	8.7041	BACH_HUMAN	Cytosolic acyl coenzyme A thioester hydrolase (EC 3.1.2.2) (Acyl-CoA thioesterase 7) (Brain acyl-CoA hydrolase) (BACH) (CTE-IIa) (CTE-II) (Long chain acyl-CoA thioester hydrolase)	ACOT7 BACH	ACOT7	FUNCTION: Acyl-CoA thioesterases are a group of enzymes that catalyze the hydrolysis of acyl-CoAs to the free fatty acid and coenzyme A (CoASH), providing the potential to regulate intracellular levels of acyl-CoAs, free fatty acids and CoASH. May play an important physiological function in brain. May play a regulatory role by modulating the cellular levels of fatty acyl-CoA ligands for certain t…	380	acyl-CoA metabolic process [GO:0006637]; coenzyme A biosynthetic process [GO:0015937]; long-chain fatty-acyl-CoA catabolic process [GO:0036116]; medium-chain fatty acid biosynthetic process [GO:0051792]; medium-chain fatty-acyl-CoA catabolic process [GO:0036114]; palmitic acid biosynthetic process [GO:1900535]	cytosol [GO:0005829]; extracellular exosome [GO:0070062]; mitochondrion [GO:0005739]; nucleoplasm [GO:0005654]	acyl-CoA hydrolase activity [GO:0047617]; carboxylic ester hydrolase activity [GO:0052689]; fatty-acyl-CoA binding [GO:0000062]; long-chain fatty acyl-CoA binding [GO:0036042]; myristoyl-CoA hydrolase activity [GO:0102991]; palmitoyl-CoA hydrolase activity [GO:0016290]; protein homodimerization activity [GO:0042803]	DOMAIN: Both HotDog ACOT-type hydrolase domains are required for efficient activity. {ECO:0000250}.	DOMAIN 50 168 HotDog ACOT-type 1. {ECO:0000255|PROSITE-ProRule:PRU01106}.; DOMAIN 224 338 HotDog ACOT-type 2. {ECO:0000255|PROSITE-ProRule:PRU01106}.			3.1.2.2	Homo sapiens (Human)								ACOT7;	reviewed	0.0509004	0.967981	-1.29328	-0.0141331	0.210715	1.01272	-0.676305	0.00548987
MYO1C_HUMAN	O00159	10	11	18	18	9	10	7.84849	7.81881	8.00009	7.96757	7.80653	7.81354	MYO1C_HUMAN	Unconventional myosin-Ic (Myosin I beta) (MMI-beta) (MMIb)	MYO1C	MYO1C	FUNCTION: Myosins are actin-based motor molecules with ATPase activity. Unconventional myosins serve in intracellular movements. Their highly divergent tails are presumed to bind to membranous compartments, which would be moved relative to actin filaments. Involved in glucose transporter recycling in response to insulin by regulating movement of intracellular GLUT4-containing vesicles to the plas…	1063	Fc-gamma receptor signaling pathway involved in phagocytosis [GO:0038096]; mRNA transport [GO:0051028]; positive regulation of actin filament polymerization [GO:0030838]; positive regulation of cell migration [GO:0030335]; positive regulation of cell migration by vascular endothelial growth factor signaling pathway [GO:0038089]; positive regulation of cellular response to insulin stimulus [GO:190…	basal plasma membrane [GO:0009925]; brush border [GO:0005903]; cytoplasm [GO:0005737]; cytoplasmic vesicle [GO:0031410]; cytosol [GO:0005829]; extracellular exosome [GO:0070062]; filamentous actin [GO:0031941]; lateral plasma membrane [GO:0016328]; membrane [GO:0016020]; membrane raft [GO:0045121]; microvillus [GO:0005902]; myosin I complex [GO:0045160]; nuclear body [GO:0016604]; nuclear pore [G…	actin-dependent ATPase activity [GO:0030898]; actin filament binding [GO:0051015]; ATP binding [GO:0005524]; calmodulin binding [GO:0005516]; microfilament motor activity [GO:0000146]; protein C-terminus binding [GO:0008022]; Ral GTPase binding [GO:0017160]; receptor binding [GO:0005102]	DOMAIN: Binds directly to large unilamellar vesicles (LUVs) containing phosphatidylinositol 4,5-bisphosphate (PIP2) or inositol 1,4,5-trisphosphate (InsP3). The PIP2-binding site corresponds to the myosin tail domain (PH-like) present in its tail domain (By similarity). {ECO:0000250}.	DOMAIN 47 731 Myosin motor. {ECO:0000255|PROSITE-ProRule:PRU00782}.; DOMAIN 734 757 IQ 1. {ECO:0000255|PROSITE-ProRule:PRU00116}.; DOMAIN 758 786 IQ 2. {ECO:0000255|PROSITE-ProRule:PRU00116}.; DOMAIN 885 1059 TH1. {ECO:0000255|PROSITE-ProRule:PRU01093}.	TRAFAC class myosin-kinesin ATPase superfamily, Myosin family	SIMILARITY: Belongs to the TRAFAC class myosin-kinesin ATPase superfamily. Myosin family. {ECO:0000305}.		Homo sapiens (Human)		REGION 608 630 Actin-binding. {ECO:0000255|PROSITE-ProRule:PRU00782}.						MYO1C;	reviewed	0.0908529	0.976864	-1.04166	-0.0101661	0.00980386	0.972493	-2.0086	-0.0121134
SNP23_HUMAN	O00161	1	2	1	0	1	0		7.65891				7.52657	SNP23_HUMAN	Synaptosomal-associated protein 23 (SNAP-23) (Vesicle-membrane fusion protein SNAP-23)	SNAP23	SNAP23	FUNCTION: Essential component of the high affinity receptor for the general membrane fusion machinery and an important regulator of transport vesicle docking and fusion.	211	antigen processing and presentation of exogenous peptide antigen via MHC class I, TAP-dependent [GO:0002479]; histamine secretion by mast cell [GO:0002553]; membrane fusion [GO:0061025]; neutrophil degranulation [GO:0043312]; post-Golgi vesicle-mediated transport [GO:0006892]; protein transport [GO:0015031]; synaptic vesicle fusion to presynaptic active zone membrane [GO:0031629]; synaptic vesicl…	azurophil granule [GO:0042582]; cell-cell adherens junction [GO:0005913]; cytoplasm [GO:0005737]; extracellular exosome [GO:0070062]; focal adhesion [GO:0005925]; mast cell granule [GO:0042629]; neuron projection [GO:0043005]; nucleoplasm [GO:0005654]; phagocytic vesicle membrane [GO:0030670]; plasma membrane [GO:0005886]; presynapse [GO:0098793]; SNARE complex [GO:0031201]; specific granule [GO:…	SNAP receptor activity [GO:0005484]; syntaxin binding [GO:0019905]		DOMAIN 14 76 t-SNARE coiled-coil homology 1. {ECO:0000255|PROSITE-ProRule:PRU00202}.; DOMAIN 146 208 t-SNARE coiled-coil homology 2. {ECO:0000255|PROSITE-ProRule:PRU00202}.	SNAP-25 family	SIMILARITY: Belongs to the SNAP-25 family. {ECO:0000305}.		Homo sapiens (Human)					COILED 23 76 {ECO:0000269|PubMed:12556468}.			SNAP23;	reviewed	0.5	1.24521	-0.30103	0.095243	0.5	1.27046	-0.30103	0.103962
HAX1_HUMAN	O00165	1	2	4	6	3	5		7.93627	8.13098	8.10653	8.15661	8.24197	HAX1_HUMAN	HCLS1-associated protein X-1 (HS1-associating protein X-1) (HAX-1) (HS1-binding protein 1) (HSP1BP-1)	HAX1 HS1BP1	HAX1	FUNCTION: Recruits the Arp2/3 complex to the cell cortex and regulates reorganization of the cortical actin cytoskeleton via its interaction with KCNC3 and the Arp2/3 complex (PubMed:26997484). Slows down the rate of inactivation of KCNC3 channels (PubMed:26997484). Promotes GNA13-mediated cell migration. Involved in the clathrin-mediated endocytosis pathway. May be involved in internalization of…	279	cellular response to cytokine stimulus [GO:0071345]; negative regulation of apoptotic process [GO:0043066]; positive regulation of actin cytoskeleton reorganization [GO:2000251]; positive regulation of granulocyte differentiation [GO:0030854]; positive regulation of peptidyl-serine phosphorylation [GO:0033138]; positive regulation of peptidyl-tyrosine phosphorylation [GO:0050731]; positive regula…	actin cytoskeleton [GO:0015629]; cell cortex [GO:0005938]; cytoplasmic vesicle [GO:0031410]; endoplasmic reticulum [GO:0005783]; lamellipodium [GO:0030027]; mitochondrial intermembrane space [GO:0005758]; mitochondrial outer membrane [GO:0005741]; mitochondrion [GO:0005739]; nuclear envelope [GO:0005635]; nuclear membrane [GO:0031965]; P-body [GO:0000932]; plasma membrane [GO:0005886]; sarcoplasm…	interleukin-1 binding [GO:0019966]; protein N-terminus binding [GO:0047485]			HAX1 family	SIMILARITY: Belongs to the HAX1 family. {ECO:0000305}.		Homo sapiens (Human)		REGION 2 41 Required for localization in mitochondria. {ECO:0000250}.; REGION 114 279 Involved in HCLS1 binding.; REGION 175 206 Involved in CASP9 binding.; REGION 176 247 Involved in GNA13 binding.; REGION 183 279 Required for localization in sarcoplasmic reticulum. {ECO:0000250}.; REGION 184 279 Involved in PKD2 binding.; REGION 203 245 Involved in ATP2A2 binding.; REGION 203 225 Involved in PL…				COMPBIAS 30 40 Asp/Glu-rich (highly acidic).		HAX1;	reviewed	0.518261	1.00744	-0.285452	0.00321979	0.456383	0.791185	-0.340671	-0.101722
AIP_HUMAN	O00170	17	16	20	17	29	27	9.39846	9.42904	9.51127	9.57193	9.92506	9.96995	AIP_HUMAN	AH receptor-interacting protein (AIP) (Aryl-hydrocarbon receptor-interacting protein) (HBV X-associated protein 2) (XAP-2) (Immunophilin homolog ARA9)	AIP XAP2	AIP	FUNCTION: May play a positive role in AHR-mediated (aromatic hydrocarbon receptor) signaling, possibly by influencing its receptivity for ligand and/or its nuclear targeting.; FUNCTION: Cellular negative regulator of the hepatitis B virus (HBV) X protein.	330	interleukin-12-mediated signaling pathway [GO:0035722]; negative regulation of cyclic-nucleotide phosphodiesterase activity [GO:0051344]; protein maturation by protein folding [GO:0022417]; protein targeting to mitochondrion [GO:0006626]; regulation of protein kinase A signaling [GO:0010738]; xenobiotic metabolic process [GO:0006805]	aryl hydrocarbon receptor complex [GO:0034751]; cytoplasm [GO:0005737]; cytosol [GO:0005829]; membrane [GO:0016020]; nucleoplasm [GO:0005654]	aryl hydrocarbon receptor binding [GO:0017162]; GAF domain binding [GO:0036004]; signal transducer activity [GO:0004871]; transcription coactivator activity [GO:0003713]; transcription factor binding [GO:0008134]; unfolded protein binding [GO:0051082]		DOMAIN 31 121 PPIase FKBP-type. {ECO:0000255|PROSITE-ProRule:PRU00277}.				Homo sapiens (Human)	REPEAT 179 212 TPR 1.; REPEAT 231 264 TPR 2.; REPEAT 265 298 TPR 3.							AIP;	reviewed	0.0213363	1.04223	-1.67088	0.0179645	0.131079	0.986338	-0.882468	-0.00597425
GTPB1_HUMAN	O00178	11	16	24	29	21	25	8.70655	8.54502	8.74697	8.73688	8.77436	8.72307	GTPB1_HUMAN	GTP-binding protein 1 (G-protein 1) (GP-1) (GP1)	GTPBP1	GTPBP1	FUNCTION: Promotes degradation of target mRNA species. Plays a role in the regulation of circadian mRNA stability. Binds GTP and has GTPase activity (By similarity). {ECO:0000250}.	669	GTP metabolic process [GO:0046039]; immune response [GO:0006955]; positive regulation of mRNA catabolic process [GO:0061014]; signal transduction [GO:0007165]	cytoplasmic exosome (RNase complex) [GO:0000177]; cytosol [GO:0005829]; membrane [GO:0016020]	GTPase activity [GO:0003924]; GTP binding [GO:0005525]; RNA binding [GO:0003723]		DOMAIN 158 389 tr-type G. {ECO:0000255|PROSITE-ProRule:PRU01059}.	TRAFAC class translation factor GTPase superfamily, Classic translation factor GTPase family, GTPBP1 subfamily	SIMILARITY: Belongs to the TRAFAC class translation factor GTPase superfamily. Classic translation factor GTPase family. GTPBP1 subfamily. {ECO:0000255|PROSITE-ProRule:PRU01059}.		Homo sapiens (Human)		REGION 167 174 G1. {ECO:0000255|PROSITE-ProRule:PRU01059}.; REGION 206 210 G2. {ECO:0000255|PROSITE-ProRule:PRU01059}.; REGION 252 255 G3. {ECO:0000255|PROSITE-ProRule:PRU01059}.; REGION 308 311 G4. {ECO:0000255|PROSITE-ProRule:PRU01059}.; REGION 366 368 G5. {ECO:0000255|PROSITE-ProRule:PRU01059}.				COMPBIAS 28 36 Poly-Ala.		GTPBP1;	reviewed	0.70804	0.999266	-0.149942	-0.000318984	0.252354	0.983226	-0.59799	-0.00734673
LEG9_HUMAN	O00182	0	0	0	0	0	1						6.70209	LEG9_HUMAN	Galectin-9 (Gal-9) (Ecalectin) (Tumor antigen HOM-HD-21)	LGALS9	LGALS9	FUNCTION: Binds galactosides (PubMed:18005988). Has high affinity for the Forssman pentasaccharide (PubMed:18005988). Ligand for HAVCR2/TIM3 (PubMed:16286920). Binding to HAVCR2 induces T-helper type 1 lymphocyte (Th1) death (PubMed:16286920). Also stimulates bactericidal activity in infected macrophages by causing macrophage activation and IL1B secretion which restricts intracellular bacterial g…	355	cellular response to interferon-gamma [GO:0071346]; cellular response to virus [GO:0098586]; chemotaxis [GO:0006935]; ERK1 and ERK2 cascade [GO:0070371]; female pregnancy [GO:0007565]; inflammatory response [GO:0006954]; maternal process involved in female pregnancy [GO:0060135]; natural killer cell tolerance induction [GO:0002519]; negative regulation of activated T cell proliferation [GO:004600…	cytoplasm [GO:0005737]; cytosol [GO:0005829]; extracellular exosome [GO:0070062]; extracellular space [GO:0005615]; intracellular [GO:0005622]; nucleus [GO:0005634]	carbohydrate binding [GO:0030246]; disaccharide binding [GO:0048030]; enzyme binding [GO:0019899]; galactose binding [GO:0005534]; signal transducer activity [GO:0004871]	DOMAIN: Contains two homologous but distinct carbohydrate-binding domains.	DOMAIN 17 148 Galectin 1. {ECO:0000255|PROSITE-ProRule:PRU00639}.; DOMAIN 227 355 Galectin 2. {ECO:0000255|PROSITE-ProRule:PRU00639}.				Homo sapiens (Human)		REGION 82 88 Beta-galactoside binding 1.; REGION 287 293 Beta-galactoside binding 2. {ECO:0000250}.						LGALS9;	reviewed	0.5	1.17152	-0.30103	0.0687514		1		0
STXB3_HUMAN	O00186	0	1	2	2	0	1						7.12041	STXB3_HUMAN	Syntaxin-binding protein 3 (Platelet Sec1 protein) (PSP) (Protein unc-18 homolog 3) (Unc18-3) (Protein unc-18 homolog C) (Unc-18C)	STXBP3	STXBP3	FUNCTION: Together with STX4 and VAMP2, may play a role in insulin-dependent movement of GLUT4 and in docking/fusion of intracellular GLUT4-containing vesicles with the cell surface in adipocytes. {ECO:0000250}.	592	brain development [GO:0007420]; glucose transport [GO:0015758]; insulin secretion [GO:0030073]; negative regulation of calcium ion-dependent exocytosis [GO:0045955]; neutrophil degranulation [GO:0043312]; platelet aggregation [GO:0070527]; protein heterooligomerization [GO:0051291]; protein to membrane docking [GO:0022615]; response to insulin [GO:0032868]; vesicle docking involved in exocytosis …	apical plasma membrane [GO:0016324]; basolateral plasma membrane [GO:0016323]; cytosol [GO:0005829]; extracellular exosome [GO:0070062]; plasma membrane [GO:0005886]; platelet alpha granule [GO:0031091]; specific granule [GO:0042581]; tertiary granule [GO:0070820]	syntaxin-1 binding [GO:0017075]; syntaxin binding [GO:0019905]			STXBP/unc-18/SEC1 family	SIMILARITY: Belongs to the STXBP/unc-18/SEC1 family. {ECO:0000305}.		Homo sapiens (Human)		REGION 1 255 Mediates interaction with DOC2B. {ECO:0000250}.						STXBP3;	reviewed	0.5	1.20657	-0.30103	0.0815536		1		0
AP4M1_HUMAN	O00189	4	7	2	7	7	6	8.0816	7.92224	8.2985	7.9126	8.19951	8.2267	AP4M1_HUMAN	AP-4 complex subunit mu-1 (AP-4 adaptor complex mu subunit) (Adaptor-related protein complex 4 subunit mu-1) (Mu subunit of AP-4) (Mu-adaptin-related protein 2) (mu-ARP2) (Mu4-adaptin) (mu4)	AP4M1 MUARP2	AP4M1	FUNCTION: Component of the adaptor protein complex 4 (AP-4). Adaptor protein complexes are vesicle coat components involved both in vesicle formation and cargo selection. They control the vesicular transport of proteins in different trafficking pathways (PubMed:10436028, PubMed:11139587, PubMed:10066790, PubMed:11802162, PubMed:20230749). AP-4 forms a non clathrin-associated coat on vesicles depa…	453	Golgi to endosome transport [GO:0006895]; Golgi to lysosome transport [GO:0090160]; intracellular protein transport [GO:0006886]; protein localization [GO:0008104]; protein localization to basolateral plasma membrane [GO:1903361]; protein targeting [GO:0006605]; protein targeting to lysosome [GO:0006622]	AP-4 adaptor complex [GO:0030124]; clathrin adaptor complex [GO:0030131]; cytosol [GO:0005829]; early endosome [GO:0005769]; endosome lumen [GO:0031904]; extracellular exosome [GO:0070062]; trans-Golgi network [GO:0005802]; trans-Golgi network membrane [GO:0032588]	protein domain specific binding [GO:0019904]		DOMAIN 184 452 MHD. {ECO:0000255|PROSITE-ProRule:PRU00404}.	Adaptor complexes medium subunit family	SIMILARITY: Belongs to the adaptor complexes medium subunit family. {ECO:0000305}.		Homo sapiens (Human)								AP4M1;	reviewed	0.70598	1.01041	-0.151208	0.00449624	0.48656	0.979355	-0.312864	-0.0090597
SMAP_HUMAN	O00193	2	1	3	3	1	1			7.99428	8.20216			SMAP_HUMAN	Small acidic protein	SMAP C11orf58	SMAP		183						SMAP family	SIMILARITY: Belongs to the SMAP family. {ECO:0000305}.		Homo sapiens (Human)						COMPBIAS 109 139 Asp-rich.		C11orf58;	reviewed	0.0260454	0.623939	-1.58427	-0.204858	0.0246429	0.610724	-1.60831	-0.214155
RB27B_HUMAN	O00194	3	7	3	6	1	1	8.38918	8.3439		8.06352			RB27B_HUMAN	Ras-related protein Rab-27B (C25KG)	RAB27B	RAB27B	FUNCTION: May be involved in targeting uroplakins to urothelial apical membranes. {ECO:0000250}.	218	melanosome transport [GO:0032402]; multivesicular body sorting pathway [GO:0071985]; platelet degranulation [GO:0002576]; positive regulation of exocytosis [GO:0045921]	anchored component of synaptic vesicle membrane [GO:0098993]; apical plasma membrane [GO:0016324]; extracellular exosome [GO:0070062]; Golgi stack [GO:0005795]; melanosome [GO:0042470]; multivesicular body membrane [GO:0032585]; plasma membrane [GO:0005886]; platelet dense granule membrane [GO:0031088]; secretory granule [GO:0030141]; trans-Golgi network transport vesicle [GO:0030140]; zymogen gr…	GDP binding [GO:0019003]; GTPase activity [GO:0003924]; GTP binding [GO:0005525]; myosin V binding [GO:0031489]; protein domain specific binding [GO:0019904]			Small GTPase superfamily, Rab family	SIMILARITY: Belongs to the small GTPase superfamily. Rab family. {ECO:0000305}.		Homo sapiens (Human)				MOTIF 38 46 Effector region. {ECO:0000250}.				RAB27B;	reviewed	0.5	0.769203	-0.30103	-0.113959	0.457772	1.27523	-0.339351	0.105587
AP3B1_HUMAN	O00203	77	84	103	103	106	114	9.47981	9.48598	9.53861	9.57002	9.31283	9.29077	AP3B1_HUMAN	AP-3 complex subunit beta-1 (Adaptor protein complex AP-3 subunit beta-1) (Adaptor-related protein complex 3 subunit beta-1) (Beta-3A-adaptin) (Clathrin assembly protein complex 3 beta-1 large chain)	AP3B1 ADTB3A	AP3B1	FUNCTION: Subunit of non-clathrin- and clathrin-associated adaptor protein complex 3 (AP-3) that plays a role in protein sorting in the late-Golgi/trans-Golgi network (TGN) and/or endosomes. The AP complexes mediate both the recruitment of clathrin to membranes and the recognition of sorting signals within the cytosolic tails of transmembrane cargo molecules. AP-3 appears to be involved in the so…	1094	anterograde axonal transport [GO:0008089]; anterograde synaptic vesicle transport [GO:0048490]; antigen processing and presentation, exogenous lipid antigen via MHC class Ib [GO:0048007]; blood coagulation [GO:0007596]; intracellular protein transport [GO:0006886]; melanosome organization [GO:0032438]; positive regulation of NK T cell differentiation [GO:0051138]; protein targeting to lysosome [G…	AP-3 adaptor complex [GO:0030123]; axon cytoplasm [GO:1904115]; clathrin adaptor complex [GO:0030131]; clathrin-coated vesicle membrane [GO:0030665]; Golgi apparatus [GO:0005794]; lysosomal membrane [GO:0005765]; membrane [GO:0016020]	GTP-dependent protein binding [GO:0030742]; protein phosphatase binding [GO:0019903]			Adaptor complexes large subunit family	SIMILARITY: Belongs to the adaptor complexes large subunit family. {ECO:0000305}.		Homo sapiens (Human)						COMPBIAS 677 802 Glu/Ser-rich.		AP3B1;	reviewed	0.0635797	0.975707	-1.19668	-0.0106807	0.139146	0.99236	-0.856528	-0.00333056
ST2B1_HUMAN	O00204	0	0	0	0	10	14					8.58474	8.63766	ST2B1_HUMAN	Sulfotransferase family cytosolic 2B member 1 (ST2B1) (Sulfotransferase 2B1) (EC 2.8.2.2) (Alcohol sulfotransferase) (Hydroxysteroid sulfotransferase 2)	SULT2B1 HSST2	SULT2B1	FUNCTION: Sulfotransferase that utilizes 3'-phospho-5'-adenylyl sulfate (PAPS) as sulfonate donor to catalyze the sulfate conjugation of many hormones, neurotransmitters, drugs and xenobiotic compounds. Sulfonation increases the water solubility of most compounds, and therefore their renal excretion, but it can also result in bioactivation to form active metabolites. Sulfates hydroxysteroids like…	365	3'-phosphoadenosine 5'-phosphosulfate metabolic process [GO:0050427]; cholesterol metabolic process [GO:0008203]; negative regulation of cell proliferation [GO:0008285]; positive regulation of epidermal cell differentiation [GO:0045606]; steroid metabolic process [GO:0008202]; sulfate assimilation [GO:0000103]	cytoplasm [GO:0005737]; cytosol [GO:0005829]; endoplasmic reticulum [GO:0005783]; extracellular exosome [GO:0070062]; intracellular membrane-bounded organelle [GO:0043231]; nucleus [GO:0005634]	alcohol sulfotransferase activity [GO:0004027]; cholesterol binding [GO:0015485]; nucleic acid binding [GO:0003676]; steroid hormone binding [GO:1990239]; steroid sulfotransferase activity [GO:0050294]			Sulfotransferase 1 family	SIMILARITY: Belongs to the sulfotransferase 1 family. {ECO:0000305}.	2.8.2.2	Homo sapiens (Human)						COMPBIAS 305 365 Pro/Ser-rich.		SULT2B1;	reviewed	0.00728681	1.69969	-2.13746	0.23037		1		0
APBB1_HUMAN	O00213	4	3	6	4	1	0	6.87849	7.17435	7.43127	7.46169			APBB1_HUMAN	Amyloid-beta A4 precursor protein-binding family B member 1 (Protein Fe65)	APBB1 FE65 RIR	APBB1	FUNCTION: Transcription coregulator that can have both coactivator and corepressor functions. Adapter protein that forms a transcriptionally active complex with the gamma-secretase-derived amyloid precursor protein (APP) intracellular domain. Plays a central role in the response to DNA damage by translocating to the nucleus and inducing apoptosis. May act by specifically recognizing and binding h…	710	apoptotic process [GO:0006915]; axonogenesis [GO:0007409]; cell cycle arrest [GO:0007050]; cellular response to DNA damage stimulus [GO:0006974]; double-strand break repair [GO:0006302]; histone H4 acetylation [GO:0043967]; negative regulation of cell growth [GO:0030308]; negative regulation of thymidylate synthase biosynthetic process [GO:0050760]; negative regulation of transcription from RNA p…	cytoplasm [GO:0005737]; dendritic spine [GO:0043197]; growth cone [GO:0030426]; growth cone filopodium [GO:1990812]; growth cone lamellipodium [GO:1990761]; lamellipodium [GO:0030027]; main axon [GO:0044304]; neuronal cell body [GO:0043025]; nuclear speck [GO:0016607]; nucleoplasm [GO:0005654]; nucleus [GO:0005634]; perinuclear region of cytoplasm [GO:0048471]; plasma membrane [GO:0005886]; posts…	amyloid-beta binding [GO:0001540]; chromatin binding [GO:0003682]; histone binding [GO:0042393]; proline-rich region binding [GO:0070064]; protein complex binding [GO:0032403]; tau protein binding [GO:0048156]; transcription factor binding [GO:0008134]		DOMAIN 253 285 WW. {ECO:0000255|PROSITE-ProRule:PRU00224}.; DOMAIN 370 509 PID 1. {ECO:0000255|PROSITE-ProRule:PRU00148}.; DOMAIN 542 699 PID 2. {ECO:0000255|PROSITE-ProRule:PRU00148}.				Homo sapiens (Human)						COMPBIAS 158 171 Glu-rich.		APBB1;	reviewed	0.0163675	0.67918	-1.78602	-0.168015	0.228424	0.92984	-0.641259	-0.0315919
LEG8_HUMAN	O00214	2	4	0	2	2	1	8.00834			8.15247			LEG8_HUMAN	Galectin-8 (Gal-8) (Po66 carbohydrate-binding protein) (Po66-CBP) (Prostate carcinoma tumor antigen 1) (PCTA-1)	LGALS8	LGALS8	FUNCTION: Beta-galactoside-binding lectin that acts as a sensor of membrane damage caused by infection and restricts the proliferation of infecting pathogens by targeting them for autophagy (PubMed:22246324, PubMed:28077878). Detects membrane rupture by binding beta-galactoside ligands located on the lumenal side of the endosome membrane; these ligands becoming exposed to the cytoplasm following …	317	cellular response to virus [GO:0098586]; lymphatic endothelial cell migration [GO:1904977]; xenophagy [GO:0098792]	cytoplasm [GO:0005737]; cytoplasmic vesicle [GO:0031410]; cytosol [GO:0005829]; extracellular exosome [GO:0070062]; extracellular space [GO:0005615]; membrane [GO:0016020]	carbohydrate binding [GO:0030246]; integrin binding [GO:0005178]	DOMAIN: Contains two homologous but distinct carbohydrate-binding domains.	DOMAIN 19 152 Galectin 1. {ECO:0000255|PROSITE-ProRule:PRU00639}.; DOMAIN 187 317 Galectin 2. {ECO:0000255|PROSITE-ProRule:PRU00639}.				Homo sapiens (Human)		REGION 249 255 Beta-galactoside binding. {ECO:0000250}.						LGALS8;	reviewed	0.5	0.763981	-0.30103	-0.116918	0.959063	0.980602	-0.0181529	-0.00850723
NDUS8_HUMAN	O00217	0	1	0	0	0	0		5.93161					NDUS8_HUMAN	NADH dehydrogenase [ubiquinone] iron-sulfur protein 8, mitochondrial (EC 1.6.5.3) (EC 1.6.99.3) (Complex I-23kD) (CI-23kD) (NADH-ubiquinone oxidoreductase 23 kDa subunit) (TYKY subunit)	NDUFS8	NDUFS8	FUNCTION: Core subunit of the mitochondrial membrane respiratory chain NADH dehydrogenase (Complex I) that is believed to belong to the minimal assembly required for catalysis. Complex I functions in the transfer of electrons from NADH to the respiratory chain. The immediate electron acceptor for the enzyme is believed to be ubiquinone (By similarity). May donate electrons to ubiquinone. {ECO:000…	210	mitochondrial electron transport, NADH to ubiquinone [GO:0006120]; mitochondrial respiratory chain complex I assembly [GO:0032981]; response to oxidative stress [GO:0006979]	mitochondrial matrix [GO:0005759]; mitochondrial respiratory chain complex I [GO:0005747]; mitochondrion [GO:0005739]	4 iron, 4 sulfur cluster binding [GO:0051539]; metal ion binding [GO:0046872]; NADH dehydrogenase (ubiquinone) activity [GO:0008137]		DOMAIN 102 131 4Fe-4S ferredoxin-type 1.; DOMAIN 141 170 4Fe-4S ferredoxin-type 2.	Complex I 23 kDa subunit family	SIMILARITY: Belongs to the complex I 23 kDa subunit family. {ECO:0000305}.	1.6.5.3; 1.6.99.3	Homo sapiens (Human)								NDUFS8;	reviewed		1		0	0.5	1.09299	-0.30103	0.0386173
HYAS3_HUMAN	O00219	1	1	0	0	0	0	6.86054						HYAS3_HUMAN	Hyaluronan synthase 3 (EC 2.4.1.212) (Hyaluronate synthase 3) (Hyaluronic acid synthase 3) (HA synthase 3)	HAS3	HAS3	FUNCTION: Catalyzes the addition of GlcNAc or GlcUA monosaccharides to the nascent hyaluronan polymer. Therefore, it is essential to hyaluronan synthesis a major component of most extracellular matrices that has a structural role in tissues architectures and regulates cell adhesion, migration and differentiation. This is one of the isozymes catalyzing that reaction (By similarity). {ECO:0000250}.	553	carbohydrate metabolic process [GO:0005975]; cell adhesion [GO:0007155]; extracellular matrix assembly [GO:0085029]; extracellular polysaccharide biosynthetic process [GO:0045226]; hyaluronan biosynthetic process [GO:0030213]; positive regulation of hyaluranon cable assembly [GO:1900106]; positive regulation of transcription, DNA-templated [GO:0045893]	cytoplasm [GO:0005737]; hyaluranon cable [GO:0036117]; integral component of membrane [GO:0016021]; integral component of plasma membrane [GO:0005887]; plasma membrane [GO:0005886]	hyaluronan synthase activity [GO:0050501]			NodC/HAS family	SIMILARITY: Belongs to the NodC/HAS family. {ECO:0000305}.	2.4.1.212	Homo sapiens (Human)								HAS3;	reviewed		1		0	0.5	1.17628	-0.30103	0.0705113
HYAS2_HUMAN	Q92819	1	1	0	0	0	0	6.86054						HYAS2_HUMAN	Hyaluronan synthase 2 (EC 2.4.1.212) (Hyaluronate synthase 2) (Hyaluronic acid synthase 2) (HA synthase 2)	HAS2	HAS2	FUNCTION: Catalyzes the addition of GlcNAc or GlcUA monosaccharides to the nascent hyaluronan polymer. Therefore, it is essential to hyaluronan synthesis a major component of most extracellular matrices that has a structural role in tissues architectures and regulates cell adhesion, migration and differentiation. This is one of the isozymes catalyzing that reaction and it is particularly responsi…	552	atrioventricular canal development [GO:0036302]; bone morphogenesis [GO:0060349]; cellular response to fluid shear stress [GO:0071498]; cellular response to interleukin-1 [GO:0071347]; cellular response to platelet-derived growth factor stimulus [GO:0036120]; cellular response to tumor necrosis factor [GO:0071356]; endocardial cushion to mesenchymal transition [GO:0090500]; estrous cycle [GO:0044…	cytoplasm [GO:0005737]; integral component of plasma membrane [GO:0005887]	hyaluronan synthase activity [GO:0050501]			NodC/HAS family	SIMILARITY: Belongs to the NodC/HAS family. {ECO:0000305}.	2.4.1.212	Homo sapiens (Human)								HAS2;	reviewed		1		0	0.5	1.17628	-0.30103	0.0705113
IKBE_HUMAN	O00221	0	0	4	3	6	5			7.51573	7.43249	7.75635	7.81081	IKBE_HUMAN	NF-kappa-B inhibitor epsilon (NF-kappa-BIE) (I-kappa-B-epsilon) (IkB-E) (IkB-epsilon) (IkappaBepsilon)	NFKBIE IKBE	NFKBIE	FUNCTION: Inhibits NF-kappa-B by complexing with and trapping it in the cytoplasm. Inhibits DNA-binding of NF-kappa-B p50-p65 and p50-c-Rel complexes. {ECO:0000269|PubMed:9315679}.	500	cytoplasmic sequestering of transcription factor [GO:0042994]; D-serine transport [GO:0042942]	cytoplasm [GO:0005737]; cytosol [GO:0005829]; fibrillar center [GO:0001650]; Golgi apparatus [GO:0005794]; nucleus [GO:0005634]; perinuclear region of cytoplasm [GO:0048471]				NF-kappa-B inhibitor family	SIMILARITY: Belongs to the NF-kappa-B inhibitor family. {ECO:0000305}.		Homo sapiens (Human)	REPEAT 258 291 ANK 1.; REPEAT 293 322 ANK 2.; REPEAT 326 355 ANK 3.; REPEAT 369 398 ANK 4.; REPEAT 403 432 ANK 5.; REPEAT 436 465 ANK 6.							NFKBIE;	reviewed	0.108812	1.0408	-0.963324	0.0173668	0.000717062	0.66141	-3.14444	-0.179529
PSD11_HUMAN	O00231	77	77	78	79	71	65	10.1652	10.1145	9.87559	9.90686	9.96985	9.98104	PSD11_HUMAN	26S proteasome non-ATPase regulatory subunit 11 (26S proteasome regulatory subunit RPN6) (26S proteasome regulatory subunit S9) (26S proteasome regulatory subunit p44.5)	PSMD11	PSMD11	FUNCTION: Component of the 26S proteasome, a multiprotein complex involved in the ATP-dependent degradation of ubiquitinated proteins. This complex plays a key role in the maintenance of protein homeostasis by removing misfolded or damaged proteins, which could impair cellular functions, and by removing proteins whose functions are no longer required. Therefore, the proteasome participates in num…	422	anaphase-promoting complex-dependent catabolic process [GO:0031145]; antigen processing and presentation of exogenous peptide antigen via MHC class I, TAP-dependent [GO:0002479]; Fc-epsilon receptor signaling pathway [GO:0038095]; MAPK cascade [GO:0000165]; negative regulation of canonical Wnt signaling pathway [GO:0090090]; negative regulation of G2/M transition of mitotic cell cycle [GO:0010972…	cytosol [GO:0005829]; extracellular exosome [GO:0070062]; extracellular region [GO:0005576]; ficolin-1-rich granule lumen [GO:1904813]; membrane [GO:0016020]; nucleoplasm [GO:0005654]; nucleus [GO:0005634]; proteasome accessory complex [GO:0022624]; proteasome complex [GO:0000502]; proteasome regulatory particle, lid subcomplex [GO:0008541]; secretory granule lumen [GO:0034774]	structural molecule activity [GO:0005198]		DOMAIN 224 392 PCI. {ECO:0000255|PROSITE-ProRule:PRU01185}.	Proteasome subunit S9 family	SIMILARITY: Belongs to the proteasome subunit S9 family. {ECO:0000305}.		Homo sapiens (Human)								PSMD11;	reviewed	0.0800984	1.00695	-1.09638	0.0030062	0.0139139	1.02406	-1.85655	0.0103257
PSD12_HUMAN	O00232	77	71	59	56	59	48	9.92512	10.006	9.63718	9.65267	9.69436	9.7721	PSD12_HUMAN	26S proteasome non-ATPase regulatory subunit 12 (26S proteasome regulatory subunit RPN5) (26S proteasome regulatory subunit p55)	PSMD12	PSMD12	FUNCTION: Component of the 26S proteasome, a multiprotein complex involved in the ATP-dependent degradation of ubiquitinated proteins. This complex plays a key role in the maintenance of protein homeostasis by removing misfolded or damaged proteins, which could impair cellular functions, and by removing proteins whose functions are no longer required. Therefore, the proteasome participates in num…	456	anaphase-promoting complex-dependent catabolic process [GO:0031145]; antigen processing and presentation of exogenous peptide antigen via MHC class I, TAP-dependent [GO:0002479]; Fc-epsilon receptor signaling pathway [GO:0038095]; MAPK cascade [GO:0000165]; negative regulation of canonical Wnt signaling pathway [GO:0090090]; negative regulation of G2/M transition of mitotic cell cycle [GO:0010972…	cytoplasm [GO:0005737]; cytosol [GO:0005829]; extracellular exosome [GO:0070062]; extracellular region [GO:0005576]; ficolin-1-rich granule lumen [GO:1904813]; membrane [GO:0016020]; nuclear proteasome complex [GO:0031595]; nucleoplasm [GO:0005654]; proteasome accessory complex [GO:0022624]; proteasome complex [GO:0000502]; proteasome regulatory particle [GO:0005838]; proteasome regulatory partic…			DOMAIN 242 420 PCI. {ECO:0000255|PROSITE-ProRule:PRU01185}.	Proteasome subunit p55 family	SIMILARITY: Belongs to the proteasome subunit p55 family. {ECO:0000305}.		Homo sapiens (Human)								PSMD12;	reviewed	0.272145	1.00995	-0.5652	0.00429976	0.0812796	1.03188	-1.09002	0.0136295
PSMD9_HUMAN	O00233	6	8	6	4	6	8	8.929	8.88015	8.83965	8.84512	9.39557	9.35603	PSMD9_HUMAN	26S proteasome non-ATPase regulatory subunit 9 (26S proteasome regulatory subunit p27)	PSMD9	PSMD9	FUNCTION: Acts as a chaperone during the assembly of the 26S proteasome, specifically of the base subcomplex of the PA700/19S regulatory complex (RC). During the base subcomplex assembly is part of an intermediate PSMD9:PSMC6:PSMC3 module, also known as modulator trimer complex; PSMD9 is released during the further base assembly process. {ECO:0000269|PubMed:19490896}.	223	anaphase-promoting complex-dependent catabolic process [GO:0031145]; antigen processing and presentation of exogenous peptide antigen via MHC class I, TAP-dependent [GO:0002479]; Fc-epsilon receptor signaling pathway [GO:0038095]; MAPK cascade [GO:0000165]; negative regulation of canonical Wnt signaling pathway [GO:0090090]; negative regulation of G2/M transition of mitotic cell cycle [GO:0010972…	cytoplasm [GO:0005737]; cytosol [GO:0005829]; nucleoplasm [GO:0005654]; nucleus [GO:0005634]; proteasome regulatory particle [GO:0005838]	bHLH transcription factor binding [GO:0043425]; transcription coactivator activity [GO:0003713]		DOMAIN 108 195 PDZ.	Proteasome subunit p27 family	SIMILARITY: Belongs to the proteasome subunit p27 family. {ECO:0000305}.		Homo sapiens (Human)								PSMD9;	reviewed	0.008861	1.06105	-2.05252	0.0257351	0.640194	1.00132	-0.193688	0.000574384
MEN1_HUMAN	O00255	2	2	3	5	2	0	7.89697	7.89081	7.89609	7.81705	7.71449		MEN1_HUMAN	Menin	MEN1 SCG2	MEN1	FUNCTION: Essential component of a MLL/SET1 histone methyltransferase (HMT) complex, a complex that specifically methylates 'Lys-4' of histone H3 (H3K4). Functions as a transcriptional regulator. Binds to the TERT promoter and represses telomerase expression. Plays a role in TGFB1-mediated inhibition of cell-proliferation, possibly regulating SMAD3 transcriptional activity. Represses JUND-mediate…	615	beta-catenin-TCF complex assembly [GO:1904837]; brain development [GO:0007420]; cellular protein metabolic process [GO:0044267]; cellular response to DNA damage stimulus [GO:0006974]; cellular response to glucose stimulus [GO:0071333]; cellular response to peptide hormone stimulus [GO:0071375]; decidualization [GO:0046697]; DNA repair [GO:0006281]; histone lysine methylation [GO:0034968]; MAPK ca…	chromatin [GO:0000785]; cleavage furrow [GO:0032154]; cytoplasm [GO:0005737]; cytosol [GO:0005829]; endoplasmic reticulum lumen [GO:0005788]; histone methyltransferase complex [GO:0035097]; nuclear chromatin [GO:0000790]; nuclear chromosome, telomeric region [GO:0000784]; nuclear matrix [GO:0016363]; nucleoplasm [GO:0005654]; nucleus [GO:0005634]; protein complex [GO:0043234]	chromatin binding [GO:0003682]; double-stranded DNA binding [GO:0003690]; four-way junction DNA binding [GO:0000400]; protein binding, bridging [GO:0030674]; protein N-terminus binding [GO:0047485]; R-SMAD binding [GO:0070412]; transcription regulatory region DNA binding [GO:0044212]; Y-form DNA binding [GO:0000403]						Homo sapiens (Human)		REGION 219 395 Interaction with FANCD2. {ECO:0000269|PubMed:12874027}.						MEN1;	reviewed	0.461816	0.810884	-0.335531	-0.0910413	0.423375	0.996938	-0.373274	-0.00133164
PGRC1_HUMAN	O00264	5	6	2	4	1	3	8.59303	8.63409		8.06367	8.09816	8.20531	PGRC1_HUMAN	Membrane-associated progesterone receptor component 1 (mPR) (Dap1) (IZA)	PGRMC1 HPR6.6 PGRMC	PGRMC1	FUNCTION: Component of a progesterone-binding protein complex (PubMed:28396637). Binds progesterone (PubMed:25675345). Has many reported cellular functions (heme homeostasis, interaction with CYPs). {ECO:0000269|PubMed:25675345, ECO:0000303|PubMed:28396637}.	195	neutrophil degranulation [GO:0043312]	cell body [GO:0044297]; endoplasmic reticulum [GO:0005783]; extracellular exosome [GO:0070062]; integral component of plasma membrane [GO:0005887]; membrane [GO:0016020]; neuronal cell body [GO:0043025]; neuron projection [GO:0043005]; plasma membrane [GO:0005886]; smooth endoplasmic reticulum membrane [GO:0030868]; specific granule membrane [GO:0035579]; synapse [GO:0045202]	heme binding [GO:0020037]; steroid binding [GO:0005496]	DOMAIN: The cytochrome b5 heme-binding domain lacks the conserved iron-binding His residues at positions 107 and 131. {ECO:0000250}.	DOMAIN 72 171 Cytochrome b5 heme-binding.	Cytochrome b5 family, MAPR subfamily	SIMILARITY: Belongs to the cytochrome b5 family. MAPR subfamily. {ECO:0000305}.		Homo sapiens (Human)								PGRMC1;	reviewed	0.48933	1.23852	-0.310398	0.0929035	0.416957	1.31364	-0.379909	0.118475
SPT5H_HUMAN	O00267	61	53	41	35	36	37	9.19301	9.13742	8.87193	8.89102	8.90715	8.88717	SPT5H_HUMAN	Transcription elongation factor SPT5 (hSPT5) (DRB sensitivity-inducing factor 160 kDa subunit) (DSIF p160) (DRB sensitivity-inducing factor large subunit) (DSIF large subunit) (Tat-cotransactivator 1 protein) (Tat-CT1 protein)	SUPT5H SPT5 SPT5H	SUPT5H	FUNCTION: Component of the DRB sensitivity-inducing factor complex (DSIF complex), which regulates mRNA processing and transcription elongation by RNA polymerase II. DSIF positively regulates mRNA capping by stimulating the mRNA guanylyltransferase activity of RNGTT/CAP1A. DSIF also acts cooperatively with the negative elongation factor complex (NELF complex) to enhance transcriptional pausing at…	1087	7-methylguanosine mRNA capping [GO:0006370]; cell cycle [GO:0007049]; chromatin remodeling [GO:0006338]; DNA-templated transcription, elongation [GO:0006354]; negative regulation of DNA-templated transcription, elongation [GO:0032785]; negative regulation of mRNA polyadenylation [GO:1900364]; negative regulation of transcription from RNA polymerase II promoter [GO:0000122]; positive regulation of…	DSIF complex [GO:0032044]; nucleoplasm [GO:0005654]; nucleus [GO:0005634]	chromatin binding [GO:0003682]; DNA binding [GO:0003677]; enzyme binding [GO:0019899]; mRNA binding [GO:0003729]; protein heterodimerization activity [GO:0046982]; RNA binding [GO:0003723]		DOMAIN 273 306 KOW 1.; DOMAIN 420 451 KOW 2.; DOMAIN 472 503 KOW 3.; DOMAIN 594 627 KOW 4.; DOMAIN 704 737 KOW 5.	SPT5 family	SIMILARITY: Belongs to the SPT5 family. {ECO:0000305}.		Homo sapiens (Human)	REPEAT 754 759 CTR1-1; approximate.; REPEAT 760 765 CTR1-2.; REPEAT 766 771 CTR1-3.; REPEAT 772 778 CTR1-4.; REPEAT 781 787 CTR1-5.; REPEAT 788 794 CTR1-6.; REPEAT 796 802 CTR1-7.; REPEAT 803 809 CTR1-8.; REPEAT 811 817 CTR1-9.; REPEAT 844 851 CTR2-1.; REPEAT 854 862 CTR2-2; approximate.; REPEAT 863 869 CTR2-3; approximate.; REPEAT 881 885 CTR2-4; half-length.; REPEAT 896 902 CTR2-5; approximate.…	REGION 176 270 Interaction with SUPT4H1.; REGION 313 420 Interaction with RNA polymerase II.; REGION 754 817 9 X 7 AA approximate tandem repeats of G-S-[QR]-T-P-X-[YQ], motif CTR1.; REGION 844 950 10 X 8 AA approximate tandem repeats of P-[TS]-P-S-P-[QA]-[SG]-Y, motif CTR2.				COMPBIAS 11 106 Glu-rich.; COMPBIAS 844 968 Pro-rich.		SUPT5H;	reviewed	0.988781	1.00004	-0.00489972	1.90777e-05	0.0348303	1.0271	-1.45804	0.0116115
TAF4_HUMAN	O00268	6	8	0	0	0	0	7.46304	7.48623					TAF4_HUMAN	Transcription initiation factor TFIID subunit 4 (RNA polymerase II TBP-associated factor subunit C) (TBP-associated factor 4) (Transcription initiation factor TFIID 130 kDa subunit) (TAF(II)130) (TAFII-130) (TAFII130) (Transcription initiation factor TFIID 135 kDa subunit) (TAF(II)135) (TAFII-135) (TAFII135)	TAF4 TAF2C TAF2C1 TAF4A TAFII130 TAFII135	TAF4	FUNCTION: Part of the TFIID complex, a multimeric protein complex that plays a central role in mediating promoter responses to various activators and repressors. Potentiates transcriptional activation by the AF-2S of the retinoic acid, vitamin D3 and thyroid hormone.	1085	DNA-templated transcription, initiation [GO:0006352]; ovarian follicle development [GO:0001541]; positive regulation of transcription, DNA-templated [GO:0045893]; positive regulation of transcription from RNA polymerase II promoter [GO:0045944]; regulation of signal transduction by p53 class mediator [GO:1901796]; RNA polymerase II transcriptional preinitiation complex assembly [GO:0051123]; tran…	cytosol [GO:0005829]; MLL1 complex [GO:0071339]; nuclear chromatin [GO:0000790]; nucleoplasm [GO:0005654]; protein complex [GO:0043234]; transcription factor TFIID complex [GO:0005669]; transcription factor TFTC complex [GO:0033276]	aryl hydrocarbon receptor binding [GO:0017162]; DNA binding [GO:0003677]; protein heterodimerization activity [GO:0046982]; transcription coactivator activity [GO:0003713]; transcription factor activity, sequence-specific DNA binding [GO:0003700]		DOMAIN 590 687 TAFH. {ECO:0000255|PROSITE-ProRule:PRU00440}.	TAF4 family	SIMILARITY: Belongs to the TAF4 family. {ECO:0000305}.		Homo sapiens (Human)						COMPBIAS 39 42 Poly-His.; COMPBIAS 52 57 Poly-Ala.; COMPBIAS 98 101 Poly-Gly.; COMPBIAS 142 148 Poly-Ala.; COMPBIAS 270 277 Poly-Pro.; COMPBIAS 333 339 Poly-Ala.; COMPBIAS 682 685 Poly-Pro.; COMPBIAS 810 815 Poly-Ala.; COMPBIAS 830 833 Poly-Asp.		TAF4;	reviewed		1		0	0.0127827	1.49791	-1.89338	0.175487
DFFA_HUMAN	O00273	14	14	21	14	11	15	8.83127	8.87181	9.28661	9.27903	9.22955	9.20101	DFFA_HUMAN	DNA fragmentation factor subunit alpha (DNA fragmentation factor 45 kDa subunit) (DFF-45) (Inhibitor of CAD) (ICAD)	DFFA DFF1 DFF45 H13	DFFA	FUNCTION: Inhibitor of the caspase-activated DNase (DFF40).	331	apoptotic DNA fragmentation [GO:0006309]; chaperone-mediated protein folding [GO:0061077]; negative regulation of apoptotic DNA fragmentation [GO:1902511]; negative regulation of deoxyribonuclease activity [GO:0032076]; negative regulation of execution phase of apoptosis [GO:1900118]; positive regulation of apoptotic process [GO:0043065]; thymocyte apoptotic process [GO:0070242]	cytosol [GO:0005829]; nuclear chromatin [GO:0000790]; nucleoplasm [GO:0005654]; nucleus [GO:0005634]; plasma membrane [GO:0005886]	deoxyribonuclease inhibitor activity [GO:0060703]; protein binding involved in protein folding [GO:0044183]; protein domain specific binding [GO:0019904]		DOMAIN 17 96 CIDE-N. {ECO:0000255|PROSITE-ProRule:PRU00447}.				Homo sapiens (Human)								DFFA;	reviewed	0.0205071	0.99328	-1.68809	-0.00292842	0.0468824	0.949637	-1.32899	-0.0224425
HIP1_HUMAN	O00291	4	5	0	1	1	2	7.37782	7.1983		7.13577			HIP1_HUMAN	Huntingtin-interacting protein 1 (HIP-1) (Huntingtin-interacting protein I) (HIP-I)	HIP1	HIP1	FUNCTION: Plays a role in clathrin-mediated endocytosis and trafficking (PubMed:11532990, PubMed:11577110, PubMed:11889126). Involved in regulating AMPA receptor trafficking in the central nervous system in an NMDA-dependent manner (By similarity). Regulates presynaptic nerve terminal activity (By similarity). Enhances androgen receptor (AR)-mediated transcription (PubMed:16027218). May act as a …	1037	activation of cysteine-type endopeptidase activity involved in apoptotic process [GO:0006919]; apoptotic process [GO:0006915]; apoptotic signaling pathway [GO:0097190]; cell differentiation [GO:0030154]; clathrin coat assembly [GO:0048268]; clathrin-dependent endocytosis [GO:0072583]; membrane organization [GO:0061024]; neurotransmitter receptor transport [GO:0099637]; positive regulation of epid…	clathrin-coated vesicle [GO:0030136]; clathrin-coated vesicle membrane [GO:0030665]; cytoplasm [GO:0005737]; cytoskeleton [GO:0005856]; cytosol [GO:0005829]; extrinsic component of cytoplasmic side of plasma membrane [GO:0031234]; extrinsic component of postsynaptic membrane [GO:0098890]; extrinsic component of presynaptic membrane [GO:0098888]; Golgi apparatus [GO:0005794]; intracellular membran…	actin filament binding [GO:0051015]; AP-2 adaptor complex binding [GO:0035612]; clathrin adaptor activity [GO:0035615]; clathrin binding [GO:0030276]; clathrin light chain binding [GO:0032051]; epidermal growth factor receptor binding [GO:0005154]; glutamate receptor binding [GO:0035254]; phosphatidylinositol-3,4-bisphosphate binding [GO:0043325]; phosphatidylinositol-3,5-bisphosphate binding [GO…	DOMAIN: The pseudo DED region (pDED) mediates the interaction with IFT57. {ECO:0000269|PubMed:11788820}.; DOMAIN: Binds F-actin via the talin-like I/LWEQ domain. {ECO:0000269|PubMed:11788820}.	DOMAIN 32 160 ENTH. {ECO:0000255|PROSITE-ProRule:PRU00243}.; DOMAIN 771 1012 I/LWEQ. {ECO:0000255|PROSITE-ProRule:PRU00292}.	SLA2 family	SIMILARITY: Belongs to the SLA2 family. {ECO:0000305}.		Homo sapiens (Human)		REGION 410 491 pDED.; REGION 867 924 Important for actin binding. {ECO:0000250}.			COILED 368 644 {ECO:0000255}.			HIP1;	reviewed	0.5	0.824826	-0.30103	-0.0836379	0.505601	1.18405	-0.296192	0.0733702
CLIC1_HUMAN	O00299	23	23	41	40	29	29	10.0842	10.1121	10.154	10.092	10.1009	10.1165	CLIC1_HUMAN	Chloride intracellular channel protein 1 (Chloride channel ABP) (Nuclear chloride ion channel 27) (NCC27) (Regulatory nuclear chloride ion channel protein) (hRNCC)	CLIC1 G6 NCC27	CLIC1	FUNCTION: Can insert into membranes and form chloride ion channels. Channel activity depends on the pH. Membrane insertion seems to be redox-regulated and may occur only under oxydizing conditions. Involved in regulation of the cell cycle. {ECO:0000269|PubMed:10834939, ECO:0000269|PubMed:11195932, ECO:0000269|PubMed:11551966, ECO:0000269|PubMed:11940526, ECO:0000269|PubMed:11978800, ECO:0000269|P…	241	chloride transport [GO:0006821]; platelet aggregation [GO:0070527]; positive regulation of osteoblast differentiation [GO:0045669]; regulation of cell cycle [GO:0051726]; regulation of mitochondrial membrane potential [GO:0051881]; signal transduction [GO:0007165]	blood microparticle [GO:0072562]; brush border [GO:0005903]; chloride channel complex [GO:0034707]; cytoplasm [GO:0005737]; extracellular exosome [GO:0070062]; extracellular space [GO:0005615]; membrane [GO:0016020]; mitochondrion [GO:0005739]; nuclear envelope [GO:0005635]; nuclear membrane [GO:0031965]; nucleus [GO:0005634]; perinuclear region of cytoplasm [GO:0048471]; plasma membrane [GO:0005…	cadherin binding [GO:0045296]; chloride channel activity [GO:0005254]; voltage-gated ion channel activity [GO:0005244]	DOMAIN: Members of this family may change from a globular, soluble state to a state where the N-terminal domain is inserted into the membrane and functions as chloride channel. A conformation change of the N-terminal domain is thought to expose hydrophobic surfaces that trigger membrane insertion. {ECO:0000269|PubMed:14613939, ECO:0000269|PubMed:18850721}.	DOMAIN 93 233 GST C-terminal.	Chloride channel CLIC family	SIMILARITY: Belongs to the chloride channel CLIC family. {ECO:0000305}.		Homo sapiens (Human)		REGION 2 90 Required for insertion into the membrane.						CLIC1;	reviewed	0.601026	0.998022	-0.221107	-0.000859687	0.409482	0.996452	-0.387765	-0.0015438
EIF3F_HUMAN	O00303	29	28	34	32	35	34	9.34406	9.31572	9.41202	9.33572	9.37754	9.36667	EIF3F_HUMAN	Eukaryotic translation initiation factor 3 subunit F (eIF3f) (Deubiquitinating enzyme eIF3f) (EC 3.4.19.12) (Eukaryotic translation initiation factor 3 subunit 5) (eIF-3-epsilon) (eIF3 p47)	EIF3F EIF3S5	EIF3F	FUNCTION: Component of the eukaryotic translation initiation factor 3 (eIF-3) complex, which is required for several steps in the initiation of protein synthesis (PubMed:17581632, PubMed:25849773, PubMed:27462815). The eIF-3 complex associates with the 40S ribosome and facilitates the recruitment of eIF-1, eIF-1A, eIF-2:GTP:methionyl-tRNAi and eIF-5 to form the 43S pre-initiation complex (43S PIC…	357	IRES-dependent viral translational initiation [GO:0075522]; protein deubiquitination [GO:0016579]; translational initiation [GO:0006413]	cytosol [GO:0005829]; eukaryotic translation initiation factor 3 complex [GO:0005852]; eukaryotic translation initiation factor 3 complex, eIF3m [GO:0071541]; membrane [GO:0016020]	thiol-dependent ubiquitin-specific protease activity [GO:0004843]; translation initiation factor activity [GO:0003743]; translation initiation factor binding [GO:0031369]	DOMAIN: The MPN domain mediates deubiquitinating activity.	DOMAIN 92 222 MPN. {ECO:0000255|PROSITE-ProRule:PRU01182}.	EIF-3 subunit F family	SIMILARITY: Belongs to the eIF-3 subunit F family. {ECO:0000255|HAMAP-Rule:MF_03005}.	3.4.19.12	Homo sapiens (Human)								EIF3F;	reviewed	0.566841	1.00271	-0.246539	0.00117465	0.308924	0.99408	-0.510148	-0.00257856
WWP2_HUMAN	O00308	0	0	4	4	2	4			7.12571	7.20227	7.39922	7.26427	WWP2_HUMAN	NEDD4-like E3 ubiquitin-protein ligase WWP2 (EC 2.3.2.26) (Atrophin-1-interacting protein 2) (AIP2) (HECT-type E3 ubiquitin transferase WWP2) (WW domain-containing protein 2)	WWP2	WWP2	FUNCTION: E3 ubiquitin-protein ligase which accepts ubiquitin from an E2 ubiquitin-conjugating enzyme in the form of a thioester and then directly transfers the ubiquitin to targeted substrates. Polyubiquitinates POU5F1 by 'Lys-63'-linked conjugation and promotes it to proteasomal degradation; in embryonic stem cells (ESCs) the ubiquitination is proposed to regulate POU5F1 protein level. Ubiquiti…	870	cellular protein modification process [GO:0006464]; extracellular transport [GO:0006858]; negative regulation of gene expression [GO:0010629]; negative regulation of protein transport [GO:0051224]; negative regulation of sequence-specific DNA binding transcription factor activity [GO:0043433]; negative regulation of transcription, DNA-templated [GO:0045892]; negative regulation of transcription f…	cytoplasm [GO:0005737]; cytosol [GO:0005829]; extracellular exosome [GO:0070062]; membrane [GO:0016020]; nucleus [GO:0005634]; ubiquitin ligase complex [GO:0000151]	RNA polymerase II transcription factor binding [GO:0001085]; transcriptional activator activity, RNA polymerase II transcription factor binding [GO:0001190]; transcription factor binding [GO:0008134]; ubiquitin protein ligase activity [GO:0061630]; ubiquitin-protein transferase activity [GO:0004842]	DOMAIN: The C2 domain is involved in autoinhibition of the catalytic activity by interacting with the HECT domain. {ECO:0000250}.; DOMAIN: The WW domains mediate interaction with PPxY motif-containing proteins. {ECO:0000269|PubMed:21191027, ECO:0000269|PubMed:22315426}.	DOMAIN 20 100 C2. {ECO:0000255|PROSITE-ProRule:PRU00041}.; DOMAIN 300 333 WW 1. {ECO:0000255|PROSITE-ProRule:PRU00224}.; DOMAIN 330 363 WW 2. {ECO:0000255|PROSITE-ProRule:PRU00224}.; DOMAIN 405 437 WW 3. {ECO:0000255|PROSITE-ProRule:PRU00224}.; DOMAIN 444 477 WW 4. {ECO:0000255|PROSITE-ProRule:PRU00224}.; DOMAIN 536 870 HECT. {ECO:0000255|PROSITE-ProRule:PRU00104}.			2.3.2.26	Homo sapiens (Human)								WWP2;	reviewed	0.375112	1.02573	-0.425839	0.0110328	0.0338023	0.689828	-1.47105	-0.161259
CDC7_HUMAN	O00311	0	1	0	0	0	0		6.63474					CDC7_HUMAN	Cell division cycle 7-related protein kinase (CDC7-related kinase) (HsCdc7) (huCdc7) (EC 2.7.11.1)	CDC7 CDC7L1	CDC7	FUNCTION: Seems to phosphorylate critical substrates that regulate the G1/S phase transition and/or DNA replication. Can phosphorylates MCM2 and MCM3. {ECO:0000269|PubMed:12065429}.	574	cell cycle phase transition [GO:0044770]; cell division [GO:0051301]; DNA replication [GO:0006260]; DNA replication initiation [GO:0006270]; double-strand break repair via break-induced replication [GO:0000727]; G1/S transition of mitotic cell cycle [GO:0000082]; negative regulation of G0 to G1 transition [GO:0070317]; peptidyl-serine phosphorylation [GO:0018105]; phagocytosis [GO:0006909]; posit…	cytoplasm [GO:0005737]; intercellular bridge [GO:0045171]; mitotic spindle [GO:0072686]; nucleoplasm [GO:0005654]; nucleus [GO:0005634]	ATP binding [GO:0005524]; kinase activity [GO:0016301]; metal ion binding [GO:0046872]; protein kinase activity [GO:0004672]; protein serine/threonine kinase activity [GO:0004674]		DOMAIN 58 574 Protein kinase. {ECO:0000255|PROSITE-ProRule:PRU00159}.	Protein kinase superfamily, Ser/Thr protein kinase family, CDC7 subfamily	SIMILARITY: Belongs to the protein kinase superfamily. Ser/Thr protein kinase family. CDC7 subfamily. {ECO:0000255|PROSITE-ProRule:PRU00159}.	2.7.11.1	Homo sapiens (Human)								CDC7;	reviewed		1		0	0.5	1.16844	-0.30103	0.0676055
BMAL1_HUMAN	O00327	0	0	1	0	0	0			5.95901				BMAL1_HUMAN	Aryl hydrocarbon receptor nuclear translocator-like protein 1 (Basic-helix-loop-helix-PAS protein MOP3) (Brain and muscle ARNT-like 1) (Class E basic helix-loop-helix protein 5) (bHLHe5) (Member of PAS protein 3) (PAS domain-containing protein 3) (bHLH-PAS protein JAP3)	ARNTL BHLHE5 BMAL1 MOP3 PASD3	ARNTL	FUNCTION: Transcriptional activator which forms a core component of the circadian clock. The circadian clock, an internal time-keeping system, regulates various physiological processes through the generation of approximately 24 hour circadian rhythms in gene expression, which are translated into rhythms in metabolism and behavior. It is derived from the Latin roots 'circa' (about) and 'diem' (day…	626	circadian regulation of gene expression [GO:0032922]; circadian rhythm [GO:0007623]; maternal process involved in parturition [GO:0060137]; negative regulation of fat cell differentiation [GO:0045599]; negative regulation of glucocorticoid receptor signaling pathway [GO:2000323]; negative regulation of TOR signaling [GO:0032007]; negative regulation of transcription, DNA-templated [GO:0045892]; o…	chromatoid body [GO:0033391]; intracellular membrane-bounded organelle [GO:0043231]; nucleoplasm [GO:0005654]; nucleus [GO:0005634]; PML body [GO:0016605]; transcription factor complex [GO:0005667]	aryl hydrocarbon receptor binding [GO:0017162]; bHLH transcription factor binding [GO:0043425]; core promoter binding [GO:0001047]; core promoter sequence-specific DNA binding [GO:0001046]; DNA binding [GO:0003677]; E-box binding [GO:0070888]; Hsp90 protein binding [GO:0051879]; protein heterodimerization activity [GO:0046982]; repressing transcription factor binding [GO:0070491]; sequence-specif…		DOMAIN 72 125 bHLH. {ECO:0000255|PROSITE-ProRule:PRU00981}.; DOMAIN 143 215 PAS 1. {ECO:0000255|PROSITE-ProRule:PRU00140}.; DOMAIN 326 396 PAS 2. {ECO:0000255|PROSITE-ProRule:PRU00140}.; DOMAIN 401 444 PAC.				Homo sapiens (Human)		REGION 508 588 Interaction with CIART. {ECO:0000250|UniProtKB:Q9WTL8}.		MOTIF 36 41 Nuclear localization signal. {ECO:0000250|UniProtKB:Q9WTL8}.; MOTIF 142 152 Nuclear export signal 1. {ECO:0000250|UniProtKB:Q9WTL8}.; MOTIF 361 369 Nuclear export signal 2. {ECO:0000250|UniProtKB:Q9WTL8}.				ARNTL;	reviewed	0.5	0.931254	-0.30103	-0.0309319	0.5	0.907341	-0.30103	-0.0422295
ST1C2_HUMAN	O00338	1	0	1	0	1	0					7.53989		ST1C2_HUMAN	Sulfotransferase 1C2 (ST1C2) (EC 2.8.2.-) (Sulfotransferase 1C1) (SULT1C#1) (humSULTC2)	SULT1C2 SULT1C1	SULT1C2	FUNCTION: Sulfotransferase that utilizes 3'-phospho-5'-adenylyl sulfate (PAPS) as sulfonate donor to catalyze the sulfate conjugation of drugs, xenobiotic compounds, hormones, and neurotransmitters. May be involved in the activation of carcinogenic hydroxylamines. Shows activity towards p-nitrophenol and N-hydroxy-2-acetylamino-fluorene (N-OH-2AAF).	296	3'-phosphoadenosine 5'-phosphosulfate metabolic process [GO:0050427]; amine metabolic process [GO:0009308]; sulfation [GO:0051923]	cytoplasm [GO:0005737]; cytosol [GO:0005829]; extracellular exosome [GO:0070062]	aryl sulfotransferase activity [GO:0004062]; sulfotransferase activity [GO:0008146]			Sulfotransferase 1 family	SIMILARITY: Belongs to the sulfotransferase 1 family. {ECO:0000305}.	2.8.2.-	Homo sapiens (Human)		REGION 107 109 Substrate binding. {ECO:0000250}.						SULT1C2;	reviewed	0.5	1.24199	-0.30103	0.0941177		1		0
DCTN6_HUMAN	O00399	3	3	3	4	4	2	8.63212	8.54223	8.63994	8.60018	8.77288	8.67639	DCTN6_HUMAN	Dynactin subunit 6 (Dynactin subunit p27) (Protein WS-3)	DCTN6 WS3	DCTN6		190	antigen processing and presentation of exogenous peptide antigen via MHC class II [GO:0019886]; ER to Golgi vesicle-mediated transport [GO:0006888]	centrosome [GO:0005813]; condensed chromosome kinetochore [GO:0000777]; cytosol [GO:0005829]; dynactin complex [GO:0005869]				Dynactin subunits 5/6 family, Dynactin subunit 6 subfamily	SIMILARITY: Belongs to the dynactin subunits 5/6 family. Dynactin subunit 6 subfamily. {ECO:0000305}.		Homo sapiens (Human)								DCTN6;	reviewed	0.223399	1.01003	-0.650919	0.00433524	0.199985	0.992089	-0.699003	-0.00344915
WASL_HUMAN	O00401	5	5	13	14	6	5	8.24217	8.10884	8.1702	8.3118	8.26458	8.16897	WASL_HUMAN	Neural Wiskott-Aldrich syndrome protein (N-WASP)	WASL	WASL	FUNCTION: Regulates actin polymerization by stimulating the actin-nucleating activity of the Arp2/3 complex. Involved in mitosis and cytokinesis, via its role in the regulation of actin polymerization. Binds to HSF1/HSTF1 and forms a complex on heat shock promoter elements (HSE) that negatively regulates HSP90 expression. Plays a role in dendrite spine morphogenesis (By similarity). {ECO:0000250|…	505	actin polymerization or depolymerization [GO:0008154]; cell division [GO:0051301]; cellular protein complex localization [GO:0034629]; dendritic spine morphogenesis [GO:0060997]; ephrin receptor signaling pathway [GO:0048013]; Fc-gamma receptor signaling pathway involved in phagocytosis [GO:0038096]; membrane organization [GO:0061024]; movement of cell or subcellular component [GO:0006928]; negat…	actin cap [GO:0030478]; actin cytoskeleton [GO:0015629]; cytoplasmic vesicle [GO:0031410]; cytosol [GO:0005829]; endocytic vesicle membrane [GO:0030666]; extracellular exosome [GO:0070062]; lamellipodium [GO:0030027]; nucleus [GO:0005634]; plasma membrane [GO:0005886]	actin binding [GO:0003779]; GTPase regulator activity [GO:0030695]		DOMAIN 34 141 WH1. {ECO:0000255|PROSITE-ProRule:PRU00410}.; DOMAIN 203 216 CRIB. {ECO:0000255|PROSITE-ProRule:PRU00057}.; DOMAIN 405 422 WH2 1. {ECO:0000255|PROSITE-ProRule:PRU00406}.; DOMAIN 433 450 WH2 2. {ECO:0000255|PROSITE-ProRule:PRU00406}.				Homo sapiens (Human)						COMPBIAS 277 392 Pro-rich.; COMPBIAS 485 505 Asp-rich.		WASL;	reviewed	0.7521	0.995535	-0.123724	-0.00194338	0.357915	0.984983	-0.44622	-0.00657134
IPO5_HUMAN	O00410	81	81	110	107	175	161	9.47132	9.43119	9.49016	9.52047	9.88024	9.9037	IPO5_HUMAN	Importin-5 (Imp5) (Importin subunit beta-3) (Karyopherin beta-3) (Ran-binding protein 5) (RanBP5)	IPO5 KPNB3 RANBP5	IPO5	FUNCTION: Functions in nuclear protein import as nuclear transport receptor. Serves as receptor for nuclear localization signals (NLS) in cargo substrates. Is thought to mediate docking of the importin/substrate complex to the nuclear pore complex (NPC) through binding to nucleoporin and the complex is subsequently translocated through the pore by an energy requiring, Ran-dependent mechanism. At …	1097	cellular response to amino acid stimulus [GO:0071230]; NLS-bearing protein import into nucleus [GO:0006607]; positive regulation of protein import into nucleus [GO:0042307]; protein import into nucleus, translocation [GO:0000060]; ribosomal protein import into nucleus [GO:0006610]; viral process [GO:0016032]	cytoplasm [GO:0005737]; membrane [GO:0016020]; nuclear membrane [GO:0031965]; nuclear periphery [GO:0034399]; nuclear pore [GO:0005643]; nucleolus [GO:0005730]; nucleus [GO:0005634]	GTPase inhibitor activity [GO:0005095]; nuclear localization sequence binding [GO:0008139]; protein transporter activity [GO:0008565]; Ran GTPase binding [GO:0008536]; RNA binding [GO:0003723]		DOMAIN 28 99 Importin N-terminal. {ECO:0000255|PROSITE-ProRule:PRU00115}.	Importin beta family, Importin beta-3 subfamily	SIMILARITY: Belongs to the importin beta family. Importin beta-3 subfamily. {ECO:0000305}.		Homo sapiens (Human)	REPEAT 5 38 HEAT 1. {ECO:0000250|UniProtKB:P32337, ECO:0000305|PubMed:23541588}.; REPEAT 43 77 HEAT 2. {ECO:0000250|UniProtKB:P32337, ECO:0000305|PubMed:23541588}.; REPEAT 95 122 HEAT 3. {ECO:0000250|UniProtKB:P32337, ECO:0000305|PubMed:23541588}.; REPEAT 130 157 HEAT 4. {ECO:0000250|UniProtKB:P32337, ECO:0000305|PubMed:23541588}.; REPEAT 167 201 HEAT 5. {ECO:0000250|UniProtKB:P32337, ECO:0000305…	REGION 325 375 Ran-GTP binding. {ECO:0000250}.				COMPBIAS 2 6 Poly-Ala.; COMPBIAS 460 465 Poly-Ala.		IPO5;	reviewed	0.0114631	1.04065	-1.9407	0.0173039	0.218474	0.993122	-0.660601	-0.00299722
RPOM_HUMAN	O00411	0	2	0	0	0	0		6.86329					RPOM_HUMAN	DNA-directed RNA polymerase, mitochondrial (MtRPOL) (EC 2.7.7.6)	POLRMT	POLRMT	FUNCTION: DNA-dependent RNA polymerase catalyzes the transcription of mitochondrial DNA into RNA using the four ribonucleoside triphosphates as substrates. {ECO:0000269|PubMed:21278163}.	1230	mitochondrion organization [GO:0007005]; transcription from mitochondrial promoter [GO:0006390]; transcription initiation from mitochondrial promoter [GO:0006391]	mitochondrial DNA-directed RNA polymerase complex [GO:0034245]; mitochondrial matrix [GO:0005759]; mitochondrial nucleoid [GO:0042645]; mitochondrion [GO:0005739]	DNA-directed 5'-3' RNA polymerase activity [GO:0003899]; mitochondrial RNA polymerase core promoter sequence-specific DNA binding [GO:0000997]; RNA binding [GO:0003723]			Phage and mitochondrial RNA polymerase family	SIMILARITY: Belongs to the phage and mitochondrial RNA polymerase family. {ECO:0000305}.	2.7.7.6	Homo sapiens (Human)		REGION 802 1230 Mediates interaction with TEFM. {ECO:0000269|PubMed:21278163}.						POLRMT;	reviewed		1		0	0.5	1.1919	-0.30103	0.0762392
EF2K_HUMAN	O00418	5	9	12	10	12	7	7.77195	7.69986	7.96954	7.92598	7.78474	7.73281	EF2K_HUMAN	Eukaryotic elongation factor 2 kinase (eEF-2 kinase) (eEF-2K) (EC 2.7.11.20) (Calcium/calmodulin-dependent eukaryotic elongation factor 2 kinase)	EEF2K	EEF2K	FUNCTION: Threonine kinase that regulates protein synthesis by controlling the rate of peptide chain elongation. Upon activation by a variety of upstream kinases including AMPK or TRPM7, phosphorylates the elongation factor EEF2 at a single site, renders it unable to bind ribosomes and thus inactive. In turn, the rate of protein synthesis is reduced. {ECO:0000269|PubMed:14709557, ECO:0000269|PubM…	725	cellular response to anoxia [GO:0071454]; cellular response to brain-derived neurotrophic factor stimulus [GO:1990416]; cellular response to calcium ion [GO:0071277]; cellular response to cAMP [GO:0071320]; cellular response to insulin stimulus [GO:0032869]; negative regulation of apoptotic process [GO:0043066]; positive regulation of dendritic spine morphogenesis [GO:0061003]; positive regulatio…	cytoplasm [GO:0005737]; cytosol [GO:0005829]; dendritic spine [GO:0043197]; postsynaptic density [GO:0014069]	ATP binding [GO:0005524]; calcium ion binding [GO:0005509]; calmodulin binding [GO:0005516]; elongation factor-2 kinase activity [GO:0004686]; protein kinase activity [GO:0004672]; translation factor activity, RNA binding [GO:0008135]		DOMAIN 116 326 Alpha-type protein kinase. {ECO:0000255|PROSITE-ProRule:PRU00501}.	Protein kinase superfamily, Alpha-type protein kinase family	SIMILARITY: Belongs to the protein kinase superfamily. Alpha-type protein kinase family. {ECO:0000305}.	2.7.11.20	Homo sapiens (Human)		REGION 81 94 Calmodulin-binding. {ECO:0000269|PubMed:11015200}.						EEF2K;	reviewed	0.0020872	0.97442	-2.68044	-0.011254	0.00152536	0.964671	-2.81663	-0.0156207
SAP18_HUMAN	O00422	1	6	1	1	0	0		8.65212					SAP18_HUMAN	Histone deacetylase complex subunit SAP18 (18 kDa Sin3-associated polypeptide) (2HOR0202) (Cell growth-inhibiting gene 38 protein) (Sin3-associated polypeptide p18)	SAP18 GIG38	SAP18	FUNCTION: Component of the SIN3-repressing complex. Enhances the ability of SIN3-HDAC1-mediated transcriptional repression. When tethered to the promoter, it can direct the formation of a repressive complex to core histone proteins. Auxiliary component of the splicing-dependent multiprotein exon junction complex (EJC) deposited at splice junction on mRNAs. The EJC is a dynamic structure consistin…	153	mRNA processing [GO:0006397]; negative regulation of mRNA splicing, via spliceosome [GO:0048025]; positive regulation of apoptotic process [GO:0043065]; regulation of alternative mRNA splicing, via spliceosome [GO:0000381]; regulation of transcription from RNA polymerase II promoter [GO:0006357]; RNA splicing [GO:0008380]; transcription, DNA-templated [GO:0006351]	ASAP complex [GO:0061574]; cytosol [GO:0005829]; histone deacetylase complex [GO:0000118]; nuclear body [GO:0016604]; nuclear speck [GO:0016607]; nucleoplasm [GO:0005654]	histone deacetylase activity [GO:0004407]; RNA binding [GO:0003723]; transcription corepressor activity [GO:0003714]			SAP18 family	SIMILARITY: Belongs to the SAP18 family. {ECO:0000305}.		Homo sapiens (Human)		REGION 93 153 Involved in splicing regulation activity.						SAP18;	reviewed		1		0	0.5	1.37099	-0.30103	0.137033
EMAL1_HUMAN	O00423	0	1	4	6	0	0				7.84173			EMAL1_HUMAN	Echinoderm microtubule-associated protein-like 1 (EMAP-1) (HuEMAP-1)	EML1 EMAP1 EMAPL EMAPL1	EML1	FUNCTION: Modulates the assembly and organization of the microtubule cytoskeleton, and probably plays a role in regulating the orientation of the mitotic spindle and the orientation of the plane of cell division. Required for normal proliferation of neuronal progenitor cells in the developing brain and for normal brain development. Does not affect neuron migration per se. {ECO:0000250|UniProtKB:Q…	815	brain development [GO:0007420]; hematopoietic progenitor cell differentiation [GO:0002244]; microtubule cytoskeleton organization [GO:0000226]; mitotic spindle organization [GO:0007052]; neuroblast proliferation [GO:0007405]	cytosol [GO:0005829]; microtubule [GO:0005874]; microtubule associated complex [GO:0005875]; mitotic spindle midzone [GO:1990023]; mitotic spindle pole [GO:0097431]; perinuclear region of cytoplasm [GO:0048471]	calcium ion binding [GO:0005509]; microtubule binding [GO:0008017]; tubulin binding [GO:0015631]	DOMAIN: Contains a tandem atypical propeller in EMLs (TAPE) domain. The N-terminal beta-propeller is formed by canonical WD repeats; in contrast, the second beta-propeller contains one blade that is formed by discontinuous parts of the polypeptide chain. {ECO:0000269|PubMed:24706829}.		WD repeat EMAP family	SIMILARITY: Belongs to the WD repeat EMAP family. {ECO:0000305}.		Homo sapiens (Human)	REPEAT 269 318 WD 1.; REPEAT 323 366 WD 2.; REPEAT 369 408 WD 3.; REPEAT 416 454 WD 4.; REPEAT 458 497 WD 5.; REPEAT 541 580 WD 6.; REPEAT 582 621 WD 7.; REPEAT 624 663 WD 8.; REPEAT 670 709 WD 9.; REPEAT 737 776 WD 10.; REPEAT 782 815 WD 11.	REGION 176 815 Tandem atypical propeller in EMLs.				COMPBIAS 160 166 Poly-Ser.		EML1;	reviewed	0.5	0.782253	-0.30103	-0.106653	0.5	0.772158	-0.30103	-0.112294
IF2B3_HUMAN	O00425	50	48	72	66	47	46	9.58399	9.62972	9.7231	9.71333	9.67721	9.60202	IF2B3_HUMAN	Insulin-like growth factor 2 mRNA-binding protein 3 (IGF2 mRNA-binding protein 3) (IMP-3) (IGF-II mRNA-binding protein 3) (KH domain-containing protein overexpressed in cancer) (hKOC) (VICKZ family member 3)	IGF2BP3 IMP3 KOC1 VICKZ3	IGF2BP3	FUNCTION: RNA-binding factor that may recruit target transcripts to cytoplasmic protein-RNA complexes (mRNPs). This transcript 'caging' into mRNPs allows mRNA transport and transient storage. It also modulates the rate and location at which target transcripts encounter the translational apparatus and shields them from endonuclease attacks or microRNA-mediated degradation. Binds to the 3'-UTR of C…	579	anatomical structure morphogenesis [GO:0009653]; mRNA transport [GO:0051028]; negative regulation of translation [GO:0017148]; regulation of cytokine biosynthetic process [GO:0042035]; regulation of mRNA stability [GO:0043488]; translation [GO:0006412]	cytoplasm [GO:0005737]; cytosol [GO:0005829]; nucleus [GO:0005634]	mRNA 3'-UTR binding [GO:0003730]; mRNA 5'-UTR binding [GO:0048027]; RNA binding [GO:0003723]; translation regulator activity [GO:0045182]	DOMAIN: All KH domains contribute binding to target mRNA. They are also required for RNA-dependent homo- and heterooligomerization. The integrity of KH domains seems not to be required for localization to stress granules. {ECO:0000269|PubMed:20080952, ECO:0000269|PubMed:23640942}.	DOMAIN 2 75 RRM 1. {ECO:0000255|PROSITE-ProRule:PRU00176}.; DOMAIN 81 156 RRM 2. {ECO:0000255|PROSITE-ProRule:PRU00176}.; DOMAIN 195 260 KH 1. {ECO:0000255|PROSITE-ProRule:PRU00117}.; DOMAIN 276 343 KH 2. {ECO:0000255|PROSITE-ProRule:PRU00117}.; DOMAIN 405 470 KH 3. {ECO:0000255|PROSITE-ProRule:PRU00117}.; DOMAIN 487 553 KH 4. {ECO:0000255|PROSITE-ProRule:PRU00117}.	RRM IMP/VICKZ family	SIMILARITY: Belongs to the RRM IMP/VICKZ family. {ECO:0000305}.		Homo sapiens (Human)								IGF2BP3;	reviewed	0.150797	0.990447	-0.821608	-0.00416866	0.196161	0.987994	-0.707388	-0.00524581
DNM1L_HUMAN	O00429	54	60	56	70	37	31	9.23656	9.19282	9.28235	9.25486	8.78582	8.83241	DNM1L_HUMAN	Dynamin-1-like protein (EC 3.6.5.5) (Dnm1p/Vps1p-like protein) (DVLP) (Dynamin family member proline-rich carboxyl-terminal domain less) (Dymple) (Dynamin-like protein) (Dynamin-like protein 4) (Dynamin-like protein IV) (HdynIV) (Dynamin-related protein 1)	DNM1L DLP1 DRP1	DNM1L	FUNCTION: Functions in mitochondrial and peroxisomal division. Mediates membrane fission through oligomerization into membrane-associated tubular structures that wrap around the scission site to constrict and sever the mitochondrial membrane through a GTP hydrolysis-dependent mechanism. Through its function in mitochondrial division, ensures the survival of at least some types of postmitotic neur…	736	cellular response to oxygen-glucose deprivation [GO:0090650]; cellular response to thapsigargin [GO:1904579]; dynamin family protein polymerization involved in mitochondrial fission [GO:0003374]; endocytosis [GO:0006897]; execution phase of apoptosis [GO:0097194]; heart contraction [GO:0060047]; intracellular distribution of mitochondria [GO:0048312]; membrane fusion [GO:0061025]; mitochondrial f…	brush border [GO:0005903]; cell junction [GO:0030054]; clathrin-coated pit [GO:0005905]; cytoplasm [GO:0005737]; cytosol [GO:0005829]; endoplasmic reticulum [GO:0005783]; endoplasmic reticulum membrane [GO:0005789]; Golgi apparatus [GO:0005794]; Golgi membrane [GO:0000139]; intracellular membrane-bounded organelle [GO:0043231]; membrane [GO:0016020]; microtubule [GO:0005874]; microtubule cytoskel…	BH2 domain binding [GO:0051433]; clathrin binding [GO:0030276]; GTPase activator activity [GO:0005096]; GTPase activity [GO:0003924]; GTP binding [GO:0005525]; GTP-dependent protein binding [GO:0030742]; identical protein binding [GO:0042802]; lipid binding [GO:0008289]; microtubule binding [GO:0008017]; protein complex binding [GO:0032403]; protein homodimerization activity [GO:0042803]; Rab GTP…	DOMAIN: The GED domain folds back to interact, in cis, with the GTP-binding domain and middle domain, and interacts, in trans, with the GED domains of other DNM1L molecules, and is thus critical for activating GTPase activity and for DNM1L dimerization.	DOMAIN 22 302 Dynamin-type G.; DOMAIN 644 735 GED. {ECO:0000255|PROSITE-ProRule:PRU00720}.	TRAFAC class dynamin-like GTPase superfamily, Dynamin/Fzo/YdjA family	SIMILARITY: Belongs to the TRAFAC class dynamin-like GTPase superfamily. Dynamin/Fzo/YdjA family. {ECO:0000305}.	3.6.5.5	Homo sapiens (Human)		REGION 1 343 GTPase domain.; REGION 344 489 Middle domain.; REGION 448 685 Interaction with GSK3B.; REGION 502 569 B domain.; REGION 654 668 Important for homodimerization.						DNM1L;	reviewed	0.0434463	0.949995	-1.36205	-0.0222788	0.0544932	0.991471	-1.26366	-0.00371988
RTCA_HUMAN	O00442	2	1	1	1	8	8					8.20129	8.43943	RTCA_HUMAN	RNA 3'-terminal phosphate cyclase (RNA cyclase) (RNA-3'-phosphate cyclase) (EC 6.5.1.4) (RNA terminal phosphate cyclase domain-containing protein 1) (RTC domain-containing protein 1)	RTCA RPC RPC1 RTC1 RTCD1	RTCA	FUNCTION: Catalyzes the conversion of 3'-phosphate to a 2',3'-cyclic phosphodiester at the end of RNA. The mechanism of action of the enzyme occurs in 3 steps: (A) adenylation of the enzyme by ATP; (B) transfer of adenylate to an RNA-N3'P to produce RNA-N3'PP5'A; (C) and attack of the adjacent 2'-hydroxyl on the 3'-phosphorus in the diester linkage to produce the cyclic end product. The biologica…	366	RNA processing [GO:0006396]	nucleoplasm [GO:0005654]; nucleus [GO:0005634]	ATP binding [GO:0005524]; RNA-3'-phosphate cyclase activity [GO:0003963]; RNA binding [GO:0003723]			RNA 3'-terminal cyclase family, Type 1 subfamily	SIMILARITY: Belongs to the RNA 3'-terminal cyclase family. Type 1 subfamily. {ECO:0000305}.	6.5.1.4	Homo sapiens (Human)								RTCA;	reviewed	0.0264468	1.64256	-1.57763	0.215521		1		0
P3C2A_HUMAN	O00443	1	0	4	6	2	2			7.48694	7.53725			P3C2A_HUMAN	Phosphatidylinositol 4-phosphate 3-kinase C2 domain-containing subunit alpha (PI3K-C2-alpha) (PtdIns-3-kinase C2 subunit alpha) (EC 2.7.1.154) (Phosphoinositide 3-kinase-C2-alpha)	PIK3C2A	PIK3C2A	FUNCTION: Generates phosphatidylinositol 3-phosphate (PtdIns3P) and phosphatidylinositol 3,4-bisphosphate (PtdIns(3,4)P2) that act as second messengers. Has a role in several intracellular trafficking events. Functions in insulin signaling and secretion. Required for translocation of the glucose transporter SLC2A4/GLUT4 to the plasma membrane and glucose uptake in response to insulin-mediated RHO…	1686	cell migration [GO:0016477]; clathrin coat assembly [GO:0048268]; endocytosis [GO:0006897]; epidermal growth factor receptor signaling pathway [GO:0007173]; exocytosis [GO:0006887]; insulin receptor signaling pathway [GO:0008286]; membrane organization [GO:0061024]; phosphatidylinositol 3-kinase signaling [GO:0014065]; phosphatidylinositol biosynthetic process [GO:0006661]; platelet-derived growt…	clathrin-coated vesicle [GO:0030136]; cytoplasm [GO:0005737]; cytosol [GO:0005829]; extracellular exosome [GO:0070062]; Golgi apparatus [GO:0005794]; membrane [GO:0016020]; nucleus [GO:0005634]; phosphatidylinositol 3-kinase complex [GO:0005942]; plasma membrane [GO:0005886]; vesicle [GO:0031982]	1-phosphatidylinositol-3-kinase activity [GO:0016303]; 1-phosphatidylinositol-4-phosphate 3-kinase activity [GO:0035005]; ATP binding [GO:0005524]; phosphatidylinositol 3-kinase activity [GO:0035004]; phosphatidylinositol binding [GO:0035091]		DOMAIN 421 509 PI3K-RBD. {ECO:0000255|PROSITE-ProRule:PRU00879}.; DOMAIN 682 841 C2 PI3K-type. {ECO:0000255|PROSITE-ProRule:PRU00041, ECO:0000255|PROSITE-ProRule:PRU00880}.; DOMAIN 861 1037 PIK helical. {ECO:0000255|PROSITE-ProRule:PRU00878}.; DOMAIN 1133 1397 PI3K/PI4K. {ECO:0000255|PROSITE-ProRule:PRU00269}.; DOMAIN 1422 1538 PX. {ECO:0000255|PROSITE-ProRule:PRU00147}.; DOMAIN 1559 1662 C2. {EC…	PI3/PI4-kinase family	SIMILARITY: Belongs to the PI3/PI4-kinase family. {ECO:0000255|PROSITE-ProRule:PRU00879, ECO:0000255|PROSITE-ProRule:PRU00880}.	2.7.1.154	Homo sapiens (Human)		REGION 2 142 Interaction with clathrin; sufficient to induce clathrin assembly.; REGION 1488 1493 Interaction with PtdIns(4,5)P2-containing membranes.		MOTIF 1608 1619 Nuclear localization signal. {ECO:0000269|PubMed:11606566}.				PIK3C2A;	reviewed	0.016745	0.672649	-1.77611	-0.172211	0.0154352	0.65782	-1.81149	-0.181893
IFRD1_HUMAN	O00458	4	4	3	2	7	6	8.03786	8.13223	7.47821		8.03003	7.7199	IFRD1_HUMAN	Interferon-related developmental regulator 1 (Nerve growth factor-inducible protein PC4)	IFRD1	IFRD1	FUNCTION: Could play a role in regulating gene activity in the proliferative and/or differentiative pathways induced by NGF. May be an autocrine factor that attenuates or amplifies the initial ligand-induced signal (By similarity). {ECO:0000250}.	451	myoblast fate determination [GO:0007518]; negative regulation of axon extension [GO:0030517]; negative regulation of collateral sprouting [GO:0048671]; skeletal muscle tissue regeneration [GO:0043403]; striated muscle tissue development [GO:0014706]	cytoplasm [GO:0005737]; nucleus [GO:0005634]				IFRD family	SIMILARITY: Belongs to the IFRD family. {ECO:0000305}.		Homo sapiens (Human)						COMPBIAS 17 22 Poly-Gly.; COMPBIAS 23 31 Poly-Ala.; COMPBIAS 144 149 Poly-Ala.		IFRD1;	reviewed	0.402732	1.2585	-0.394984	0.0998521	0.382318	1.29394	-0.417575	0.111913
P85B_HUMAN	O00459	9	14	22	22	13	11	8.03997	8.14557	8.47976	8.45814	8.02792	7.99038	P85B_HUMAN	Phosphatidylinositol 3-kinase regulatory subunit beta (PI3-kinase regulatory subunit beta) (PI3K regulatory subunit beta) (PtdIns-3-kinase regulatory subunit beta) (Phosphatidylinositol 3-kinase 85 kDa regulatory subunit beta) (PI3-kinase subunit p85-beta) (PtdIns-3-kinase regulatory subunit p85-beta)	PIK3R2	PIK3R2	FUNCTION: Regulatory subunit of phosphoinositide-3-kinase (PI3K), a kinase that phosphorylates PtdIns(4,5)P2 (Phosphatidylinositol 4,5-bisphosphate) to generate phosphatidylinositol 3,4,5-trisphosphate (PIP3). PIP3 plays a key role by recruiting PH domain-containing proteins to the membrane, including AKT1 and PDPK1, activating signaling cascades involved in cell growth, survival, proliferation, …	728	cellular glucose homeostasis [GO:0001678]; cellular response to insulin stimulus [GO:0032869]; Fc-epsilon receptor signaling pathway [GO:0038095]; Fc-gamma receptor signaling pathway involved in phagocytosis [GO:0038096]; insulin receptor signaling pathway [GO:0008286]; interleukin-7-mediated signaling pathway [GO:0038111]; leukocyte migration [GO:0050900]; negative regulation of MAPK cascade [GO…	cytosol [GO:0005829]; nucleus [GO:0005634]; phosphatidylinositol 3-kinase complex [GO:0005942]	1-phosphatidylinositol-3-kinase activity [GO:0016303]; 1-phosphatidylinositol-3-kinase regulator activity [GO:0046935]; GTPase activator activity [GO:0005096]; phosphatidylinositol-4,5-bisphosphate 3-kinase activity [GO:0046934]; phosphotyrosine residue binding [GO:0001784]; protein heterodimerization activity [GO:0046982]; protein phosphatase binding [GO:0019903]; receptor tyrosine kinase bindin…	DOMAIN: The SH2 2 domain is required for interaction with FBXL2 and PTPN13. {ECO:0000269|PubMed:23604317}.	DOMAIN 4 80 SH3. {ECO:0000255|PROSITE-ProRule:PRU00192}.; DOMAIN 109 295 Rho-GAP. {ECO:0000255|PROSITE-ProRule:PRU00172}.; DOMAIN 330 425 SH2 1. {ECO:0000255|PROSITE-ProRule:PRU00191}.; DOMAIN 622 716 SH2 2. {ECO:0000255|PROSITE-ProRule:PRU00191}.	PI3K p85 subunit family	SIMILARITY: Belongs to the PI3K p85 subunit family. {ECO:0000305}.		Homo sapiens (Human)								PIK3R2;	reviewed	0.00373283	0.943503	-2.42796	-0.0252569	0.105032	0.948818	-0.97868	-0.0228169
GOLI4_HUMAN	O00461	5	3	1	2	0	0	7.6126						GOLI4_HUMAN	Golgi integral membrane protein 4 (Golgi integral membrane protein, cis) (GIMPc) (Golgi phosphoprotein 4) (Golgi-localized phosphoprotein of 130 kDa) (Golgi phosphoprotein of 130 kDa)	GOLIM4 GIMPC GOLPH4 GPP130	GOLIM4	FUNCTION: Plays a role in endosome to Golgi protein trafficking; mediates protein transport along the late endosome-bypass pathway from the early endosome to the Golgi. {ECO:0000269|PubMed:15331763}.	696	transport [GO:0006810]	cis-Golgi network [GO:0005801]; endocytic vesicle [GO:0030139]; endosome membrane [GO:0010008]; Golgi apparatus [GO:0005794]; Golgi cisterna membrane [GO:0032580]; Golgi lumen [GO:0005796]; Golgi membrane [GO:0000139]; integral component of membrane [GO:0016021]; membrane [GO:0016020]; transport vesicle [GO:0030133]				GOLIM4 family	SIMILARITY: Belongs to the GOLIM4 family. {ECO:0000305}.		Homo sapiens (Human)		REGION 38 107 Golgi targeting.; REGION 80 175 Endosome targeting.; REGION 176 248 Golgi targeting.			COILED 35 244 {ECO:0000255}.	COMPBIAS 311 681 Glu-rich.; COMPBIAS 404 513 Gln-rich.		GOLIM4;	reviewed		1		0	0.5	1.25904	-0.30103	0.100041
AGRIN_HUMAN	O00468	0	1	0	0	14	14					8.00655	8.02218	AGRIN_HUMAN	Agrin [Cleaved into: Agrin N-terminal 110 kDa subunit; Agrin C-terminal 110 kDa subunit; Agrin C-terminal 90 kDa fragment (C90); Agrin C-terminal 22 kDa fragment (C22)]	AGRN AGRIN	AGRN	FUNCTION: Isoform 1: heparan sulfate basal lamina glycoprotein that plays a central role in the formation and the maintenance of the neuromuscular junction (NMJ) and directs key events in postsynaptic differentiation. Component of the AGRN-LRP4 receptor complex that induces the phosphorylation and activation of MUSK. The activation of MUSK in myotubes induces the formation of NMJ by regulating di…	2067	clustering of voltage-gated sodium channels [GO:0045162]; extracellular matrix organization [GO:0030198]; glycosaminoglycan biosynthetic process [GO:0006024]; glycosaminoglycan catabolic process [GO:0006027]; glycosaminoglycan metabolic process [GO:0030203]; G-protein coupled acetylcholine receptor signaling pathway [GO:0007213]; positive regulation of filopodium assembly [GO:0051491]; positive r…	basal lamina [GO:0005605]; cell junction [GO:0030054]; cytosol [GO:0005829]; extracellular exosome [GO:0070062]; extracellular matrix [GO:0031012]; extracellular region [GO:0005576]; Golgi lumen [GO:0005796]; integral component of membrane [GO:0016021]; lysosomal lumen [GO:0043202]; plasma membrane [GO:0005886]; synapse [GO:0045202]	calcium ion binding [GO:0005509]; chondroitin sulfate binding [GO:0035374]; dystroglycan binding [GO:0002162]; heparan sulfate proteoglycan binding [GO:0043395]; laminin binding [GO:0043236]; sialic acid binding [GO:0033691]; structural constituent of cytoskeleton [GO:0005200]	DOMAIN: The NtA domain, absent in TM-agrin, is required for binding laminin and connecting to basal lamina.; DOMAIN: Both laminin G-like 2 (G2) and laminin G-like 3 (G3) domains are required for alpha-dystroglycan/DAG1 binding. G3 domain is required for C-terminal heparin, heparan sulfate and sialic acid binding (By similarity). {ECO:0000250}.	DOMAIN 30 157 NtA. {ECO:0000255|PROSITE-ProRule:PRU00443}.; DOMAIN 191 244 Kazal-like 1. {ECO:0000255|PROSITE-ProRule:PRU00798}.; DOMAIN 264 319 Kazal-like 2. {ECO:0000255|PROSITE-ProRule:PRU00798}.; DOMAIN 337 391 Kazal-like 3. {ECO:0000255|PROSITE-ProRule:PRU00798}.; DOMAIN 408 463 Kazal-like 4. {ECO:0000255|PROSITE-ProRule:PRU00798}.; DOMAIN 484 536 Kazal-like 5. {ECO:0000255|PROSITE-ProRule:P…				Homo sapiens (Human)						COMPBIAS 671 677 Gly/Ser-rich.; COMPBIAS 974 1099 Ser/Thr-rich.; COMPBIAS 1058 1097 Gly/Ser-rich.; COMPBIAS 1254 1324 Ser/Thr-rich.		AGRN;	reviewed	0.00611961	1.58277	-2.21328	0.199417		1		0
PLOD2_HUMAN	O00469	0	0	0	0	23	24					8.42083	8.3955	PLOD2_HUMAN	Procollagen-lysine,2-oxoglutarate 5-dioxygenase 2 (EC 1.14.11.4) (Lysyl hydroxylase 2) (LH2)	PLOD2	PLOD2	FUNCTION: Forms hydroxylysine residues in -Xaa-Lys-Gly- sequences in collagens. These hydroxylysines serve as sites of attachment for carbohydrate units and are essential for the stability of the intermolecular collagen cross-links. {ECO:0000250|UniProtKB:P24802}.	737	cellular protein modification process [GO:0006464]; hydroxylysine biosynthetic process [GO:0046947]; peptidyl-lysine hydroxylation [GO:0017185]; response to hypoxia [GO:0001666]	endoplasmic reticulum [GO:0005783]; endoplasmic reticulum membrane [GO:0005789]; extracellular exosome [GO:0070062]; rough endoplasmic reticulum membrane [GO:0030867]	iron ion binding [GO:0005506]; L-ascorbic acid binding [GO:0031418]; procollagen-lysine 5-dioxygenase activity [GO:0008475]		DOMAIN 644 737 Fe2OG dioxygenase. {ECO:0000255|PROSITE-ProRule:PRU00805}.			1.14.11.4	Homo sapiens (Human)								PLOD2;	reviewed	0.000753326	1.66088	-3.12302	0.220339		1		0
EXOC5_HUMAN	O00471	5	10	22	21	18	20	7.65073	8.08282	8.56651	8.49554	8.50875	8.51895	EXOC5_HUMAN	Exocyst complex component 5 (Exocyst complex component Sec10) (hSec10)	EXOC5 SEC10 SEC10L1	EXOC5	FUNCTION: Component of the exocyst complex involved in the docking of exocytic vesicles with fusion sites on the plasma membrane.	708	exocytosis [GO:0006887]; Golgi to plasma membrane transport [GO:0006893]; post-Golgi vesicle-mediated transport [GO:0006892]; protein transport [GO:0015031]; vesicle docking [GO:0048278]	cytoplasm [GO:0005737]; cytosol [GO:0005829]; exocyst [GO:0000145]; midbody [GO:0030496]	protein N-terminus binding [GO:0047485]; Ral GTPase binding [GO:0017160]			SEC10 family	SIMILARITY: Belongs to the SEC10 family. {ECO:0000305}.		Homo sapiens (Human)					COILED 40 101 {ECO:0000255}.			EXOC5;	reviewed	0.408433	0.995994	-0.388879	-0.00174347	0.200865	0.914982	-0.697096	-0.0385876
PSDE_HUMAN	O00487	40	50	42	40	32	32	9.95556	9.93803	10.068	10.09	9.59311	9.60343	PSDE_HUMAN	26S proteasome non-ATPase regulatory subunit 14 (EC 3.4.19.-) (26S proteasome regulatory subunit RPN11) (26S proteasome-associated PAD1 homolog 1)	PSMD14 POH1	PSMD14	FUNCTION: Component of the 26S proteasome, a multiprotein complex involved in the ATP-dependent degradation of ubiquitinated proteins. This complex plays a key role in the maintenance of protein homeostasis by removing misfolded or damaged proteins, which could impair cellular functions, and by removing proteins whose functions are no longer required. Therefore, the proteasome participates in num…	310	anaphase-promoting complex-dependent catabolic process [GO:0031145]; antigen processing and presentation of exogenous peptide antigen via MHC class I, TAP-dependent [GO:0002479]; double-strand break repair via homologous recombination [GO:0000724]; double-strand break repair via nonhomologous end joining [GO:0006303]; Fc-epsilon receptor signaling pathway [GO:0038095]; MAPK cascade [GO:0000165]; …	cytosol [GO:0005829]; cytosolic proteasome complex [GO:0031597]; extracellular exosome [GO:0070062]; extracellular region [GO:0005576]; ficolin-1-rich granule lumen [GO:1904813]; nucleoplasm [GO:0005654]; nucleus [GO:0005634]; proteasome accessory complex [GO:0022624]; proteasome complex [GO:0000502]; proteasome regulatory particle, lid subcomplex [GO:0008541]; secretory granule lumen [GO:0034774]	endopeptidase activator activity [GO:0061133]; Lys63-specific deubiquitinase activity [GO:0061578]; metal ion binding [GO:0046872]; metallopeptidase activity [GO:0008237]; proteasome binding [GO:0070628]; thiol-dependent ubiquitinyl hydrolase activity [GO:0036459]		DOMAIN 31 166 MPN. {ECO:0000255|PROSITE-ProRule:PRU01182}.	Peptidase M67A family, PSMD14 subfamily	SIMILARITY: Belongs to the peptidase M67A family. PSMD14 subfamily. {ECO:0000305}.	3.4.19.-	Homo sapiens (Human)				MOTIF 113 126 JAMM motif. {ECO:0000255|PROSITE-ProRule:PRU01182}.				PSMD14;	reviewed	0.00575631	0.952056	-2.23986	-0.0213376	0.0129246	0.984693	-1.88858	-0.00669917
BIN1_HUMAN	O00499	18	17	17	19	2	0	8.57233	8.62624	8.6059	8.72555	7.13098		BIN1_HUMAN	Myc box-dependent-interacting protein 1 (Amphiphysin II) (Amphiphysin-like protein) (Box-dependent myc-interacting protein 1) (Bridging integrator 1)	BIN1 AMPHL	BIN1	FUNCTION: May be involved in regulation of synaptic vesicle endocytosis. May act as a tumor suppressor and inhibits malignant cell transformation.	593	cell proliferation [GO:0008283]; endocytosis [GO:0006897]; lipid tube assembly [GO:0060988]; membrane organization [GO:0061024]; muscle cell differentiation [GO:0042692]; nucleus localization [GO:0051647]; nucleus organization [GO:0006997]; positive regulation of apoptotic process [GO:0043065]; positive regulation of astrocyte differentiation [GO:0048711]; regulation of cell cycle arrest [GO:0071…	actin cytoskeleton [GO:0015629]; axon [GO:0030424]; axon initial segment [GO:0043194]; cytoplasm [GO:0005737]; cytosol [GO:0005829]; I band [GO:0031674]; lipid tube [GO:0060987]; membrane [GO:0016020]; node of Ranvier [GO:0033268]; nuclear envelope [GO:0005635]; T-tubule [GO:0030315]; Z disc [GO:0030018]	actin filament binding [GO:0051015]; identical protein binding [GO:0042802]; RNA polymerase binding [GO:0070063]; tau protein binding [GO:0048156]		DOMAIN 29 276 BAR. {ECO:0000255|PROSITE-ProRule:PRU00361}.; DOMAIN 520 593 SH3. {ECO:0000255|PROSITE-ProRule:PRU00192}.				Homo sapiens (Human)		REGION 2 122 Interaction with BIN2. {ECO:0000269|PubMed:10903846}.; REGION 378 421 Clathrin-binding.			COILED 15 42 {ECO:0000255}.; COILED 193 267 {ECO:0000255}.			BIN1;	reviewed	0.23711	0.700716	-0.62505	-0.154458	0.366698	0.988464	-0.435692	-0.00503911
IMA4_HUMAN	O00505	9	11	17	14	17	22	8.96693	8.96534	9.20515	9.17484	9.46274	9.36536	IMA4_HUMAN	Importin subunit alpha-4 (Importin alpha Q2) (Qip2) (Karyopherin subunit alpha-3) (SRP1-gamma)	KPNA3 QIP2	KPNA3	FUNCTION: Functions in nuclear protein import as an adapter protein for nuclear receptor KPNB1. Binds specifically and directly to substrates containing either a simple or bipartite NLS motif. Docking of the importin/substrate complex to the nuclear pore complex (NPC) is mediated by KPNB1 through binding to nucleoporin FxFG repeats and the complex is subsequently translocated through the pore by …	521	intracellular transport of virus [GO:0075733]; modulation by virus of host process [GO:0019054]; NLS-bearing protein import into nucleus [GO:0006607]; protein complex assembly [GO:0006461]; viral entry into host cell [GO:0046718]; viral penetration into host nucleus [GO:0075732]	cytosol [GO:0005829]; host cell [GO:0043657]; nuclear pore [GO:0005643]; nucleoplasm [GO:0005654]	nuclear localization sequence binding [GO:0008139]; protein C-terminus binding [GO:0008022]; protein transporter activity [GO:0008565]	DOMAIN: Consists of an N-terminal hydrophilic region, a hydrophobic central region composed of 10 repeats, and a short hydrophilic C-terminus. The N-terminal hydrophilic region contains the importin beta binding domain (IBB domain), which is sufficient for binding importin beta and essential for nuclear protein import.; DOMAIN: The IBB domain is thought to act as an intrasteric autoregulatory seq…	DOMAIN 2 58 IBB. {ECO:0000255|PROSITE-ProRule:PRU00561}.	Importin alpha family	SIMILARITY: Belongs to the importin alpha family. {ECO:0000305}.		Homo sapiens (Human)	REPEAT 66 106 ARM 1; truncated.; REPEAT 107 149 ARM 2.; REPEAT 150 194 ARM 3.; REPEAT 195 233 ARM 4.; REPEAT 234 278 ARM 5.; REPEAT 279 318 ARM 6.; REPEAT 319 360 ARM 7.; REPEAT 361 400 ARM 8.; REPEAT 401 443 ARM 9.; REPEAT 447 485 ARM 10; atypical.	REGION 137 229 NLS binding site (major). {ECO:0000250}.; REGION 306 394 NLS binding site (minor). {ECO:0000250}.		MOTIF 43 52 Nuclear localization signal. {ECO:0000250}.				KPNA3;	reviewed	0.101815	1.02598	-0.992187	0.0111409	0.0402894	0.971314	-1.39481	-0.0126402
STK25_HUMAN	O00506	0	0	3	0	0	0			7.80387				STK25_HUMAN	Serine/threonine-protein kinase 25 (EC 2.7.11.1) (Ste20-like kinase) (Sterile 20/oxidant stress-response kinase 1) (SOK-1) (Ste20/oxidant stress response kinase 1)	STK25 SOK1 YSK1	STK25	FUNCTION: Oxidant stress-activated serine/threonine kinase that may play a role in the response to environmental stress. Targets to the Golgi apparatus where it appears to regulate protein transport events, cell adhesion, and polarity complexes important for cell migration. {ECO:0000269|PubMed:15037601}.	426	establishment of Golgi localization [GO:0051683]; establishment or maintenance of cell polarity [GO:0007163]; Golgi localization [GO:0051645]; Golgi reassembly [GO:0090168]; intrinsic apoptotic signaling pathway in response to hydrogen peroxide [GO:0036481]; neuron projection morphogenesis [GO:0048812]; positive regulation of axonogenesis [GO:0050772]; positive regulation of stress-activated MAPK…	cytoplasm [GO:0005737]; extracellular exosome [GO:0070062]; Golgi membrane [GO:0000139]	ATP binding [GO:0005524]; MAP kinase kinase kinase kinase activity [GO:0008349]; metal ion binding [GO:0046872]; protein homodimerization activity [GO:0042803]; protein kinase activity [GO:0004672]		DOMAIN 20 270 Protein kinase. {ECO:0000255|PROSITE-ProRule:PRU00159}.	Protein kinase superfamily, STE Ser/Thr protein kinase family, STE20 subfamily	SIMILARITY: Belongs to the protein kinase superfamily. STE Ser/Thr protein kinase family. STE20 subfamily. {ECO:0000305}.	2.7.11.1	Homo sapiens (Human)								STK25;	reviewed	0.5	0.7885	-0.30103	-0.103198	0.5	0.778344	-0.30103	-0.108828
LAD1_HUMAN	O00515	0	0	0	0	11	11					8.32625	8.3898	LAD1_HUMAN	Ladinin-1 (Lad-1) (Linear IgA disease antigen) (LADA)	LAD1 LAD	LAD1	FUNCTION: Anchoring filament protein which is a component of the basement membrane zone. {ECO:0000250}.	517		basement membrane [GO:0005604]; extracellular exosome [GO:0070062]	cadherin binding [GO:0045296]; structural molecule activity [GO:0005198]						Homo sapiens (Human)	REPEAT 203 205 SEK 1.; REPEAT 209 211 SEK 2.; REPEAT 215 217 SEK 3.; REPEAT 221 223 SEK 4.; REPEAT 227 229 SEK 5.; REPEAT 239 241 SEK 6.; REPEAT 257 259 SEK 7.; REPEAT 269 271 SEK 8.	REGION 203 271 8 X SEK repeats.				COMPBIAS 28 35 Poly-Arg.		LAD1;	reviewed	0.00896508	1.65134	-2.04745	0.217836		1		0
KRIT1_HUMAN	O00522	1	0	2	3	2	1				7.53837			KRIT1_HUMAN	Krev interaction trapped protein 1 (Krev interaction trapped 1) (Cerebral cavernous malformations 1 protein)	KRIT1 CCM1	KRIT1	FUNCTION: Component of the CCM signaling pathway which is a crucial regulator of heart and vessel formation and integrity (By similarity). Negative regulator of angiogenesis. Inhibits endothelial proliferation, apoptosis, migration, lumen formation and sprouting angiogenesis in primary endothelial cells. Promotes AKT phosphorylation in a NOTCH-dependent and independent manner, and inhibits ERK1/2…	736	angiogenesis [GO:0001525]; cell redox homeostasis [GO:0045454]; negative regulation of angiogenesis [GO:0016525]; negative regulation of endothelial cell apoptotic process [GO:2000352]; negative regulation of endothelial cell migration [GO:0010596]; negative regulation of endothelial cell proliferation [GO:0001937]; positive regulation of protein binding [GO:0032092]; regulation of establishment …	cell-cell junction [GO:0005911]; cytoplasm [GO:0005737]; extracellular space [GO:0005615]; microtubule [GO:0005874]; plasma membrane [GO:0005886]; protein complex [GO:0043234]	GTPase regulator activity [GO:0030695]; microtubule binding [GO:0008017]; phosphatidylinositol-4,5-bisphosphate binding [GO:0005546]; protein complex binding [GO:0032403]	DOMAIN: The FERM domain mediates binding to RAP1A and RAP1B and is necessary for binding to phosphatidylinositol 4,5-bisphosphate (PIP2). {ECO:0000269|PubMed:23317506}.; DOMAIN: The N-terminal domain has structural similarity to the nudix hydrolase domain, despite the absence of a nudix box and low sequence similarity with nudix hydrolase domains. The N-terminus and the C-terminus part associate …	DOMAIN 420 734 FERM. {ECO:0000255|PROSITE-ProRule:PRU00084}.				Homo sapiens (Human)	REPEAT 287 316 ANK 1. {ECO:0000255}.; REPEAT 320 350 ANK 2. {ECO:0000255}.; REPEAT 354 383 ANK 3. {ECO:0000255}.; REPEAT 388 419 ANK 4. {ECO:0000255}.	REGION 1 170 N-terminal domain similar to Nudix hydrolase domain.; REGION 172 195 Interaction with ITGB1BP1.; REGION 430 452 Interaction with RAP1B. {ECO:0000269|PubMed:22577140}.						KRIT1;	reviewed	0.5	0.800138	-0.30103	-0.0968349	0.5	0.789612	-0.30103	-0.102586
PESC_HUMAN	O00541	11	13	16	16	13	12	8.8036	8.83294	8.81411	8.81495	8.73459	8.74939	PESC_HUMAN	Pescadillo homolog	PES1	PES1	FUNCTION: Component of the PeBoW complex, which is required for maturation of 28S and 5.8S ribosomal RNAs and formation of the 60S ribosome. {ECO:0000255|HAMAP-Rule:MF_03028, ECO:0000269|PubMed:16738141, ECO:0000269|PubMed:17189298, ECO:0000269|PubMed:17353269}.	588	cell proliferation [GO:0008283]; maturation of 5.8S rRNA from tricistronic rRNA transcript (SSU-rRNA, 5.8S rRNA, LSU-rRNA) [GO:0000466]; maturation of LSU-rRNA from tricistronic rRNA transcript (SSU-rRNA, 5.8S rRNA, LSU-rRNA) [GO:0000463]; nucleolus organization [GO:0007000]; protein localization to organelle [GO:0033365]; regulation of cell cycle [GO:0051726]; ribosomal large subunit biogenesis …	condensed chromosome [GO:0000793]; cytosol [GO:0005829]; membrane [GO:0016020]; nucleolus [GO:0005730]; nucleoplasm [GO:0005654]; nucleus [GO:0005634]; PeBoW complex [GO:0070545]; preribosome, large subunit precursor [GO:0030687]	RNA binding [GO:0003723]		DOMAIN 322 415 BRCT. {ECO:0000255|HAMAP-Rule:MF_03028}.	Pescadillo family	SIMILARITY: Belongs to the pescadillo family. {ECO:0000255|HAMAP-Rule:MF_03028}.		Homo sapiens (Human)		REGION 1 257 Sufficient for nucleolar localization.; REGION 1 54 Required for 28S ribosomal RNA processing.; REGION 306 415 Sufficient for interaction with MAP1B. {ECO:0000250}.; REGION 539 588 Required for 28S ribosomal RNA processing.				COMPBIAS 456 531 Glu-rich.		PES1;	reviewed	0.10112	0.990432	-0.995162	-0.0041754	0.417072	0.995882	-0.379789	-0.00179222
SDCB1_HUMAN	O00560	6	5	6	5	3	2	8.03763	7.91815	7.95742	7.87301	7.74316	7.67404	SDCB1_HUMAN	Syntenin-1 (Melanoma differentiation-associated protein 9) (MDA-9) (Pro-TGF-alpha cytoplasmic domain-interacting protein 18) (TACIP18) (Scaffold protein Pbp1) (Syndecan-binding protein 1)	SDCBP MDA9 SYCL	SDCBP	FUNCTION: Multifunctional adapter protein involved in diverse array of functions including trafficking of transmembrane proteins, neuro and immunomodulation, exosome biogenesis, and tumorigenesis (PubMed:26291527). Positively regulates TGFB1-mediated SMAD2/3 activation and TGFB1-induced epithelial-to-mesenchymal transition (EMT) and cell migration in various cell types. May increase TGFB1 signali…	298	actin cytoskeleton organization [GO:0030036]; chemical synaptic transmission [GO:0007268]; ephrin receptor signaling pathway [GO:0048013]; intracellular signal transduction [GO:0035556]; negative regulation of proteasomal ubiquitin-dependent protein catabolic process [GO:0032435]; negative regulation of receptor internalization [GO:0002091]; neutrophil degranulation [GO:0043312]; positive regulat…	adherens junction [GO:0005912]; azurophil granule lumen [GO:0035578]; blood microparticle [GO:0072562]; cytoplasm [GO:0005737]; cytoskeleton [GO:0005856]; cytosol [GO:0005829]; endoplasmic reticulum membrane [GO:0005789]; extracellular exosome [GO:0070062]; extracellular region [GO:0005576]; extracellular space [GO:0005615]; extracellular vesicle [GO:1903561]; focal adhesion [GO:0005925]; interle…	cadherin binding [GO:0045296]; cytoskeletal adaptor activity [GO:0008093]; frizzled binding [GO:0005109]; identical protein binding [GO:0042802]; interleukin-5 receptor binding [GO:0005137]; phosphatidylinositol-4,5-bisphosphate binding [GO:0005546]; protein heterodimerization activity [GO:0046982]; protein N-terminus binding [GO:0047485]; syndecan binding [GO:0045545]		DOMAIN 114 193 PDZ 1. {ECO:0000255|PROSITE-ProRule:PRU00143}.; DOMAIN 198 273 PDZ 2. {ECO:0000255|PROSITE-ProRule:PRU00143}.				Homo sapiens (Human)		REGION 2 60 Interaction with PDCD6IP. {ECO:0000269|PubMed:22660413}.; REGION 250 251 phosphatidylinositol-4,5-bisphosphate-binding. {ECO:0000244|PDB:4Z33, ECO:0000269|PubMed:27386966}.		MOTIF 3 7 LYPX(n)L motif 1. {ECO:0000250|UniProtKB:O08992}.; MOTIF 45 49 LYPX(n)L motif 2. {ECO:0000250|UniProtKB:O08992}.; MOTIF 49 53 LYPX(n)L motif 3. {ECO:0000250|UniProtKB:O08992}.				SDCBP;	reviewed	0.0159323	0.972294	-1.79772	-0.0122023	0.998448	0.999989	-0.000674495	-4.91675e-06
PITM1_HUMAN	O00562	5	7	11	11	2	1	7.43343	7.37262	7.91709	7.86303	6.72282		PITM1_HUMAN	Membrane-associated phosphatidylinositol transfer protein 1 (Drosophila retinal degeneration B homolog) (Phosphatidylinositol transfer protein, membrane-associated 1) (PITPnm 1) (Pyk2 N-terminal domain-interacting receptor 2) (NIR-2)	PITPNM1 DRES9 NIR2 PITPNM	PITPNM1	FUNCTION: Regulates RHOA activity, and plays a role in cytoskeleton remodeling. Necessary for normal completion of cytokinesis. Plays a role in maintaining normal diacylglycerol levels in the Golgi apparatus. Binds phosphatidyl inositol phosphates (in vitro). May catalyze the transfer of phosphatidylinositol and phosphatidylcholine between membranes (By similarity). Necessary for maintaining the …	1244	brain development [GO:0007420]; lipid metabolic process [GO:0006629]; phosphatidylinositol biosynthetic process [GO:0006661]; phospholipid transport [GO:0015914]; phototransduction [GO:0007602]; protein transport [GO:0015031]	cleavage furrow [GO:0032154]; cytoplasmic ribonucleoprotein granule [GO:0036464]; cytosol [GO:0005829]; endoplasmic reticulum membrane [GO:0005789]; Golgi cisterna membrane [GO:0032580]; lipid droplet [GO:0005811]; membrane [GO:0016020]; midbody [GO:0030496]	metal ion binding [GO:0046872]; phosphatidic acid binding [GO:0070300]; phosphatidylcholine binding [GO:0031210]; phosphatidylinositol binding [GO:0035091]; phosphatidylinositol transporter activity [GO:0008526]		DOMAIN 686 880 DDHD. {ECO:0000255|PROSITE-ProRule:PRU00378}.	PtdIns transfer protein family, PI transfer class IIA subfamily	SIMILARITY: Belongs to the PtdIns transfer protein family. PI transfer class IIA subfamily. {ECO:0000305}.		Homo sapiens (Human)						COMPBIAS 310 319 Poly-Ser.		PITPNM1;	reviewed	0.246795	0.744643	-0.607665	-0.128052	0.000421312	0.928489	-3.3754	-0.0322233
NOP56_HUMAN	O00567	18	16	5	6	3	4	8.7396	8.67201	7.98428	7.86857	7.51709	7.6354	NOP56_HUMAN	Nucleolar protein 56 (Nucleolar protein 5A)	NOP56 NOL5A	NOP56	FUNCTION: Involved in the early to middle stages of 60S ribosomal subunit biogenesis. Core component of box C/D small nucleolar ribonucleoprotein (snoRNP) particles. Required for the biogenesis of box C/D snoRNAs such U3, U8 and U14 snoRNAs. {ECO:0000269|PubMed:12777385, ECO:0000269|PubMed:15574333}.	594	rRNA modification [GO:0000154]; rRNA processing [GO:0006364]	box C/D snoRNP complex [GO:0031428]; cytoplasm [GO:0005737]; fibrillar center [GO:0001650]; membrane [GO:0016020]; nucleolus [GO:0005730]; nucleoplasm [GO:0005654]; pre-snoRNP complex [GO:0070761]; small nucleolar ribonucleoprotein complex [GO:0005732]; small-subunit processome [GO:0032040]	cadherin binding [GO:0045296]; histone methyltransferase binding [GO:1990226]; RNA binding [GO:0003723]; snoRNA binding [GO:0030515]		DOMAIN 292 410 Nop. {ECO:0000255|PROSITE-ProRule:PRU00690}.	NOP5/NOP56 family	SIMILARITY: Belongs to the NOP5/NOP56 family. {ECO:0000305}.		Homo sapiens (Human)						COMPBIAS 438 589 Lys-rich.		NOP56;	reviewed	0.087835	0.953436	-1.05633	-0.0207085	0.0113025	1.09204	-1.94682	0.0382402
DDX3X_HUMAN	O00571	88	97	141	130	171	194	9.93329	10.0004	10.4078	10.4361	10.48	10.4963	DDX3X_HUMAN	ATP-dependent RNA helicase DDX3X (EC 3.6.4.13) (DEAD box protein 3, X-chromosomal) (DEAD box, X isoform) (Helicase-like protein 2) (HLP2)	DDX3X DBX DDX3	DDX3X	FUNCTION: Multifunctional ATP-dependent RNA helicase. The ATPase activity can be stimulated by various ribo- and deoxynucleic acids indicative for a relaxed substrate specificity. In vitro can unwind partially double-stranded DNA with a preference for 5'-single-stranded DNA overhangs. Is involved in several steps of gene expression, such as transcription, mRNA maturation, mRNA export and translat…	662	cellular response to arsenic-containing substance [GO:0071243]; cellular response to osmotic stress [GO:0071470]; chromosome segregation [GO:0007059]; extrinsic apoptotic signaling pathway via death domain receptors [GO:0008625]; innate immune response [GO:0045087]; intracellular signal transduction [GO:0035556]; intrinsic apoptotic signaling pathway [GO:0097193]; mature ribosome assembly [GO:004…	cytoplasm [GO:0005737]; cytoplasmic stress granule [GO:0010494]; cytosol [GO:0005829]; extracellular exosome [GO:0070062]; extracellular region [GO:0005576]; ficolin-1-rich granule lumen [GO:1904813]; mitochondrial outer membrane [GO:0005741]; nuclear speck [GO:0016607]; nucleolus [GO:0005730]; nucleus [GO:0005634]; secretory granule lumen [GO:0034774]	ATPase activity [GO:0016887]; ATP binding [GO:0005524]; ATP-dependent DNA helicase activity [GO:0004003]; ATP-dependent RNA helicase activity [GO:0004004]; cadherin binding [GO:0045296]; CTPase activity [GO:0043273]; DNA binding [GO:0003677]; eukaryotic initiation factor 4E binding [GO:0008190]; GTPase activity [GO:0003924]; mRNA 5'-UTR binding [GO:0048027]; nucleoside-triphosphatase activity [GO…		DOMAIN 211 403 Helicase ATP-binding. {ECO:0000255|PROSITE-ProRule:PRU00541}.; DOMAIN 414 575 Helicase C-terminal. {ECO:0000255|PROSITE-ProRule:PRU00542}.	DEAD box helicase family, DDX3/DED1 subfamily	SIMILARITY: Belongs to the DEAD box helicase family. DDX3/DED1 subfamily. {ECO:0000305}.	3.6.4.13	Homo sapiens (Human)		REGION 2 139 Required for TBK1 and IKBKE-dependent IFN-beta activation.; REGION 2 100 Interaction with EIF4E.; REGION 81 90 Required for interaction with VACV protein K7.; REGION 100 662 Interaction with GSK3B. {ECO:0000269|PubMed:18846110}.; REGION 100 110 Required for interaction with IKBKE.; REGION 250 259 Involved in stimulation of ATPase activity by DNA and RNA, nucleic acid binding and unwi…		MOTIF 180 208 Q motif.; MOTIF 347 350 DEAD box.		COMPBIAS 582 662 Gly/Ser-rich.		DDX3X;	reviewed	0.297045	1.00232	-0.527178	0.00100615	0.0466044	0.954201	-1.33157	-0.0203601
DDX3Y_HUMAN	O15523	88	97	141	130	171	194	9.93329	10.0004	10.4078	10.4361	10.48	10.4963	DDX3Y_HUMAN	ATP-dependent RNA helicase DDX3Y (EC 3.6.4.13) (DEAD box protein 3, Y-chromosomal)	DDX3Y DBY	DDX3Y	FUNCTION: Probable ATP-dependent RNA helicase. May play a role in spermatogenesis.	660	chromosome segregation [GO:0007059]; regulation of gene expression [GO:0010468]; RNA secondary structure unwinding [GO:0010501]; translational initiation [GO:0006413]	cytoplasmic ribonucleoprotein granule [GO:0036464]; cytosol [GO:0005829]; membrane [GO:0016020]; nucleolus [GO:0005730]; nucleus [GO:0005634]	ATP binding [GO:0005524]; ATP-dependent RNA helicase activity [GO:0004004]; DNA binding [GO:0003677]; RNA binding [GO:0003723]		DOMAIN 209 401 Helicase ATP-binding. {ECO:0000255|PROSITE-ProRule:PRU00541}.; DOMAIN 412 573 Helicase C-terminal. {ECO:0000255|PROSITE-ProRule:PRU00542}.	DEAD box helicase family, DDX3/DED1 subfamily	SIMILARITY: Belongs to the DEAD box helicase family. DDX3/DED1 subfamily. {ECO:0000305}.	3.6.4.13	Homo sapiens (Human)				MOTIF 178 206 Q motif.; MOTIF 345 348 DEAD box.				DDX3Y;	reviewed	0.297045	1.00232	-0.527178	0.00100615	0.0466044	0.954201	-1.33157	-0.0203601
PODXL_HUMAN	O00592	7	9	3	3	0	0	8.32416	8.351		8.05381			PODXL_HUMAN	Podocalyxin (GCTM-2 antigen) (Gp200) (Podocalyxin-like protein 1) (PC) (PCLP-1)	PODXL PCLP PCLP1	PODXL	FUNCTION: Involved in the regulation of both adhesion and cell morphology and cancer progression. Function as an anti-adhesive molecule that maintains an open filtration pathway between neighboring foot processes in the podocyte by charge repulsion. Acts as a pro-adhesive molecule, enhancing the adherence of cells to immobilized ligands, increasing the rate of migration and cell-cell contacts in …	558	cell adhesion [GO:0007155]; cell migration [GO:0016477]; epithelial tube formation [GO:0072175]; glomerular visceral epithelial cell development [GO:0072015]; leukocyte migration [GO:0050900]; negative regulation of cell adhesion [GO:0007162]; negative regulation of cell-cell adhesion [GO:0022408]; positive regulation of cell-cell adhesion mediated by integrin [GO:0033634]; positive regulation of…	apical plasma membrane [GO:0016324]; cell body [GO:0044297]; cytoplasm [GO:0005737]; extracellular exosome [GO:0070062]; extracellular space [GO:0005615]; filopodium [GO:0030175]; integral component of plasma membrane [GO:0005887]; intracellular membrane-bounded organelle [GO:0043231]; lamellipodium [GO:0030027]; membrane raft [GO:0045121]; microtubule organizing center [GO:0005815]; microvillus …		DOMAIN: Both the O-glycan-rich domain of the extracellular domain and the C-terminus PDZ-binding motif (DTHL) in the cytoplasmic tail harbor an apical sorting signal. The cytoplasmic domain is necessary for the apical membrane targeting and renal tubulogenesis. The cytoplasmic C-terminus PDZ-binding motif (DTHL) is essential for interaction with SLC9A3R1 and for targeting SLC9A3R1 to the apical c…		Podocalyxin family	SIMILARITY: Belongs to the podocalyxin family. {ECO:0000305}.		Homo sapiens (Human)						COMPBIAS 35 334 Thr-rich.		PODXL;	reviewed	0.5	0.769805	-0.30103	-0.113619	0.461179	1.27163	-0.33613	0.10436
CYR61_HUMAN	O00622	1	1	3	1	0	0			7.587	7.50345			CYR61_HUMAN	Protein CYR61 (CCN family member 1) (Cysteine-rich angiogenic inducer 61) (Insulin-like growth factor-binding protein 10) (IBP-10) (IGF-binding protein 10) (IGFBP-10) (Protein GIG1)	CYR61 CCN1 GIG1 IGFBP10	CYR61	FUNCTION: Promotes cell proliferation, chemotaxis, angiogenesis and cell adhesion. Appears to play a role in wound healing by up-regulating, in skin fibroblasts, the expression of a number of genes involved in angiogenesis, inflammation and matrix remodeling including VEGA-A, VEGA-C, MMP1, MMP3, TIMP1, uPA, PAI-1 and integrins alpha-3 and alpha-5. CYR61-mediated gene regulation is dependent on he…	381	anatomical structure morphogenesis [GO:0009653]; apoptotic process involved in heart morphogenesis [GO:0003278]; atrial septum morphogenesis [GO:0060413]; atrioventricular valve morphogenesis [GO:0003181]; cell adhesion [GO:0007155]; cell-cell signaling [GO:0007267]; cell proliferation [GO:0008283]; cellular protein metabolic process [GO:0044267]; chemotaxis [GO:0006935]; chondroblast differentia…	endoplasmic reticulum lumen [GO:0005788]; extracellular matrix [GO:0031012]; extracellular space [GO:0005615]; proteinaceous extracellular matrix [GO:0005578]	extracellular matrix binding [GO:0050840]; heparin binding [GO:0008201]; insulin-like growth factor binding [GO:0005520]; integrin binding [GO:0005178]		DOMAIN 25 94 IGFBP N-terminal. {ECO:0000255|PROSITE-ProRule:PRU00653}.; DOMAIN 98 164 VWFC. {ECO:0000255|PROSITE-ProRule:PRU00220}.; DOMAIN 228 273 TSP type-1. {ECO:0000255|PROSITE-ProRule:PRU00210}.; DOMAIN 286 360 CTCK. {ECO:0000255|PROSITE-ProRule:PRU00039}.	CCN family	SIMILARITY: Belongs to the CCN family. {ECO:0000305}.		Homo sapiens (Human)		REGION 279 315 Heparin-binding. {ECO:0000250}.						CYR61;	reviewed	0.00239961	0.669283	-2.61986	-0.17439	0.002416	0.654726	-2.6169	-0.18394
PIR_HUMAN	O00625	1	0	1	0	6	9	7.39985				8.13871	8.55536	PIR_HUMAN	Pirin (EC 1.13.11.24) (Probable quercetin 2,3-dioxygenase PIR) (Probable quercetinase)	PIR	PIR	FUNCTION: Transcriptional coregulator of NF-kappa-B which facilitates binding of NF-kappa-B proteins to target kappa-B genes in a redox-state-dependent manner. May be required for efficient terminal myeloid maturation of hematopoietic cells. Has quercetin 2,3-dioxygenase activity (in vitro). {ECO:0000269|PubMed:17288615, ECO:0000269|PubMed:20010624, ECO:0000269|PubMed:20711196, ECO:0000269|PubMed…	290	digestion [GO:0007586]; monocyte differentiation [GO:0030224]; regulation of transcription, DNA-templated [GO:0006355]; transcription from RNA polymerase II promoter [GO:0006366]	cytoplasm [GO:0005737]; cytosol [GO:0005829]; nucleoplasm [GO:0005654]; nucleus [GO:0005634]	metal ion binding [GO:0046872]; quercetin 2,3-dioxygenase activity [GO:0008127]; transcription cofactor activity [GO:0003712]			Pirin family	SIMILARITY: Belongs to the pirin family. {ECO:0000305}.	1.13.11.24	Homo sapiens (Human)								PIR;	reviewed	0.0441053	1.64749	-1.35551	0.216823	0.5	1.23615	-0.30103	0.0920701
PEX7_HUMAN	O00628	0	0	2	2	3	2					7.99696	8.07737	PEX7_HUMAN	Peroxisomal targeting signal 2 receptor (PTS2 receptor) (Peroxin-7)	PEX7 PTS2R	PEX7	FUNCTION: Binds to the N-terminal PTS2-type peroxisomal targeting signal and plays an essential role in peroxisomal protein import.	323	endochondral ossification [GO:0001958]; ether lipid biosynthetic process [GO:0008611]; fatty acid beta-oxidation [GO:0006635]; neuron migration [GO:0001764]; peroxisome organization [GO:0007031]; protein import into peroxisome matrix [GO:0016558]	cytosol [GO:0005829]; peroxisomal matrix [GO:0005782]; peroxisome [GO:0005777]	enzyme binding [GO:0019899]; peroxisome matrix targeting signal-2 binding [GO:0005053]; protein homodimerization activity [GO:0042803]			WD repeat peroxin-7 family	SIMILARITY: Belongs to the WD repeat peroxin-7 family. {ECO:0000305}.		Homo sapiens (Human)	REPEAT 65 96 WD 1.; REPEAT 109 141 WD 2.; REPEAT 153 184 WD 3.; REPEAT 196 227 WD 4.; REPEAT 240 271 WD 5.; REPEAT 284 315 WD 6.							PEX7;	reviewed	0.0129246	1.5879	-1.88858	0.200823		1		0
IMA3_HUMAN	O00629	33	35	38	44	35	33	9.5787	9.49395	9.71833	9.71125	9.69974	9.75172	IMA3_HUMAN	Importin subunit alpha-3 (Importin alpha Q1) (Qip1) (Karyopherin subunit alpha-4)	KPNA4 QIP1	KPNA4	FUNCTION: Functions in nuclear protein import as an adapter protein for nuclear receptor KPNB1. Binds specifically and directly to substrates containing either a simple or bipartite NLS motif. Docking of the importin/substrate complex to the nuclear pore complex (NPC) is mediated by KPNB1 through binding to nucleoporin FxFG repeats and the complex is subsequently translocated through the pore by …	521	intracellular transport of virus [GO:0075733]; modulation by virus of host process [GO:0019054]; NLS-bearing protein import into nucleus [GO:0006607]; response to hydrogen peroxide [GO:0042542]	cytosol [GO:0005829]; extracellular exosome [GO:0070062]; host cell [GO:0043657]; nuclear pore [GO:0005643]; nucleoplasm [GO:0005654]	nuclear localization sequence binding [GO:0008139]; protein transporter activity [GO:0008565]	DOMAIN: Consists of an N-terminal hydrophilic region, a hydrophobic central region composed of 10 repeats, and a short hydrophilic C-terminus. The N-terminal hydrophilic region contains the importin beta binding domain (IBB domain), which is sufficient for binding importin beta and essential for nuclear protein import.; DOMAIN: The IBB domain is thought to act as an intrasteric autoregulatory seq…	DOMAIN 2 58 IBB. {ECO:0000255|PROSITE-ProRule:PRU00561}.	Importin alpha family	SIMILARITY: Belongs to the importin alpha family. {ECO:0000305}.		Homo sapiens (Human)	REPEAT 66 106 ARM 1; truncated.; REPEAT 107 149 ARM 2.; REPEAT 150 194 ARM 3.; REPEAT 195 233 ARM 4.; REPEAT 234 278 ARM 5.; REPEAT 279 318 ARM 6.; REPEAT 319 360 ARM 7.; REPEAT 361 400 ARM 8.; REPEAT 401 443 ARM 9.; REPEAT 447 485 ARM 10; atypical.	REGION 137 229 NLS binding site (major). {ECO:0000250}.; REGION 306 394 NLS binding site (minor). {ECO:0000250}.		MOTIF 43 52 Nuclear localization signal. {ECO:0000250}.		COMPBIAS 233 236 Poly-Pro.		KPNA4;	reviewed	0.965365	1.00017	-0.0153086	7.17559e-05	0.103993	0.980699	-0.982997	-0.00846406
TRI38_HUMAN	O00635	5	4	6	4	6	4	8.04317	7.98378	7.82815	7.9858	7.98026	7.86774	TRI38_HUMAN	E3 ubiquitin-protein ligase TRIM38 (EC 2.3.2.27) (RING finger protein 15) (RING-type E3 ubiquitin transferase TRIM38) (Tripartite motif-containing protein 38) (Zinc finger protein RoRet)	TRIM38 RNF15 RORET	TRIM38	FUNCTION: E3 ubiquitin-protein ligase. Mediates 'Lys-48'-linked polyubiquitination and proteasomal degradation of the critical TLR adapter TICAM1, inhibiting TLR3-mediated type I interferon signaling. {ECO:0000269|PubMed:23056470}.	465	interferon-gamma-mediated signaling pathway [GO:0060333]; positive regulation of I-kappaB kinase/NF-kappaB signaling [GO:0043123]; positive regulation of NF-kappaB transcription factor activity [GO:0051092]; positive regulation of sequence-specific DNA binding transcription factor activity [GO:0051091]; positive regulation of viral entry into host cell [GO:0046598]; protein ubiquitination [GO:001…	cytosol [GO:0005829]	signal transducer activity [GO:0004871]; transferase activity [GO:0016740]; zinc ion binding [GO:0008270]		DOMAIN 274 465 B30.2/SPRY. {ECO:0000255|PROSITE-ProRule:PRU00548}.			2.3.2.27	Homo sapiens (Human)			ZN_FING 16 63 RING-type. {ECO:0000255|PROSITE-ProRule:PRU00175}.; ZN_FING 88 129 B box-type. {ECO:0000255|PROSITE-ProRule:PRU00024}.					TRIM38;	reviewed	0.919474	1.00182	-0.0364604	0.000789295	0.749358	1.00598	-0.125311	0.00258877
PPP6_HUMAN	O00743	17	20	24	24	24	24	9.39443	9.29807	9.69897	9.65292	9.7296	9.72161	PPP6_HUMAN	Serine/threonine-protein phosphatase 6 catalytic subunit (PP6C) (EC 3.1.3.16) [Cleaved into: Serine/threonine-protein phosphatase 6 catalytic subunit, N-terminally processed]	PPP6C PPP6	PPP6C	FUNCTION: Catalytic subunit of protein phosphatase 6 (PP6). PP6 is a component of a signaling pathway regulating cell cycle progression in response to IL2 receptor stimulation. N-terminal domain restricts G1 to S phase progression in cancer cells, in part through control of cyclin D1. Downregulates MAP3K7 kinase activation of the IL1 signaling pathway by dephosphorylation of MAP3K7. Participates …	305	COPII vesicle coating [GO:0048208]; G1/S transition of mitotic cell cycle [GO:0000082]; protein dephosphorylation [GO:0006470]	cytosol [GO:0005829]; Golgi membrane [GO:0000139]	metal ion binding [GO:0046872]; protein serine/threonine phosphatase activity [GO:0004722]			PPP phosphatase family, PP-6 (PP-V) subfamily	SIMILARITY: Belongs to the PPP phosphatase family. PP-6 (PP-V) subfamily. {ECO:0000305}.	3.1.3.16	Homo sapiens (Human)								PPP6C;	reviewed	0.168343	1.00546	-0.773804	0.00236455	0.0116072	0.96574	-1.93527	-0.0151399
P3C2B_HUMAN	O00750	0	0	0	2	13	16					7.92445	7.96398	P3C2B_HUMAN	Phosphatidylinositol 4-phosphate 3-kinase C2 domain-containing subunit beta (PI3K-C2-beta) (PtdIns-3-kinase C2 subunit beta) (EC 2.7.1.154) (C2-PI3K) (Phosphoinositide 3-kinase-C2-beta)	PIK3C2B	PIK3C2B	FUNCTION: Phosphorylates PtdIns and PtdIns4P with a preference for PtdIns. Does not phosphorylate PtdIns(4,5)P2. May be involved in EGF and PDGF signaling cascades. {ECO:0000269|PubMed:10805725}.	1634	autophagosome organization [GO:1905037]; cell migration [GO:0016477]; cellular response to starvation [GO:0009267]; phosphatidylinositol 3-kinase signaling [GO:0014065]; phosphatidylinositol biosynthetic process [GO:0006661]; protein kinase B signaling [GO:0043491]	cytoplasm [GO:0005737]; cytosol [GO:0005829]; endocytic vesicle [GO:0030139]; endoplasmic reticulum [GO:0005783]; nucleoplasm [GO:0005654]; phosphatidylinositol 3-kinase complex [GO:0005942]; plasma membrane [GO:0005886]	1-phosphatidylinositol-3-kinase activity [GO:0016303]; 1-phosphatidylinositol-4-phosphate 3-kinase activity [GO:0035005]; ATP binding [GO:0005524]; lipid kinase activity [GO:0001727]; phosphatidylinositol binding [GO:0035091]		DOMAIN 375 463 PI3K-RBD. {ECO:0000255|PROSITE-ProRule:PRU00879}.; DOMAIN 635 786 C2 PI3K-type. {ECO:0000255|PROSITE-ProRule:PRU00041, ECO:0000255|PROSITE-ProRule:PRU00880}.; DOMAIN 805 981 PIK helical. {ECO:0000255|PROSITE-ProRule:PRU00878}.; DOMAIN 1079 1343 PI3K/PI4K. {ECO:0000255|PROSITE-ProRule:PRU00269}.; DOMAIN 1365 1481 PX. {ECO:0000255|PROSITE-ProRule:PRU00147}.; DOMAIN 1517 1608 C2. {ECO…	PI3/PI4-kinase family	SIMILARITY: Belongs to the PI3/PI4-kinase family. {ECO:0000255|PROSITE-ProRule:PRU00879, ECO:0000255|PROSITE-ProRule:PRU00880}.	2.7.1.154	Homo sapiens (Human)		REGION 2 298 Interaction with GRB2. {ECO:0000269|PubMed:11533253}.				COMPBIAS 156 162 Pro-rich.; COMPBIAS 169 174 Pro-rich.		PIK3C2B;	reviewed	0.00920748	1.56878	-2.03586	0.195561		1		0
MA2B1_HUMAN	O00754	1	0	1	1	7	13					8.26977	8.21798	MA2B1_HUMAN	Lysosomal alpha-mannosidase (Laman) (EC 3.2.1.24) (Lysosomal acid alpha-mannosidase) (Mannosidase alpha class 2B member 1) (Mannosidase alpha-B) [Cleaved into: Lysosomal alpha-mannosidase A peptide; Lysosomal alpha-mannosidase B peptide; Lysosomal alpha-mannosidase C peptide; Lysosomal alpha-mannosidase D peptide; Lysosomal alpha-mannosidase E peptide]	MAN2B1 LAMAN MANB	MAN2B1	FUNCTION: Necessary for the catabolism of N-linked carbohydrates released during glycoprotein turnover. Cleaves all known types of alpha-mannosidic linkages.	1011	cellular protein modification process [GO:0006464]; mannose metabolic process [GO:0006013]; neutrophil degranulation [GO:0043312]; oligosaccharide catabolic process [GO:0009313]; protein deglycosylation [GO:0006517]	azurophil granule lumen [GO:0035578]; extracellular exosome [GO:0070062]; extracellular region [GO:0005576]; extracellular space [GO:0005615]; lysosomal lumen [GO:0043202]	alpha-mannosidase activity [GO:0004559]; carbohydrate binding [GO:0030246]; metal ion binding [GO:0046872]			Glycosyl hydrolase 38 family	SIMILARITY: Belongs to the glycosyl hydrolase 38 family. {ECO:0000305}.	3.2.1.24	Homo sapiens (Human)								MAN2B1;	reviewed	0.00148718	1.62859	-2.82764	0.211812		1		0
UBE2C_HUMAN	O00762	0	1	3	4	3	3				7.59565	7.63155		UBE2C_HUMAN	Ubiquitin-conjugating enzyme E2 C (EC 2.3.2.23) ((E3-independent) E2 ubiquitin-conjugating enzyme C) (EC 2.3.2.24) (E2 ubiquitin-conjugating enzyme C) (UbcH10) (Ubiquitin carrier protein C) (Ubiquitin-protein ligase C)	UBE2C UBCH10	UBE2C	FUNCTION: Accepts ubiquitin from the E1 complex and catalyzes its covalent attachment to other proteins. In vitro catalyzes 'Lys-11'- and 'Lys-48'-linked polyubiquitination. Acts as an essential factor of the anaphase promoting complex/cyclosome (APC/C), a cell cycle-regulated ubiquitin ligase that controls progression through mitosis. Acts by initiating 'Lys-11'-linked polyubiquitin chains on AP…	179	anaphase-promoting complex-dependent catabolic process [GO:0031145]; cell division [GO:0051301]; exit from mitosis [GO:0010458]; free ubiquitin chain polymerization [GO:0010994]; negative regulation of ubiquitin-protein ligase activity involved in mitotic cell cycle [GO:0051436]; positive regulation of exit from mitosis [GO:0031536]; positive regulation of ubiquitin protein ligase activity [GO:19…	anaphase-promoting complex [GO:0005680]; cytoplasm [GO:0005737]; cytosol [GO:0005829]; nucleoplasm [GO:0005654]; plasma membrane [GO:0005886]; ubiquitin ligase complex [GO:0000151]	ATP binding [GO:0005524]; ubiquitin conjugating enzyme activity [GO:0061631]; ubiquitin-like protein ligase binding [GO:0044389]; ubiquitin protein ligase activity [GO:0061630]; ubiquitin protein ligase binding [GO:0031625]; ubiquitin-protein transferase activity [GO:0004842]			Ubiquitin-conjugating enzyme family	SIMILARITY: Belongs to the ubiquitin-conjugating enzyme family. {ECO:0000255|PROSITE-ProRule:PRU00388}.	2.3.2.23; 2.3.2.24	Homo sapiens (Human)								UBE2C;	reviewed	0.992819	0.9971	-0.00312983	-0.00126147	0.5	0.786247	-0.30103	-0.104441
ACACB_HUMAN	O00763	0	0	0	0	2	0					5.75067		ACACB_HUMAN	Acetyl-CoA carboxylase 2 (EC 6.4.1.2) (ACC-beta) [Includes: Biotin carboxylase (EC 6.3.4.14)]	ACACB ACC2 ACCB	ACACB	FUNCTION: Catalyzes the ATP-dependent carboxylation of acetyl-CoA to malonyl-CoA. Carries out three functions: biotin carboxyl carrier protein, biotin carboxylase and carboxyltransferase. Involved in inhibition of fatty acid and glucose oxidation and enhancement of fat storage (By similarity). May play a role in regulation of mitochondrial fatty acid oxidation through malonyl-CoA-dependent inhibi…	2458	acetyl-CoA metabolic process [GO:0006084]; biotin metabolic process [GO:0006768]; carnitine shuttle [GO:0006853]; energy homeostasis [GO:0097009]; fatty acid biosynthetic process [GO:0006633]; malonyl-CoA biosynthetic process [GO:2001295]; negative regulation of catalytic activity [GO:0043086]; negative regulation of fatty acid beta-oxidation [GO:0031999]; negative regulation of gene expression […	cytosol [GO:0005829]; endomembrane system [GO:0012505]; mitochondrial outer membrane [GO:0005741]; mitochondrion [GO:0005739]; nucleus [GO:0005634]	acetyl-CoA carboxylase activity [GO:0003989]; ATP binding [GO:0005524]; biotin binding [GO:0009374]; biotin carboxylase activity [GO:0004075]; identical protein binding [GO:0042802]; metal ion binding [GO:0046872]		DOMAIN 259 761 Biotin carboxylation.; DOMAIN 414 609 ATP-grasp. {ECO:0000255|PROSITE-ProRule:PRU00409}.; DOMAIN 888 962 Biotinyl-binding. {ECO:0000255|PROSITE-ProRule:PRU01066}.; DOMAIN 1695 2025 CoA carboxyltransferase N-terminal. {ECO:0000255|PROSITE-ProRule:PRU01136}.; DOMAIN 2029 2345 CoA carboxyltransferase C-terminal. {ECO:0000255|PROSITE-ProRule:PRU01137}.			6.4.1.2; 6.3.4.14	Homo sapiens (Human)		REGION 1695 2345 Carboxyltransferase. {ECO:0000255|PROSITE-ProRule:PRU01138}.						ACACB;	reviewed	0.5	1.06656	-0.30103	0.0279872		1		0
PDXK_HUMAN	O00764	35	38	39	39	49	62	9.72593	9.69403	9.78242	9.79853	10.3658	10.3411	PDXK_HUMAN	Pyridoxal kinase (EC 2.7.1.35) (Pyridoxine kinase)	PDXK C21orf124 C21orf97 PKH PNK PRED79	PDXK	FUNCTION: Required for synthesis of pyridoxal-5-phosphate from vitamin B6.	312	cell proliferation [GO:0008283]; neutrophil degranulation [GO:0043312]; pyridoxal 5'-phosphate salvage [GO:0009443]; pyridoxal phosphate biosynthetic process [GO:0042823]; vitamin B6 metabolic process [GO:0042816]	cytosol [GO:0005829]; extracellular exosome [GO:0070062]; extracellular region [GO:0005576]; nucleus [GO:0005634]; secretory granule lumen [GO:0034774]; specific granule lumen [GO:0035580]	ATP binding [GO:0005524]; lithium ion binding [GO:0031403]; magnesium ion binding [GO:0000287]; potassium ion binding [GO:0030955]; protein homodimerization activity [GO:0042803]; pyridoxal kinase activity [GO:0008478]; pyridoxal phosphate binding [GO:0030170]; sodium ion binding [GO:0031402]; zinc ion binding [GO:0008270]			Pyridoxine kinase family	SIMILARITY: Belongs to the pyridoxine kinase family. {ECO:0000305}.	2.7.1.35	Homo sapiens (Human)								PDXK;	reviewed	0.0115374	1.05414	-1.93789	0.0229001	0.0242614	0.989361	-1.61508	-0.00464517
CDKA1_HUMAN	O14519	3	2	1	1	1	0	8.19579	8.07375					CDKA1_HUMAN	Cyclin-dependent kinase 2-associated protein 1 (CDK2-associated protein 1) (Deleted in oral cancer 1) (DOC-1) (Putative oral cancer suppressor)	CDK2AP1 CDKAP1 DOC1	CDK2AP1	FUNCTION: specific inhibitor of the cell-cycle kinase CDK2. {ECO:0000250}.	115	cell cycle [GO:0007049]; DNA-dependent DNA replication [GO:0006261]; positive regulation of protein phosphorylation [GO:0001934]	cytosol [GO:0005829]; nucleoplasm [GO:0005654]; nucleus [GO:0005634]; perinuclear region of cytoplasm [GO:0048471]	DNA polymerase binding [GO:0070182]			CDK2AP family	SIMILARITY: Belongs to the CDK2AP family. {ECO:0000305}.		Homo sapiens (Human)		REGION 1 60 Intrinsically disordered.; REGION 20 25 Interaction with CDK2AP2. {ECO:0000269|PubMed:14985111}.						CDK2AP1;	reviewed		1		0	0.00957735	1.63121	-2.01875	0.212511
CDKA2_HUMAN	O75956	3	2	1	1	1	0	8.19579	8.07375					CDKA2_HUMAN	Cyclin-dependent kinase 2-associated protein 2 (CDK2-associated protein 2) (DOC-1-related protein) (DOC-1R)	CDK2AP2 DOC1R	CDK2AP2	FUNCTION: Plays a role in regulating the self-renewal of embryonic stem cells (ESCs) and in maintaining cell survival during terminal differentiation of ESCs. Regulates microtubule organization of metaphase II oocytes (By similarity). Inhibits cell cycle G1/S phase transition by repressing CDK2 expression and activation; represses CDK2 activation by inhibiting its interaction with cyclin E and A …	126	negative regulation of G1/S transition of mitotic cell cycle [GO:2000134]; regulation of microtubule cytoskeleton organization [GO:0070507]; regulation of stem cell division [GO:2000035]	cytoplasm [GO:0005737]; microtubule [GO:0005874]; nucleus [GO:0005634]				CDK2AP family	SIMILARITY: Belongs to the CDK2AP family. {ECO:0000305}.		Homo sapiens (Human)		REGION 64 106 Interaction with CDK2. {ECO:0000269|PubMed:23781148}.						CDK2AP2;	reviewed		1		0	0.00957735	1.63121	-2.01875	0.212511
TXND9_HUMAN	O14530	11	12	11	14	5	8	9.14326	9.1954	9.28103	9.13615	8.9299	8.89443	TXND9_HUMAN	Thioredoxin domain-containing protein 9 (ATP-binding protein associated with cell differentiation) (Protein 1-4)	TXNDC9 APACD	TXNDC9	FUNCTION: Significantly diminishes the chaperonin TCP1 complex ATPase activity, thus negatively impacts protein folding, including that of actin or tubulin. {ECO:0000269|PubMed:16415341}.	226	cell redox homeostasis [GO:0045454]; queuosine biosynthetic process [GO:0008616]	centrosome [GO:0005813]; cytoplasm [GO:0005737]; midbody [GO:0030496]; nucleus [GO:0005634]	cadherin binding [GO:0045296]		DOMAIN 74 180 Thioredoxin.				Homo sapiens (Human)								TXNDC9;	reviewed	0.124038	0.967188	-0.906444	-0.0144889	0.472881	0.992403	-0.325248	-0.00331195
SOCS6_HUMAN	O14544	0	0	2	2	0	0			6.57735	6.26734			SOCS6_HUMAN	Suppressor of cytokine signaling 6 (SOCS-6) (Cytokine-inducible SH2 protein 4) (CIS-4) (Suppressor of cytokine signaling 4) (SOCS-4)	SOCS6 CIS4 SOCS4	SOCS6	FUNCTION: SOCS family proteins form part of a classical negative feedback system that regulates cytokine signal transduction. May be a substrate recognition component of a SCF-like ECS (Elongin BC-CUL2/5-SOCS-box protein) E3 ubiquitin-protein ligase complex which mediates the ubiquitination and subsequent proteasomal degradation of target proteins (By similarity). Regulates KIT degradation by ubi…	535	cytokine-mediated signaling pathway [GO:0019221]; defense response [GO:0006952]; JAK-STAT cascade [GO:0007259]; negative regulation of JAK-STAT cascade [GO:0046426]; negative regulation of protein kinase activity [GO:0006469]; negative regulation of T cell activation [GO:0050868]; post-translational protein modification [GO:0043687]; proteasomal protein catabolic process [GO:0010498]; protein ubi…	cytoplasm [GO:0005737]; cytosol [GO:0005829]; immunological synapse [GO:0001772]	protein kinase inhibitor activity [GO:0004860]	DOMAIN: The SOCS box domain mediates the interaction with the Elongin BC complex, an adapter module in different E3 ubiquitin ligase complexes. {ECO:0000250}.	DOMAIN 384 491 SH2. {ECO:0000255|PROSITE-ProRule:PRU00191}.; DOMAIN 486 535 SOCS box. {ECO:0000255|PROSITE-ProRule:PRU00194}.				Homo sapiens (Human)						COMPBIAS 105 108 Poly-Ser.		SOCS6;	reviewed	0.034518	0.800288	-1.46195	-0.0967539	0.0279488	0.763474	-1.55364	-0.117206
TRAD1_HUMAN	O14545	7	6	13	11	8	9	8.56657	8.42405	8.72563	8.54428	8.38783	8.53021	TRAD1_HUMAN	TRAF-type zinc finger domain-containing protein 1 (Protein FLN29)	TRAFD1 FLN29	TRAFD1	FUNCTION: Negative feedback regulator that controls excessive innate immune responses. Regulates both Toll-like receptor 4 (TLR4) and DDX58/RIG1-like helicases (RLH) pathways. May inhibit the LTR pathway by direct interaction with TRAF6 and attenuation of NF-kappa-B activation. May negatively regulate the RLH pathway downstream from MAVS and upstream of NF-kappa-B and IRF3 (By similarity). {ECO:0…	582	negative regulation of innate immune response [GO:0045824]; response to cytokine [GO:0034097]		metal ion binding [GO:0046872]						Homo sapiens (Human)			ZN_FING 27 103 TRAF-type.			COMPBIAS 577 582 Poly-Glu.		TRAFD1;	reviewed	0.235157	0.977424	-0.628641	-0.00991715	0.214101	0.979349	-0.66938	-0.00906234
ACPM_HUMAN	O14561	4	2	0	0	0	0	8.91065	8.82329					ACPM_HUMAN	Acyl carrier protein, mitochondrial (ACP) (CI-SDAP) (NADH-ubiquinone oxidoreductase 9.6 kDa subunit)	NDUFAB1	NDUFAB1	FUNCTION: Carrier of the growing fatty acid chain in fatty acid biosynthesis (By similarity). Accessory and non-catalytic subunit of the mitochondrial membrane respiratory chain NADH dehydrogenase (Complex I), which functions in the transfer of electrons from NADH to the respiratory chain (PubMed:27626371). {ECO:0000250|UniProtKB:P52505, ECO:0000269|PubMed:27626371}.	156	cellular nitrogen compound metabolic process [GO:0034641]; fatty acid beta-oxidation [GO:0006635]; fatty acid biosynthetic process [GO:0006633]; lipid A biosynthetic process [GO:0009245]; mitochondrial electron transport, NADH to ubiquinone [GO:0006120]; mitochondrial respiratory chain complex I assembly [GO:0032981]; protein lipoylation [GO:0009249]	cytosol [GO:0005829]; mitochondrial inner membrane [GO:0005743]; mitochondrial matrix [GO:0005759]; mitochondrial membrane [GO:0031966]; mitochondrial respiratory chain complex I [GO:0005747]; mitochondrion [GO:0005739]; nucleoplasm [GO:0005654]	acyl binding [GO:0000035]; acyl carrier activity [GO:0000036]; calcium ion binding [GO:0005509]; fatty acid binding [GO:0005504]; NADH dehydrogenase (ubiquinone) activity [GO:0008137]; phosphopantetheine binding [GO:0031177]		DOMAIN 77 152 Carrier. {ECO:0000255|PROSITE-ProRule:PRU00258}.	Acyl carrier protein (ACP) family	SIMILARITY: Belongs to the acyl carrier protein (ACP) family. {ECO:0000305}.		Homo sapiens (Human)								NDUFAB1;	reviewed		1		0	0.00404988	1.78124	-2.39256	0.250722
UBFD1_HUMAN	O14562	2	2	1	0	2	0	7.08689	7.08976					UBFD1_HUMAN	Ubiquitin domain-containing protein UBFD1 (Ubiquitin-binding protein homolog)	UBFD1 UBPH	UBFD1	FUNCTION: May play a role as NF-kappa-B regulator. {ECO:0000269|PubMed:19285159}.	309			cadherin binding [GO:0045296]; RNA binding [GO:0003723]		DOMAIN 84 159 Ubiquitin-like. {ECO:0000255|PROSITE-ProRule:PRU00214}.				Homo sapiens (Human)								UBFD1;	reviewed		1		0	0.0223265	1.41223	-1.65118	0.149904
CTRO_HUMAN	O14578	35	41	53	46	18	16	8.56683	8.48681	8.69719	8.72138	8.15637	8.12561	CTRO_HUMAN	Citron Rho-interacting kinase (CRIK) (EC 2.7.11.1) (Serine/threonine-protein kinase 21)	CIT CRIK KIAA0949 STK21	CIT	FUNCTION: Plays a role in cytokinesis. Required for KIF14 localization to the central spindle and midbody. Putative RHO/RAC effector that binds to the GTP-bound forms of RHO and RAC1. It probably binds p21 with a tighter specificity in vivo. Displays serine/threonine protein kinase activity. Plays an important role in the regulation of cytokinesis and the development of the central nervous system…	2027	G2/M transition of mitotic cell cycle [GO:0000086]; generation of neurons [GO:0048699]; Golgi organization [GO:0007030]; intracellular signal transduction [GO:0035556]; mitotic cell cycle [GO:0000278]; mitotic cytokinesis [GO:0000281]; neuron apoptotic process [GO:0051402]; positive regulation of cytokinesis [GO:0032467]; regulation of actin polymerization or depolymerization [GO:0008064]	cleavage furrow [GO:0032154]; cytosol [GO:0005829]; Golgi cisterna [GO:0031985]; membrane [GO:0016020]; neuronal cell body [GO:0043025]; plasma membrane [GO:0005886]	ATP binding [GO:0005524]; metal ion binding [GO:0046872]; PDZ domain binding [GO:0030165]; protein serine/threonine kinase activity [GO:0004674]; Rho GTPase binding [GO:0017048]; scaffold protein binding [GO:0097110]; SH3 domain binding [GO:0017124]		DOMAIN 97 360 Protein kinase. {ECO:0000255|PROSITE-ProRule:PRU00159}.; DOMAIN 361 431 AGC-kinase C-terminal.; DOMAIN 1443 1563 PH. {ECO:0000255|PROSITE-ProRule:PRU00145}.; DOMAIN 1591 1881 CNH. {ECO:0000255|PROSITE-ProRule:PRU00795}.	Protein kinase superfamily, AGC Ser/Thr protein kinase family	SIMILARITY: Belongs to the protein kinase superfamily. AGC Ser/Thr protein kinase family. {ECO:0000305}.	2.7.11.1	Homo sapiens (Human)		REGION 1091 1302 Interaction with Rho/Rac.	ZN_FING 1362 1411 Phorbol-ester/DAG-type. {ECO:0000255|PROSITE-ProRule:PRU00226}.	MOTIF 1953 1958 SH3-binding. {ECO:0000255}.	COILED 453 1297 {ECO:0000255}.			CIT;	reviewed	0.0126878	0.932988	-1.89661	-0.0301239	0.0264969	0.975018	-1.5768	-0.0109873
COPE_HUMAN	O14579	28	29	40	39	19	21	9.34563	9.31101	9.19156	9.26583	9.00303	8.9829	COPE_HUMAN	Coatomer subunit epsilon (Epsilon-coat protein) (Epsilon-COP)	COPE	COPE	FUNCTION: The coatomer is a cytosolic protein complex that binds to dilysine motifs and reversibly associates with Golgi non-clathrin-coated vesicles, which further mediate biosynthetic protein transport from the ER, via the Golgi up to the trans Golgi network. The coatomer complex is required for budding from Golgi membranes, and is essential for the retrograde Golgi-to-ER transport of dilysine-…	308	ER to Golgi vesicle-mediated transport [GO:0006888]; intra-Golgi vesicle-mediated transport [GO:0006891]; protein transport [GO:0015031]; retrograde vesicle-mediated transport, Golgi to ER [GO:0006890]	COPI vesicle coat [GO:0030126]; cytosol [GO:0005829]; endoplasmic reticulum membrane [GO:0005789]; Golgi apparatus [GO:0005794]; Golgi membrane [GO:0000139]; nucleoplasm [GO:0005654]; transport vesicle [GO:0030133]	structural molecule activity [GO:0005198]			COPE family	SIMILARITY: Belongs to the COPE family. {ECO:0000305}.		Homo sapiens (Human)								COPE;	reviewed	0.131541	0.974006	-0.880938	-0.0114384	0.339741	1.009	-0.468852	0.00389098
RFXK_HUMAN	O14593	1	0	2	1	1	2			7.64866			7.6835	RFXK_HUMAN	DNA-binding protein RFXANK (Ankyrin repeat family A protein 1) (Regulatory factor X subunit B) (RFX-B) (Regulatory factor X-associated ankyrin-containing protein)	RFXANK ANKRA1 RFXB	RFXANK	FUNCTION: Activates transcription from class II MHC promoters. Activation requires the activity of the MHC class II transactivator/CIITA. May regulate other genes in the cell. RFX binds the X1 box of MHC-II promoters (PubMed:9806546, PubMed:10072068, PubMed:10725724). May also potentiate the activation of RAF1 (By similarity). {ECO:0000250|UniProtKB:Q9Z205, ECO:0000269|PubMed:10072068, ECO:000026…	260	positive regulation of transcription from RNA polymerase II promoter [GO:0045944]; Ras protein signal transduction [GO:0007265]; regulation of transcription from RNA polymerase II promoter [GO:0006357]; transcription, DNA-templated [GO:0006351]	cytosol [GO:0005829]; intercellular bridge [GO:0045171]; nucleoplasm [GO:0005654]; nucleus [GO:0005634]	DNA binding [GO:0003677]; histone deacetylase binding [GO:0042826]; transcription cofactor activity [GO:0003712]; transcription factor activity, sequence-specific DNA binding [GO:0003700]	DOMAIN: Interacts with RAF1 via its C-terminal ankyrin repeat domain. The same domain also mediates its homodimerization (By similarity). The third ankyrin repeat is required for association with the two other RFX subunits; RFX5 and RFXAP. The three central ANK repeats mediate binding to the PxLPxI/L motif of RFX5 (PubMed:20732328, PubMed:22649097). {ECO:0000250|UniProtKB:Q9Z205, ECO:0000269|PubM…					Homo sapiens (Human)	REPEAT 89 118 ANK 1.; REPEAT 123 152 ANK 2.; REPEAT 156 185 ANK 3.; REPEAT 189 218 ANK 4.; REPEAT 222 251 ANK 5.							RFXANK;	reviewed	0.98729	1.00521	-0.0055551	0.00225824	0.5	0.787266	-0.30103	-0.103878
IF1AX_HUMAN	P47813	12	10	12	11	13	9	9.73713	9.7942	9.82749	9.81508	9.69915	9.62856	IF1AX_HUMAN	Eukaryotic translation initiation factor 1A, X-chromosomal (eIF-1A X isoform) (Eukaryotic translation initiation factor 4C) (eIF-4C)	EIF1AX EIF1A EIF4C	EIF1AX	FUNCTION: Seems to be required for maximal rate of protein biosynthesis. Enhances ribosome dissociation into subunits and stabilizes the binding of the initiator Met-tRNA(I) to 40 S ribosomal subunits.	144	translational initiation [GO:0006413]	cytosol [GO:0005829]	RNA binding [GO:0003723]; translation factor activity, RNA binding [GO:0008135]; translation initiation factor activity [GO:0003743]		DOMAIN 22 96 S1-like.	EIF-1A family	SIMILARITY: Belongs to the eIF-1A family. {ECO:0000305}.		Homo sapiens (Human)								EIF1AX;	reviewed	0.0730093	0.983671	-1.13662	-0.00715025	0.272706	0.992004	-0.564306	-0.00348658
IF1AY_HUMAN	O14602	12	10	12	11	13	9	9.73713	9.7942	9.82749	9.81508	9.69915	9.62856	IF1AY_HUMAN	Eukaryotic translation initiation factor 1A, Y-chromosomal (eIF-1A Y isoform) (Eukaryotic translation initiation factor 4C) (eIF-4C)	EIF1AY	EIF1AY	FUNCTION: Seems to be required for maximal rate of protein biosynthesis. Enhances ribosome dissociation into subunits and stabilizes the binding of the initiator Met-tRNA(I) to 40 S ribosomal subunits (By similarity). {ECO:0000250}.	144			ribosomal large subunit binding [GO:0043023]; translation initiation factor activity [GO:0003743]		DOMAIN 22 96 S1-like.	EIF-1A family	SIMILARITY: Belongs to the eIF-1A family. {ECO:0000305}.		Homo sapiens (Human)								EIF1AY;	reviewed	0.0730093	0.983671	-1.13662	-0.00715025	0.272706	0.992004	-0.564306	-0.00348658
AP3D1_HUMAN	O14617	66	65	82	76	83	73	9.09184	9.06937	9.2395	9.2189	9.09892	9.10887	AP3D1_HUMAN	AP-3 complex subunit delta-1 (AP-3 complex subunit delta) (Adaptor-related protein complex 3 subunit delta-1) (Delta-adaptin)	AP3D1 PRO0039	AP3D1	FUNCTION: Part of the AP-3 complex, an adaptor-related complex which is not clathrin-associated. The complex is associated with the Golgi region as well as more peripheral structures. It facilitates the budding of vesicles from the Golgi membrane and may be directly involved in trafficking to lysosomes. Involved in process of CD8+ T-cell and NK cell degranulation (PubMed:26744459). In concert wit…	1153	anterograde axonal transport [GO:0008089]; anterograde synaptic vesicle transport [GO:0048490]; antigen processing and presentation, exogenous lipid antigen via MHC class Ib [GO:0048007]; endosome to melanosome transport [GO:0035646]; eye pigment biosynthetic process [GO:0006726]; intracellular protein transport [GO:0006886]; melanosome organization [GO:0032438]; neurotransmitter receptor transpo…	AP-3 adaptor complex [GO:0030123]; axon cytoplasm [GO:1904115]; endosome membrane [GO:0010008]; Golgi apparatus [GO:0005794]; Golgi membrane [GO:0000139]; lysosomal membrane [GO:0005765]; membrane [GO:0016020]; plasma membrane [GO:0005886]; presynaptic endosome [GO:0098830]; terminal bouton [GO:0043195]	transporter activity [GO:0005215]			Adaptor complexes large subunit family	SIMILARITY: Belongs to the adaptor complexes large subunit family. {ECO:0000305}.		Homo sapiens (Human)	REPEAT 34 71 HEAT 1.; REPEAT 77 114 HEAT 2.; REPEAT 142 179 HEAT 3.; REPEAT 180 216 HEAT 4.; REPEAT 254 292 HEAT 5.; REPEAT 299 336 HEAT 6.; REPEAT 338 373 HEAT 7.; REPEAT 375 409 HEAT 8.; REPEAT 431 468 HEAT 9.; REPEAT 497 535 HEAT 10.; REPEAT 548 585 HEAT 11.				COILED 659 679 {ECO:0000255}.; COILED 725 756 {ECO:0000255}.; COILED 845 869 {ECO:0000255}.	COMPBIAS 828 893 Lys-rich.		AP3D1;	reviewed	0.103175	0.986245	-0.986425	-0.0060153	0.030693	0.980747	-1.51296	-0.00844295
CCS_HUMAN	O14618	0	1	3	3	0	1			8.08048	8.20753			CCS_HUMAN	Copper chaperone for superoxide dismutase (Superoxide dismutase copper chaperone)	CCS	CCS	FUNCTION: Delivers copper to copper zinc superoxide dismutase (SOD1).	274	cellular response to oxidative stress [GO:0034599]; intracellular copper ion transport [GO:0015680]; positive regulation of oxidoreductase activity [GO:0051353]; superoxide metabolic process [GO:0006801]	cytoplasm [GO:0005737]; cytosol [GO:0005829]; nucleus [GO:0005634]	cadherin binding [GO:0045296]; copper ion binding [GO:0005507]; protein disulfide oxidoreductase activity [GO:0015035]; superoxide dismutase copper chaperone activity [GO:0016532]; zinc ion binding [GO:0008270]		DOMAIN 12 75 HMA. {ECO:0000255|PROSITE-ProRule:PRU00280}.	Cu-Zn superoxide dismutase family	SIMILARITY: In the C-terminal section; belongs to the Cu-Zn superoxide dismutase family. {ECO:0000305}.		Homo sapiens (Human)		REGION 88 234 Superoxide dismutase-like.						CCS;	reviewed	0.0174374	0.620514	-1.75852	-0.207249	0.0167257	0.607423	-1.77661	-0.216509
ABLM1_HUMAN	O14639	0	0	0	0	3	4					7.641	7.62292	ABLM1_HUMAN	Actin-binding LIM protein 1 (abLIM-1) (Actin-binding LIM protein family member 1) (Actin-binding double zinc finger protein) (LIMAB1) (Limatin)	ABLIM1 ABLIM KIAA0059 LIMAB1	ABLIM1	FUNCTION: May act as scaffold protein (By similarity). May play a role in the development of the retina. Has been suggested to play a role in axon guidance. {ECO:0000250, ECO:0000269|PubMed:9245787}.	778	animal organ morphogenesis [GO:0009887]; cilium assembly [GO:0060271]; cytoskeleton organization [GO:0007010]; lamellipodium assembly [GO:0030032]; visual perception [GO:0007601]	actin cytoskeleton [GO:0015629]; cytoplasm [GO:0005737]; lamellipodium [GO:0030027]; stress fiber [GO:0001725]	actin binding [GO:0003779]; metal ion binding [GO:0046872]		DOMAIN 97 156 LIM zinc-binding 1. {ECO:0000255|PROSITE-ProRule:PRU00125}.; DOMAIN 156 216 LIM zinc-binding 2. {ECO:0000255|PROSITE-ProRule:PRU00125}.; DOMAIN 224 283 LIM zinc-binding 3. {ECO:0000255|PROSITE-ProRule:PRU00125}.; DOMAIN 283 343 LIM zinc-binding 4. {ECO:0000255|PROSITE-ProRule:PRU00125}.; DOMAIN 710 778 HP. {ECO:0000255|PROSITE-ProRule:PRU00595}.				Homo sapiens (Human)					COILED 590 614 {ECO:0000255}.			ABLIM1;	reviewed	0.00141699	1.50692	-2.84863	0.178091		1		0
DVL1_HUMAN	O14640	0	0	0	2	0	0				6.93635			DVL1_HUMAN	Segment polarity protein dishevelled homolog DVL-1 (Dishevelled-1) (DSH homolog 1)	DVL1	DVL1	FUNCTION: Participates in Wnt signaling by binding to the cytoplasmic C-terminus of frizzled family members and transducing the Wnt signal to down-stream effectors. Plays a role both in canonical and non-canonical Wnt signaling. Plays a role in the signal transduction pathways mediated by multiple Wnt genes. Required for LEF1 activation upon WNT1 and WNT3A signaling. DVL1 and PAK1 form a ternary …	695	axon extension [GO:0048675]; axon guidance [GO:0007411]; beta-catenin destruction complex disassembly [GO:1904886]; canonical Wnt signaling pathway [GO:0060070]; cochlea morphogenesis [GO:0090103]; collateral sprouting [GO:0048668]; convergent extension involved in neural plate elongation [GO:0022007]; cytoplasmic microtubule organization [GO:0031122]; dendrite morphogenesis [GO:0048813]; dendrit…	axon [GO:0030424]; clathrin-coated vesicle [GO:0030136]; cytoplasmic vesicle [GO:0031410]; cytosol [GO:0005829]; dendritic spine [GO:0043197]; growth cone [GO:0030426]; microtubule [GO:0005874]; neuronal cell body [GO:0043025]; neuron projection [GO:0043005]; plasma membrane [GO:0005886]; postsynaptic density [GO:0014069]; presynapse [GO:0098793]; synapse [GO:0045202]; Wnt signalosome [GO:1990909]	beta-catenin binding [GO:0008013]; enzyme binding [GO:0019899]; frizzled binding [GO:0005109]; identical protein binding [GO:0042802]; protein kinase binding [GO:0019901]; Rac GTPase binding [GO:0048365]	DOMAIN: The DIX domain promotes homooligomerization. {ECO:0000250}.; DOMAIN: The DEP domain mediates interaction with the cell membrane. {ECO:0000250}.	DOMAIN 1 85 DIX. {ECO:0000255|PROSITE-ProRule:PRU00069}.; DOMAIN 251 323 PDZ. {ECO:0000255|PROSITE-ProRule:PRU00143}.; DOMAIN 425 499 DEP. {ECO:0000255|PROSITE-ProRule:PRU00066}.	DSH family	SIMILARITY: Belongs to the DSH family. {ECO:0000305}.		Homo sapiens (Human)						COMPBIAS 221 224 Poly-Arg.		DVL1;	reviewed	0.5	0.836595	-0.30103	-0.0774845	0.5	0.823244	-0.30103	-0.0844714
DVLP1_HUMAN	P54792	0	0	0	2	0	0				6.93635			DVLP1_HUMAN	Putative segment polarity protein dishevelled homolog DVL1P1 (DSH homolog 1-like) (Segment polarity protein dishevelled homolog DVL-1-like) (Dishevelled-1-like)	DVL1P1 DVL DVL1 DVL1L1	DVL1P1	FUNCTION: May play a role in the signal transduction pathway mediated by multiple Wnt genes.	670	canonical Wnt signaling pathway [GO:0060070]; heart development [GO:0007507]; intracellular signal transduction [GO:0035556]; planar cell polarity pathway involved in neural tube closure [GO:0090179]	cytosol [GO:0005829]	frizzled binding [GO:0005109]		DOMAIN 1 85 DIX. {ECO:0000255|PROSITE-ProRule:PRU00069}.; DOMAIN 251 323 PDZ. {ECO:0000255|PROSITE-ProRule:PRU00143}.; DOMAIN 400 474 DEP. {ECO:0000255|PROSITE-ProRule:PRU00066}.	DSH family	SIMILARITY: Belongs to the DSH family. {ECO:0000305}.		Homo sapiens (Human)						COMPBIAS 221 224 Poly-Arg.		DVL1P1;	reviewed	0.5	0.836595	-0.30103	-0.0774845	0.5	0.823244	-0.30103	-0.0844714
DVL2_HUMAN	O14641	4	7	14	18	11	11	7.70737	7.89056	8.40788	8.35293	8.0177	8.06081	DVL2_HUMAN	Segment polarity protein dishevelled homolog DVL-2 (Dishevelled-2) (DSH homolog 2)	DVL2	DVL2	FUNCTION: Plays a role in the signal transduction pathways mediated by multiple Wnt genes. Participates both in canonical and non-canonical Wnt signaling by binding to the cytoplasmic C-terminus of frizzled family members and transducing the Wnt signal to down-stream effectors. Promotes internalization and degradation of frizzled proteins upon Wnt signaling. {ECO:0000250|UniProtKB:Q60838, ECO:000…	736	beta-catenin destruction complex disassembly [GO:1904886]; canonical Wnt signaling pathway [GO:0060070]; canonical Wnt signaling pathway involved in regulation of cell proliferation [GO:0044340]; cellular protein localization [GO:0034613]; cochlea morphogenesis [GO:0090103]; convergent extension involved in neural plate elongation [GO:0022007]; heart development [GO:0007507]; hippo signaling [GO:…	aggresome [GO:0016235]; apical part of cell [GO:0045177]; clathrin-coated endocytic vesicle [GO:0045334]; cytoplasm [GO:0005737]; cytoplasmic vesicle [GO:0031410]; cytosol [GO:0005829]; lateral plasma membrane [GO:0016328]; nuclear body [GO:0016604]; nucleoplasm [GO:0005654]; nucleus [GO:0005634]	frizzled binding [GO:0005109]; identical protein binding [GO:0042802]; protein binding, bridging [GO:0030674]; protein domain specific binding [GO:0019904]; protein kinase binding [GO:0019901]; protein self-association [GO:0043621]; Rac GTPase binding [GO:0048365]	DOMAIN: The DIX domain mediates homooligomerization. {ECO:0000250}.	DOMAIN 11 93 DIX. {ECO:0000255|PROSITE-ProRule:PRU00069}.; DOMAIN 267 339 PDZ. {ECO:0000255|PROSITE-ProRule:PRU00143}.; DOMAIN 433 507 DEP. {ECO:0000255|PROSITE-ProRule:PRU00066}.	DSH family	SIMILARITY: Belongs to the DSH family. {ECO:0000305}.		Homo sapiens (Human)		REGION 250 355 Required for interaction with FOXK2. {ECO:0000269|PubMed:25805136}.				COMPBIAS 7 12 Poly-Gly.; COMPBIAS 235 240 Poly-Arg.; COMPBIAS 686 694 Poly-Pro.		DVL2;	reviewed	0.0517847	0.956813	-1.2858	-0.0191727	0.115311	0.923635	-0.938129	-0.0344998
CHD1_HUMAN	O14646	5	7	1	2	0	0	7.44358	7.6836		7.26226			CHD1_HUMAN	Chromodomain-helicase-DNA-binding protein 1 (CHD-1) (EC 3.6.4.12) (ATP-dependent helicase CHD1)	CHD1	CHD1	FUNCTION: ATP-dependent chromatin-remodeling factor which functions as substrate recognition component of the transcription regulatory histone acetylation (HAT) complex SAGA. Regulates polymerase II transcription. Also required for efficient transcription by RNA polymerase I, and more specifically the polymerase I transcription termination step. Regulates negatively DNA replication. Not only invo…	1710	chromatin remodeling [GO:0006338]; covalent chromatin modification [GO:0016569]; positive regulation by host of viral transcription [GO:0043923]; regulation of transcription from RNA polymerase II promoter [GO:0006357]; transcription, DNA-templated [GO:0006351]	cytoplasm [GO:0005737]; fibrillar center [GO:0001650]; nucleus [GO:0005634]	ATP binding [GO:0005524]; ATP-dependent DNA helicase activity [GO:0004003]; DNA binding [GO:0003677]; methylated histone binding [GO:0035064]	DOMAIN: The 2 chromodomains are involved in the binding to the histone H3 methyllysine at position 4 (H3K4me3). {ECO:0000269|PubMed:17433364}.	DOMAIN 272 364 Chromo 1. {ECO:0000255|PROSITE-ProRule:PRU00053}.; DOMAIN 389 452 Chromo 2. {ECO:0000255|PROSITE-ProRule:PRU00053}.; DOMAIN 493 663 Helicase ATP-binding. {ECO:0000255|PROSITE-ProRule:PRU00541}.; DOMAIN 792 943 Helicase C-terminal. {ECO:0000255|PROSITE-ProRule:PRU00542}.	SNF2/RAD54 helicase family	SIMILARITY: Belongs to the SNF2/RAD54 helicase family. {ECO:0000305}.	3.6.4.12	Homo sapiens (Human)	REPEAT 1628 1632 1.; REPEAT 1634 1638 2.; REPEAT 1640 1644 3.	REGION 1628 1644 3 X 5 AA repeats of H-S-D-H-R.		MOTIF 614 617 DEAH box.		COMPBIAS 1 70 Ser-rich.; COMPBIAS 117 137 Ser-rich.		CHD1;	reviewed	0.5	0.817167	-0.30103	-0.0876894	0.458461	1.22017	-0.338698	0.0864189
TOR1A_HUMAN	O14656	15	12	9	11	5	5	8.54705	8.51024	8.64482	8.50131	8.07214	7.969	TOR1A_HUMAN	Torsin-1A (Dystonia 1 protein) (Torsin ATPase-1A) (EC 3.6.4.-) (Torsin family 1 member A)	TOR1A DQ2 DYT1 TA TORA	TOR1A	FUNCTION: Protein with chaperone functions important for the control of protein folding, processing, stability and localization as well as for the reduction of misfolded protein aggregates. Involved in the regulation of synaptic vesicle recycling, controls STON2 protein stability in collaboration with the COP9 signalosome complex (CSN). In the nucleus, may link the cytoskeleton with the nuclear e…	332	cell adhesion [GO:0007155]; chaperone-mediated protein folding [GO:0061077]; chaperone mediated protein folding requiring cofactor [GO:0051085]; chaperone-mediated protein transport [GO:0072321]; ER-associated misfolded protein catabolic process [GO:0071712]; intermediate filament cytoskeleton organization [GO:0045104]; neuron projection development [GO:0031175]; nuclear envelope organization [GO…	cell junction [GO:0030054]; cytoplasmic vesicle membrane [GO:0030659]; cytoskeleton [GO:0005856]; cytosol [GO:0005829]; endoplasmic reticulum [GO:0005783]; endoplasmic reticulum lumen [GO:0005788]; extracellular exosome [GO:0070062]; extrinsic component of endoplasmic reticulum membrane [GO:0042406]; growth cone [GO:0030426]; intracellular membrane-bounded organelle [GO:0043231]; membrane [GO:001…	ATPase activity [GO:0016887]; ATP binding [GO:0005524]; cytoskeletal protein binding [GO:0008092]; kinesin binding [GO:0019894]; misfolded protein binding [GO:0051787]; unfolded protein binding [GO:0051082]			ClpA/ClpB family, Torsin subfamily	SIMILARITY: Belongs to the ClpA/ClpB family. Torsin subfamily. {ECO:0000305}.	3.6.4.-	Homo sapiens (Human)		REGION 91 251 Interaction with SNAPIN.; REGION 251 332 Interaction with KLC1. {ECO:0000269|PubMed:14970196}.; REGION 312 332 Interaction with SYNE3. {ECO:0000269|PubMed:18827015}.						TOR1A;	reviewed	0.0303191	0.933478	-1.51828	-0.029896	0.408774	0.99041	-0.388516	-0.00418487
TOR1B_HUMAN	O14657	0	1	0	1	0	0		6.16474					TOR1B_HUMAN	Torsin-1B (Torsin ATPase-1B) (EC 3.6.4.-) (Torsin family 1 member B)	TOR1B DQ1 FKSG18	TOR1B	FUNCTION: May serve as a molecular chaperone assisting in the proper folding of secreted and/or membrane proteins. Plays a role in non-neural cells nuclear envelope and endoplasmic reticulum integrity. May have a redundant function with TOR1A in non-neural tissues. {ECO:0000269|PubMed:23569223, ECO:0000269|PubMed:24275647}.	336	chaperone mediated protein folding requiring cofactor [GO:0051085]; endoplasmic reticulum organization [GO:0007029]; nuclear membrane organization [GO:0071763]; protein homooligomerization [GO:0051260]; response to unfolded protein [GO:0006986]	endoplasmic reticulum [GO:0005783]; endoplasmic reticulum lumen [GO:0005788]; extracellular exosome [GO:0070062]; nuclear envelope [GO:0005635]; nuclear membrane [GO:0031965]	ATPase activity [GO:0016887]; ATP binding [GO:0005524]			ClpA/ClpB family, Torsin subfamily	SIMILARITY: Belongs to the ClpA/ClpB family. Torsin subfamily. {ECO:0000305}.	3.6.4.-	Homo sapiens (Human)								TOR1B;	reviewed		1		0	0.5	1.12055	-0.30103	0.0494326
STX16_HUMAN	O14662	2	2	2	3	0	0			7.98304	8.04442			STX16_HUMAN	Syntaxin-16 (Syn16)	STX16	STX16	FUNCTION: SNARE involved in vesicular transport from the late endosomes to the trans-Golgi network. {ECO:0000269|PubMed:18195106}.	325	Golgi ribbon formation [GO:0090161]; intracellular protein transport [GO:0006886]; retrograde transport, endosome to Golgi [GO:0042147]; vesicle docking [GO:0048278]; vesicle fusion [GO:0006906]	cytoplasm [GO:0005737]; cytosol [GO:0005829]; focal adhesion [GO:0005925]; Golgi apparatus [GO:0005794]; Golgi cisterna [GO:0031985]; Golgi membrane [GO:0000139]; integral component of membrane [GO:0016021]; intracellular membrane-bounded organelle [GO:0043231]; membrane [GO:0016020]; perinuclear region of cytoplasm [GO:0048471]; SNARE complex [GO:0031201]; trans-Golgi network [GO:0005802]; trans…	SNAP receptor activity [GO:0005484]; syntaxin binding [GO:0019905]		DOMAIN 230 292 t-SNARE coiled-coil homology. {ECO:0000255|PROSITE-ProRule:PRU00202}.	Syntaxin family	SIMILARITY: Belongs to the syntaxin family. {ECO:0000305}.		Homo sapiens (Human)								STX16;	reviewed	0.011776	0.630712	-1.929	-0.200169	0.0111699	0.617186	-1.95195	-0.209584
ADA10_HUMAN	O14672	4	1	3	3	0	0			7.27483	7.13216			ADA10_HUMAN	Disintegrin and metalloproteinase domain-containing protein 10 (ADAM 10) (EC 3.4.24.81) (CDw156) (Kuzbanian protein homolog) (Mammalian disintegrin-metalloprotease) (CD antigen CD156c)	ADAM10 KUZ MADM	ADAM10	FUNCTION: Cleaves the membrane-bound precursor of TNF-alpha at '76-Ala-|-Val-77' to its mature soluble form. Responsible for the proteolytical release of soluble JAM3 from endothelial cells surface (PubMed:20592283). Responsible for the proteolytic release of several other cell-surface proteins, including heparin-binding epidermal growth-like factor, ephrin-A2, CD44, CDH2 and for constitutive and…	748	cell-cell signaling [GO:0007267]; cellular protein metabolic process [GO:0044267]; constitutive protein ectodomain proteolysis [GO:0051089]; extracellular matrix disassembly [GO:0022617]; integrin-mediated signaling pathway [GO:0007229]; in utero embryonic development [GO:0001701]; membrane protein ectodomain proteolysis [GO:0006509]; monocyte activation [GO:0042117]; negative regulation of cell …	cell surface [GO:0009986]; cytoplasm [GO:0005737]; endoplasmic reticulum lumen [GO:0005788]; extracellular exosome [GO:0070062]; focal adhesion [GO:0005925]; Golgi apparatus [GO:0005794]; Golgi-associated vesicle [GO:0005798]; Golgi membrane [GO:0000139]; integral component of membrane [GO:0016021]; membrane [GO:0016020]; nucleus [GO:0005634]; perinuclear endoplasmic reticulum [GO:0097038]; plasm…	endopeptidase activity [GO:0004175]; integrin binding [GO:0005178]; metal ion binding [GO:0046872]; metalloendopeptidase activity [GO:0004222]; metallopeptidase activity [GO:0008237]; protein homodimerization activity [GO:0042803]; protein kinase binding [GO:0019901]; receptor binding [GO:0005102]; SH3 domain binding [GO:0017124]	DOMAIN: The conserved cysteine present in the cysteine-switch motif binds the catalytic zinc ion, thus inhibiting the enzyme. The dissociation of the cysteine from the zinc ion upon the activation-peptide release activates the enzyme.; DOMAIN: The Cys-rich region C-terminal to the disintegrin domain functions as a substrate-recognition module, it recognizes the EFNA5-EPHA3 Complex but not the ind…	DOMAIN 220 456 Peptidase M12B. {ECO:0000255|PROSITE-ProRule:PRU00276}.; DOMAIN 457 551 Disintegrin. {ECO:0000255|PROSITE-ProRule:PRU00068}.			3.4.24.81	Homo sapiens (Human)				MOTIF 171 178 Cysteine switch. {ECO:0000250}.; MOTIF 708 715 SH3-binding. {ECO:0000255}.; MOTIF 722 728 SH3-binding. {ECO:0000255}.		COMPBIAS 555 673 Cys-rich.		ADAM10;	reviewed	0.00178549	0.701448	-2.74824	-0.154004	0.00200804	0.683845	-2.69723	-0.165042
ENC1_HUMAN	O14682	2	4	9	10	0	0	7.58339	7.51791	8.05492	8.10113			ENC1_HUMAN	Ectoderm-neural cortex protein 1 (ENC-1) (Kelch-like protein 37) (Nuclear matrix protein NRP/B) (p53-induced gene 10 protein)	ENC1 KLHL37 NRPB PIG10	ENC1	FUNCTION: Actin-binding protein involved in the regulation of neuronal process formation and in differentiation of neural crest cells. Down-regulates transcription factor NF2L2/NRF2 by decreasing the rate of protein synthesis and not via a ubiquitin-mediated proteasomal degradation mechanism. {ECO:0000269|PubMed:19424503}.	589	multicellular organism development [GO:0007275]; negative regulation of translation [GO:0017148]; nervous system development [GO:0007399]; positive regulation of neuron projection development [GO:0010976]; proteasomal ubiquitin-independent protein catabolic process [GO:0010499]; protein ubiquitination [GO:0016567]	Cul3-RING ubiquitin ligase complex [GO:0031463]; cytoplasm [GO:0005737]; cytoskeleton [GO:0005856]; neuronal cell body [GO:0043025]; nuclear chromatin [GO:0000790]; nuclear matrix [GO:0016363]; nucleolus [GO:0005730]; nucleoplasm [GO:0005654]; nucleus [GO:0005634]	actin binding [GO:0003779]		DOMAIN 46 114 BTB. {ECO:0000255|PROSITE-ProRule:PRU00037}.				Homo sapiens (Human)	REPEAT 296 340 Kelch 1.; REPEAT 341 388 Kelch 2.; REPEAT 389 444 Kelch 3.; REPEAT 446 492 Kelch 4.; REPEAT 494 538 Kelch 5.; REPEAT 539 585 Kelch 6.							ENC1;	reviewed	0.00998186	0.625435	-2.00079	-0.203818	0.0459949	0.926156	-1.33729	-0.0333159
ITBP1_HUMAN	O14713	0	0	1	0	2	0					7.10185		ITBP1_HUMAN	Integrin beta-1-binding protein 1 (Integrin cytoplasmic domain-associated protein 1) (ICAP-1)	ITGB1BP1 ICAP1	ITGB1BP1	FUNCTION: Key regulator of the integrin-mediated cell-matrix interaction signaling by binding to the ITGB1 cytoplasmic tail and preventing the activation of integrin alpha-5/beta-1 (heterodimer of ITGA5 and ITGB1) by talin or FERMT1. Plays a role in cell proliferation, differentiation, spreading, adhesion and migration in the context of mineralization and bone development and angiogenesis. Stimul…	200	activation of protein kinase B activity [GO:0032148]; biomineral tissue development [GO:0031214]; blood vessel endothelial cell proliferation involved in sprouting angiogenesis [GO:0002043]; cell differentiation [GO:0030154]; cell-matrix adhesion [GO:0007160]; cell migration [GO:0016477]; cellular response to fibroblast growth factor stimulus [GO:0044344]; cellular response to vascular endothelia…	cell periphery [GO:0071944]; cytoplasm [GO:0005737]; cytoskeleton [GO:0005856]; cytosol [GO:0005829]; extracellular exosome [GO:0070062]; lamellipodium [GO:0030027]; membrane [GO:0016020]; nucleoplasm [GO:0005654]; nucleus [GO:0005634]; perinuclear region of cytoplasm [GO:0048471]; plasma membrane [GO:0005886]; ruffle [GO:0001726]	GDP-dissociation inhibitor activity [GO:0005092]; integrin binding [GO:0005178]; protein complex binding [GO:0032403]; protein kinase binding [GO:0019901]; protein transporter activity [GO:0008565]		DOMAIN 58 200 PID.				Homo sapiens (Human)		REGION 136 139 Interaction with KRIT1.; REGION 139 141 Interaction with ITGB1.		MOTIF 6 7 Nuclear localization signal.		COMPBIAS 10 57 Ser/Thr-rich.		ITGB1BP1;	reviewed	0.5	1.19823	-0.30103	0.0785392		1		0
APAF_HUMAN	O14727	0	0	4	2	11	9			7.57789	7.47793	8.00847	7.9135	APAF_HUMAN	Apoptotic protease-activating factor 1 (APAF-1)	APAF1 KIAA0413	APAF1	FUNCTION: Oligomeric Apaf-1 mediates the cytochrome c-dependent autocatalytic activation of pro-caspase-9 (Apaf-3), leading to the activation of caspase-3 and apoptosis. This activation requires ATP. Isoform 6 is less effective in inducing apoptosis. {ECO:0000269|PubMed:10393175, ECO:0000269|PubMed:12804598}.	1248	activation of cysteine-type endopeptidase activity involved in apoptotic process [GO:0006919]; activation of cysteine-type endopeptidase activity involved in apoptotic process by cytochrome c [GO:0008635]; aging [GO:0007568]; apoptotic process [GO:0006915]; cardiac muscle cell apoptotic process [GO:0010659]; cell differentiation [GO:0030154]; cellular response to transforming growth factor beta s…	apoptosome [GO:0043293]; cytosol [GO:0005829]; extracellular exosome [GO:0070062]; extracellular region [GO:0005576]; ficolin-1-rich granule lumen [GO:1904813]; nucleus [GO:0005634]; protein complex [GO:0043234]; secretory granule lumen [GO:0034774]	ADP binding [GO:0043531]; ATP binding [GO:0005524]; cysteine-type endopeptidase activator activity involved in apoptotic process [GO:0008656]; heat shock protein binding [GO:0031072]; identical protein binding [GO:0042802]; nucleotide binding [GO:0000166]	DOMAIN: The CARD domain mediates interaction with APIP.; DOMAIN: The monomeric form is autoinhibited in a closed conformation through a bound ADP at the nucleotide binding site. Exchange of ADP for ATP and binding of cytochrome c trigger a large conformational change where the first WD repeat region swings out, allowing the NB-ARC domain to rotate and expose the contact areas for oligomerization …	DOMAIN 1 90 CARD. {ECO:0000255|PROSITE-ProRule:PRU00046}.; DOMAIN 104 415 NB-ARC.				Homo sapiens (Human)	REPEAT 613 652 WD 1-1.; REPEAT 655 694 WD 1-2.; REPEAT 697 738 WD 1-3.; REPEAT 741 780 WD 1-4.; REPEAT 796 836 WD 1-5.; REPEAT 838 877 WD 1-6.; REPEAT 880 910 WD 1-7.; REPEAT 922 958 WD 2-1.; REPEAT 959 998 WD 2-2.; REPEAT 1001 1040 WD 2-3.; REPEAT 1042 1080 WD 2-4.; REPEAT 1083 1122 WD 2-5.; REPEAT 1125 1164 WD 2-6.; REPEAT 1175 1212 WD 2-7.; REPEAT 1213 1248 WD 2-8.	REGION 910 921 Interpropeller linker. {ECO:0000250}.				COMPBIAS 95 98 Poly-Ser.		APAF1;	reviewed	0.0105579	1.05501	-1.97642	0.0232572	0.0031159	0.656296	-2.50642	-0.1829
RIOK3_HUMAN	O14730	1	1	7	5	7	6			8.01085	7.96765	8.0306	8.03254	RIOK3_HUMAN	Serine/threonine-protein kinase RIO3 (EC 2.7.11.1) (RIO kinase 3) (sudD homolog)	RIOK3 SUDD	RIOK3	FUNCTION: Involved in regulation of type I interferon (IFN)-dependent immune response which plays a critical role in the innate immune response against DNA and RNA viruses. May act as an adapter protein essential for the recruitment of TBK1 to IRF3 (PubMed:24807708). Phosphorylates IFIH1 on 'Ser-828' interfering with IFIH1 filament assembly on long dsRNA and resulting in attenuated IFIH1-signalin…	519	cellular response to dsDNA [GO:1990786]; cellular response to dsRNA [GO:0071359]; cellular response to virus [GO:0098586]; chromosome segregation [GO:0007059]; defense response to virus [GO:0051607]; innate immune response [GO:0045087]; maturation of SSU-rRNA [GO:0030490]; negative regulation of I-kappaB kinase/NF-kappaB signaling [GO:0043124]; negative regulation of MDA-5 signaling pathway [GO:0…	cytosol [GO:0005829]; preribosome, small subunit precursor [GO:0030688]	ATP binding [GO:0005524]; caspase binding [GO:0089720]; metal ion binding [GO:0046872]; protein serine/threonine kinase activity [GO:0004674]		DOMAIN 251 519 Protein kinase.	Protein kinase superfamily, RIO-type Ser/Thr kinase family	SIMILARITY: Belongs to the protein kinase superfamily. RIO-type Ser/Thr kinase family. {ECO:0000305}.	2.7.11.1	Homo sapiens (Human)								RIOK3;	reviewed	0.427944	1.00308	-0.368613	0.00133644	0.000930568	0.618734	-3.03125	-0.208496
IMPA2_HUMAN	O14732	1	0	0	1	6	4					8.66533	8.59929	IMPA2_HUMAN	Inositol monophosphatase 2 (IMP 2) (IMPase 2) (EC 3.1.3.25) (Inositol-1(or 4)-monophosphatase 2) (Myo-inositol monophosphatase A2)	IMPA2 IMP.18P	IMPA2	FUNCTION: Can use myo-inositol monophosphates, scylloinositol 1,4-diphosphate, glucose-1-phosphate, beta-glycerophosphate, and 2'-AMP as substrates. Has been implicated as the pharmacological target for lithium Li(+) action in brain. {ECO:0000269|PubMed:17068342}.	288	inositol biosynthetic process [GO:0006021]; inositol metabolic process [GO:0006020]; inositol phosphate dephosphorylation [GO:0046855]; inositol phosphate metabolic process [GO:0043647]; phosphate-containing compound metabolic process [GO:0006796]; phosphatidylinositol phosphorylation [GO:0046854]; signal transduction [GO:0007165]	cytoplasm [GO:0005737]; cytosol [GO:0005829]	inositol monophosphate 1-phosphatase activity [GO:0008934]; inositol monophosphate 3-phosphatase activity [GO:0052832]; inositol monophosphate 4-phosphatase activity [GO:0052833]; metal ion binding [GO:0046872]; protein homodimerization activity [GO:0042803]			Inositol monophosphatase superfamily	SIMILARITY: Belongs to the inositol monophosphatase superfamily. {ECO:0000305}.	3.1.3.25	Homo sapiens (Human)		REGION 103 106 Substrate binding.; REGION 205 207 Substrate binding.						IMPA2;	reviewed	0.00428251	1.70472	-2.3683	0.231653		1		0
MP2K7_HUMAN	O14733	0	0	0	2	2	2				7.06096	7.29647		MP2K7_HUMAN	Dual specificity mitogen-activated protein kinase kinase 7 (MAP kinase kinase 7) (MAPKK 7) (EC 2.7.12.2) (JNK-activating kinase 2) (MAPK/ERK kinase 7) (MEK 7) (Stress-activated protein kinase kinase 4) (SAPK kinase 4) (SAPKK-4) (SAPKK4) (c-Jun N-terminal kinase kinase 2) (JNK kinase 2) (JNKK 2)	MAP2K7 JNKK2 MEK7 MKK7 PRKMK7 SKK4	MAP2K7	FUNCTION: Dual specificity protein kinase which acts as an essential component of the MAP kinase signal transduction pathway. Essential component of the stress-activated protein kinase/c-Jun N-terminal kinase (SAP/JNK) signaling pathway. With MAP2K4/MKK4, is the one of the only known kinase to directly activate the stress-activated protein kinase/c-Jun N-terminal kinases MAPK8/JNK1, MAPK9/JNK2 an…	419	activation of JUN kinase activity [GO:0007257]; apoptotic process [GO:0006915]; Fc-epsilon receptor signaling pathway [GO:0038095]; JNK cascade [GO:0007254]; positive regulation of telomerase activity [GO:0051973]; positive regulation of telomere capping [GO:1904355]; positive regulation of telomere maintenance via telomerase [GO:0032212]; proteolysis in other organism [GO:0035897]; regulation of…	cytoplasm [GO:0005737]; cytosol [GO:0005829]; nucleus [GO:0005634]	ATP binding [GO:0005524]; enzyme binding [GO:0019899]; magnesium ion binding [GO:0000287]; MAP kinase kinase activity [GO:0004708]; protein kinase binding [GO:0019901]; protein phosphatase binding [GO:0019903]; protein serine/threonine kinase activity [GO:0004674]; protein tyrosine kinase activity [GO:0004713]	DOMAIN: The DVD domain (residues 377-400) contains a conserved docking site and is found in the mammalian MAP kinase kinases (MAP2Ks). The DVD sites bind to their specific upstream MAP kinase kinase kinases (MAP3Ks) and are essential for activation. {ECO:0000269|PubMed:15866172}.; DOMAIN: The D domain (residues 37-57) contains a conserved docking site and is required for the binding to MAPK subst…	DOMAIN 120 380 Protein kinase. {ECO:0000255|PROSITE-ProRule:PRU00159}.	Protein kinase superfamily, STE Ser/Thr protein kinase family, MAP kinase kinase subfamily	SIMILARITY: Belongs to the protein kinase superfamily. STE Ser/Thr protein kinase family. MAP kinase kinase subfamily. {ECO:0000305}.	2.7.12.2	Homo sapiens (Human)		REGION 37 57 D domain. {ECO:0000250}.; REGION 377 400 DVD domain.			COILED 2 30 {ECO:0000255}.			MAP2K7;	reviewed	0.96945	1.01076	-0.0134744	0.00464646	0.5	0.817193	-0.30103	-0.0876754
ACOT8_HUMAN	O14734	4	6	3	4	5	7	8.61224	8.45638	8.33885	8.24326	8.4457	8.41891	ACOT8_HUMAN	Acyl-coenzyme A thioesterase 8 (Acyl-CoA thioesterase 8) (EC 3.1.2.27) (Choloyl-coenzyme A thioesterase) (HIV-Nef-associated acyl-CoA thioesterase) (PTE-2) (Peroxisomal acyl-coenzyme A thioester hydrolase 1) (PTE-1) (Peroxisomal long-chain acyl-CoA thioesterase 1) (Thioesterase II) (hACTE-III) (hACTEIII) (hTE)	ACOT8 ACTEIII PTE1 PTE2	ACOT8	FUNCTION: Acyl-coenzyme A (acyl-CoA) thioesterases are a group of enzymes that catalyze the hydrolysis of acyl-CoAs to the free fatty acid and coenzyme A (CoASH), providing the potential to regulate intracellular levels of acyl-CoAs, free fatty acids and CoASH (PubMed:9299485, PubMed:9153233, PubMed:15194431). Competes with bile acid CoA:amino acid N-acyltransferase (BAAT) for bile acid-CoA subst…	319	acyl-CoA metabolic process [GO:0006637]; alpha-linolenic acid metabolic process [GO:0036109]; bile acid biosynthetic process [GO:0006699]; dicarboxylic acid catabolic process [GO:0043649]; fatty acid beta-oxidation using acyl-CoA oxidase [GO:0033540]; fatty acid catabolic process [GO:0009062]; negative regulation of CD4 biosynthetic process [GO:0045225]; peroxisome fission [GO:0016559]; viral pro…	mitochondrion [GO:0005739]; peroxisomal matrix [GO:0005782]	acetyl-CoA hydrolase activity [GO:0003986]; acyl-CoA hydrolase activity [GO:0047617]; carboxylic ester hydrolase activity [GO:0052689]; choloyl-CoA hydrolase activity [GO:0033882]; CoA hydrolase activity [GO:0016289]; medium-chain acyl-CoA hydrolase activity [GO:0052815]; palmitoyl-CoA hydrolase activity [GO:0016290]; receptor binding [GO:0005102]			C/M/P thioester hydrolase family	SIMILARITY: Belongs to the C/M/P thioester hydrolase family. {ECO:0000305}.	3.1.2.27	Homo sapiens (Human)				MOTIF 317 319 Microbody targeting signal. {ECO:0000255}.				ACOT8;	reviewed	0.143965	1.01508	-0.841744	0.00650214	0.166834	1.02365	-0.777715	0.0101512
CDIPT_HUMAN	O14735	3	1	0	0	0	0	7.83544						CDIPT_HUMAN	CDP-diacylglycerol--inositol 3-phosphatidyltransferase (EC 2.7.8.11) (Phosphatidylinositol synthase) (PI synthase) (PtdIns synthase)	CDIPT PIS PIS1	CDIPT	FUNCTION: Catalyzes the biosynthesis of phosphatidylinositol (PtdIns) as well as PtdIns:inositol exchange reaction. May thus act to reduce an excessive cellular PtdIns content. The exchange activity is due to the reverse reaction of PtdIns synthase and is dependent on CMP, which is tightly bound to the enzyme. {ECO:0000269|PubMed:8110188}.	213	CDP-diacylglycerol metabolic process [GO:0046341]; phosphatidylinositol biosynthetic process [GO:0006661]	endoplasmic reticulum membrane [GO:0005789]; Golgi apparatus [GO:0005794]; Golgi membrane [GO:0000139]; integral component of membrane [GO:0016021]; membrane [GO:0016020]; plasma membrane [GO:0005886]	alcohol binding [GO:0043178]; carbohydrate binding [GO:0030246]; CDP-diacylglycerol-inositol 3-phosphatidyltransferase activity [GO:0003881]; diacylglycerol binding [GO:0019992]; manganese ion binding [GO:0030145]			CDP-alcohol phosphatidyltransferase class-I family	SIMILARITY: Belongs to the CDP-alcohol phosphatidyltransferase class-I family. {ECO:0000305}.	2.7.8.11	Homo sapiens (Human)								CDIPT;	reviewed		1		0	0.5	1.2825	-0.30103	0.108058
PDCD5_HUMAN	O14737	12	10	13	12	12	12	9.14907	9.06963	9.25563	9.11843	9.23997	9.25052	PDCD5_HUMAN	Programmed cell death protein 5 (TF-1 cell apoptosis-related protein 19) (Protein TFAR19)	PDCD5 TFAR19	PDCD5	FUNCTION: May function in the process of apoptosis.	125	apoptotic process [GO:0006915]; cellular response to transforming growth factor beta stimulus [GO:0071560]; negative regulation of cell proliferation [GO:0008285]; negative regulation of chaperone-mediated protein folding [GO:1903645]; positive regulation of apoptotic process [GO:0043065]; positive regulation of cysteine-type endopeptidase activity involved in apoptotic process [GO:0043280]; posi…	cytoplasm [GO:0005737]; cytosol [GO:0005829]; extracellular exosome [GO:0070062]; nucleus [GO:0005634]	acetyltransferase activator activity [GO:0010698]; beta-tubulin binding [GO:0048487]; DNA binding [GO:0003677]; heparin binding [GO:0008201]			PDCD5 family	SIMILARITY: Belongs to the PDCD5 family. {ECO:0000305}.		Homo sapiens (Human)								PDCD5;	reviewed	0.432705	1.00712	-0.363808	0.00308294	0.278132	0.988068	-0.555749	-0.00521326
ANM5_HUMAN	O14744	43	45	51	52	65	64	9.84704	9.85565	9.92455	9.90375	10.1191	10.1598	ANM5_HUMAN	Protein arginine N-methyltransferase 5 (EC 2.1.1.320) (72 kDa ICln-binding protein) (Histone-arginine N-methyltransferase PRMT5) (Jak-binding protein 1) (Shk1 kinase-binding protein 1 homolog) (SKB1 homolog) (SKB1Hs) [Cleaved into: Protein arginine N-methyltransferase 5, N-terminally processed]	PRMT5 HRMT1L5 IBP72 JBP1 SKB1	PRMT5	FUNCTION: Arginine methyltransferase that can both catalyze the formation of omega-N monomethylarginine (MMA) and symmetrical dimethylarginine (sDMA), with a preference for the formation of MMA (PubMed:10531356, PubMed:11152681, PubMed:11747828, PubMed:12411503, PubMed:15737618, PubMed:17709427, PubMed:20159986, PubMed:20810653, PubMed:21258366, PubMed:21917714, PubMed:22269951). Specifically med…	637	cell proliferation [GO:0008283]; circadian regulation of gene expression [GO:0032922]; DNA-templated transcription, termination [GO:0006353]; endothelial cell activation [GO:0042118]; Golgi ribbon formation [GO:0090161]; histone H4-R3 methylation [GO:0043985]; liver regeneration [GO:0097421]; negative regulation of cell differentiation [GO:0045596]; peptidyl-arginine methylation [GO:0018216]; pep…	cytoplasm [GO:0005737]; cytosol [GO:0005829]; Golgi apparatus [GO:0005794]; histone methyltransferase complex [GO:0035097]; methylosome [GO:0034709]; nucleoplasm [GO:0005654]; nucleus [GO:0005634]; protein complex [GO:0043234]	core promoter sequence-specific DNA binding [GO:0001046]; histone-arginine N-methyltransferase activity [GO:0008469]; histone methyltransferase activity (H4-R3 specific) [GO:0044020]; identical protein binding [GO:0042802]; methyl-CpG binding [GO:0008327]; methyltransferase activity [GO:0008168]; protein-arginine N-methyltransferase activity [GO:0016274]; protein-arginine omega-N symmetric methyl…		DOMAIN 308 615 SAM-dependent MTase PRMT-type. {ECO:0000255|PROSITE-ProRule:PRU01015}.	Class I-like SAM-binding methyltransferase superfamily, Protein arginine N-methyltransferase family	SIMILARITY: Belongs to the class I-like SAM-binding methyltransferase superfamily. Protein arginine N-methyltransferase family. {ECO:0000255|PROSITE-ProRule:PRU01015}.	2.1.1.320	Homo sapiens (Human)		REGION 13 292 TIM barrel. {ECO:0000269|PubMed:23071334}.; REGION 333 334 S-adenosyl-L-methionine binding. {ECO:0000269|PubMed:23071334}.; REGION 419 420 S-adenosyl-L-methionine binding. {ECO:0000269|PubMed:23071334}.; REGION 465 637 Beta barrel. {ECO:0000269|PubMed:23071334}.; REGION 488 494 Dimerization. {ECO:0000269|PubMed:23071334}.						PRMT5;	reviewed	0.0208073	1.02138	-1.68178	0.00918739	0.0815076	0.991602	-1.0888	-0.00366251
NHRF1_HUMAN	O14745	1	0	1	2	10	11				7.35442	8.52464	8.46129	NHRF1_HUMAN	Na(+)/H(+) exchange regulatory cofactor NHE-RF1 (NHERF-1) (Ezrin-radixin-moesin-binding phosphoprotein 50) (EBP50) (Regulatory cofactor of Na(+)/H(+) exchanger) (Sodium-hydrogen exchanger regulatory factor 1) (Solute carrier family 9 isoform A3 regulatory factor 1)	SLC9A3R1 NHERF NHERF1	SLC9A3R1	FUNCTION: Scaffold protein that connects plasma membrane proteins with members of the ezrin/moesin/radixin family and thereby helps to link them to the actin cytoskeleton and to regulate their surface expression. Necessary for recycling of internalized ADRB2. Was first known to play a role in the regulation of the activity and subcellular location of SLC9A3. Necessary for cAMP-mediated phosphoryl…	358	actin cytoskeleton organization [GO:0030036]; adenylate cyclase-activating dopamine receptor signaling pathway [GO:0007191]; auditory receptor cell stereocilium organization [GO:0060088]; bile acid secretion [GO:0032782]; cellular phosphate ion homeostasis [GO:0030643]; establishment of epithelial cell apical/basal polarity [GO:0045198]; establishment of Golgi localization [GO:0051683]; gland mor…	actin cytoskeleton [GO:0015629]; apical plasma membrane [GO:0016324]; brush border membrane [GO:0031526]; cell periphery [GO:0071944]; cytoplasm [GO:0005737]; endomembrane system [GO:0012505]; extracellular exosome [GO:0070062]; filopodium [GO:0030175]; membrane [GO:0016020]; membrane raft [GO:0045121]; microvillus [GO:0005902]; microvillus membrane [GO:0031528]; perinuclear region of cytoplasm […	beta-2 adrenergic receptor binding [GO:0031698]; beta-catenin binding [GO:0008013]; chloride channel regulator activity [GO:0017081]; dopamine receptor binding [GO:0050780]; growth factor receptor binding [GO:0070851]; myosin II binding [GO:0045159]; PDZ domain binding [GO:0030165]; phosphatase binding [GO:0019902]; protein complex binding [GO:0032403]; protein complex scaffold activity [GO:00329…		DOMAIN 14 94 PDZ 1. {ECO:0000255|PROSITE-ProRule:PRU00143}.; DOMAIN 154 234 PDZ 2. {ECO:0000255|PROSITE-ProRule:PRU00143}.				Homo sapiens (Human)								SLC9A3R1;	reviewed	0.306269	1.36128	-0.513897	0.133946	0.5	0.800268	-0.30103	-0.0967646
CHK1_HUMAN	O14757	0	0	3	5	9	11				8.0937	8.42527	8.45093	CHK1_HUMAN	Serine/threonine-protein kinase Chk1 (EC 2.7.11.1) (CHK1 checkpoint homolog) (Cell cycle checkpoint kinase) (Checkpoint kinase-1)	CHEK1 CHK1	CHEK1	FUNCTION: Serine/threonine-protein kinase which is required for checkpoint-mediated cell cycle arrest and activation of DNA repair in response to the presence of DNA damage or unreplicated DNA. May also negatively regulate cell cycle progression during unperturbed cell cycles. This regulation is achieved by a number of mechanisms that together help to preserve the integrity of the genome. Recogni…	476	apoptotic process [GO:0006915]; cell cycle [GO:0007049]; cellular response to DNA damage stimulus [GO:0006974]; cellular response to mechanical stimulus [GO:0071260]; chromatin-mediated maintenance of transcription [GO:0048096]; DNA damage checkpoint [GO:0000077]; DNA damage induced protein phosphorylation [GO:0006975]; DNA repair [GO:0006281]; DNA replication [GO:0006260]; G2 DNA damage checkpoi…	centrosome [GO:0005813]; chromatin [GO:0000785]; condensed nuclear chromosome [GO:0000794]; cytoplasm [GO:0005737]; cytosol [GO:0005829]; extracellular space [GO:0005615]; intracellular membrane-bounded organelle [GO:0043231]; nucleoplasm [GO:0005654]; nucleus [GO:0005634]; protein complex [GO:0043234]	ATP binding [GO:0005524]; histone kinase activity (H3-T11 specific) [GO:0035402]; kinase activity [GO:0016301]; protein domain specific binding [GO:0019904]; protein kinase activity [GO:0004672]; protein serine/threonine kinase activity [GO:0004674]	DOMAIN: The autoinhibitory region (AIR) inhibits the activity of the kinase domain. {ECO:0000269|PubMed:14681223}.	DOMAIN 9 265 Protein kinase. {ECO:0000255|PROSITE-ProRule:PRU00159}.	Protein kinase superfamily, CAMK Ser/Thr protein kinase family, NIM1 subfamily	SIMILARITY: Belongs to the protein kinase superfamily. CAMK Ser/Thr protein kinase family. NIM1 subfamily. {ECO:0000305}.	2.7.11.1	Homo sapiens (Human)		REGION 1 265 Interaction with CLSPN. {ECO:0000250}.; REGION 391 476 Autoinhibitory region.						CHEK1;	reviewed	0.443303	1.27849	-0.353299	0.106699	0.5	0.75718	-0.30103	-0.120801
TPP1_HUMAN	O14773	14	10	12	9	5	5	9.01034	8.89099	8.92277	9.03451	8.66831	8.3982	TPP1_HUMAN	Tripeptidyl-peptidase 1 (TPP-1) (EC 3.4.14.9) (Cell growth-inhibiting gene 1 protein) (Lysosomal pepstatin-insensitive protease) (LPIC) (Tripeptidyl aminopeptidase) (Tripeptidyl-peptidase I) (TPP-I)	TPP1 CLN2 GIG1 UNQ267/PRO304	TPP1	FUNCTION: Lysosomal serine protease with tripeptidyl-peptidase I activity. May act as a non-specific lysosomal peptidase which generates tripeptides from the breakdown products produced by lysosomal proteinases. Requires substrates with an unsubstituted N-terminus (By similarity). {ECO:0000250|UniProtKB:Q9EQV6}.	563	bone resorption [GO:0045453]; central nervous system development [GO:0007417]; epithelial cell differentiation [GO:0030855]; IRE1-mediated unfolded protein response [GO:0036498]; lipid metabolic process [GO:0006629]; lysosome organization [GO:0007040]; nervous system development [GO:0007399]; neuromuscular process controlling balance [GO:0050885]; peptide catabolic process [GO:0043171]; protein c…	extracellular exosome [GO:0070062]; lysosomal lumen [GO:0043202]; lysosome [GO:0005764]; melanosome [GO:0042470]; mitochondrion [GO:0005739]	endopeptidase activity [GO:0004175]; metal ion binding [GO:0046872]; peptidase activity [GO:0008233]; peptide binding [GO:0042277]; serine-type endopeptidase activity [GO:0004252]; serine-type peptidase activity [GO:0008236]; tripeptidyl-peptidase activity [GO:0008240]		DOMAIN 199 563 Peptidase S53.			3.4.14.9	Homo sapiens (Human)								TPP1;	reviewed	0.113856	0.949313	-0.943644	-0.0225906	0.424452	0.991248	-0.372171	-0.00381752
TCRG1_HUMAN	O14776	58	52	29	24	16	19	9.20761	9.24249	8.79055	8.80035	8.41288	8.48192	TCRG1_HUMAN	Transcription elongation regulator 1 (TATA box-binding protein-associated factor 2S) (Transcription factor CA150)	TCERG1 CA150 TAF2S	TCERG1	FUNCTION: Transcription factor that binds RNA polymerase II and inhibits the elongation of transcripts from target promoters. Regulates transcription elongation in a TATA box-dependent manner. Necessary for TAT-dependent activation of the human immunodeficiency virus type 1 (HIV-1) promoter. {ECO:0000269|PubMed:11604498, ECO:0000269|PubMed:9315662}.	1098	negative regulation of transcription from RNA polymerase II promoter [GO:0000122]; transcription from RNA polymerase II promoter [GO:0006366]	nucleoplasm [GO:0005654]; nucleus [GO:0005634]	identical protein binding [GO:0042802]; proline-rich region binding [GO:0070064]; RNA binding [GO:0003723]; RNA polymerase II repressing transcription factor binding [GO:0001103]; RNA polymerase II transcription corepressor activity [GO:0001106]; transcription coactivator activity [GO:0003713]	DOMAIN: The FF domains bind the phosphorylated C-terminus of the largest subunit of RNA polymerase II, probably mediate interaction with HTATSF1 and preferentially bind peptides with the consensus sequence [DE](2-5)-[FWY]-[DE](2-5).; DOMAIN: The WW domains bind Pro-rich domains.	DOMAIN 131 164 WW 1. {ECO:0000255|PROSITE-ProRule:PRU00224}.; DOMAIN 429 462 WW 2. {ECO:0000255|PROSITE-ProRule:PRU00224}.; DOMAIN 528 561 WW 3. {ECO:0000255|PROSITE-ProRule:PRU00224}.; DOMAIN 659 712 FF 1.; DOMAIN 725 779 FF 2.; DOMAIN 791 846 FF 3.; DOMAIN 896 952 FF 4.; DOMAIN 954 1010 FF 5.; DOMAIN 1012 1077 FF 6.				Homo sapiens (Human)				MOTIF 626 630 Nuclear localization signal. {ECO:0000255}.	COILED 184 244 {ECO:0000255}.; COILED 606 655 {ECO:0000255}.; COILED 844 906 {ECO:0000255}.	COMPBIAS 32 132 Pro-rich.; COMPBIAS 169 258 Ala/Gln-rich.; COMPBIAS 260 331 Thr-rich.; COMPBIAS 328 378 Pro-rich.; COMPBIAS 454 515 Glu-rich.; COMPBIAS 1083 1087 Poly-Pro.		TCERG1;	reviewed	0.0694124	0.958257	-1.15856	-0.0185178	0.0510828	1.0449	-1.29173	0.0190754
NDC80_HUMAN	O14777	30	26	32	29	32	30	9.272	9.22316	9.29901	9.30211	9.22515	9.22152	NDC80_HUMAN	Kinetochore protein NDC80 homolog (Highly expressed in cancer protein) (Kinetochore protein Hec1) (HsHec1) (Kinetochore-associated protein 2) (Retinoblastoma-associated protein HEC)	NDC80 HEC HEC1 KNTC2	NDC80	FUNCTION: Acts as a component of the essential kinetochore-associated NDC80 complex, which is required for chromosome segregation and spindle checkpoint activity (PubMed:9315664, PubMed:12351790, PubMed:14654001, PubMed:14699129, PubMed:15062103, PubMed:15235793, PubMed:15239953, PubMed:15548592, PubMed:16732327). Required for kinetochore integrity and the organization of stable microtubule bindi…	642	attachment of mitotic spindle microtubules to kinetochore [GO:0051315]; attachment of spindle microtubules to kinetochore [GO:0008608]; cell division [GO:0051301]; chromosome segregation [GO:0007059]; establishment of mitotic spindle orientation [GO:0000132]; kinetochore organization [GO:0051383]; metaphase plate congression [GO:0051310]; mitotic cell cycle [GO:0000278]; mitotic sister chromatid …	centrosome [GO:0005813]; chromosome, centromeric region [GO:0000775]; condensed chromosome kinetochore [GO:0000777]; condensed nuclear chromosome outer kinetochore [GO:0000942]; cytosol [GO:0005829]; kinetochore [GO:0000776]; membrane [GO:0016020]; Ndc80 complex [GO:0031262]; nucleoplasm [GO:0005654]; nucleus [GO:0005634]	identical protein binding [GO:0042802]; structural constituent of cytoskeleton [GO:0005200]			NDC80/HEC1 family	SIMILARITY: Belongs to the NDC80/HEC1 family. {ECO:0000305}.		Homo sapiens (Human)		REGION 1 445 Interaction with the N-terminus of CDCA1.; REGION 1 250 Nuclear localization.; REGION 128 251 Interaction with RB1.; REGION 251 618 Interaction with NEK2 and ZWINT. {ECO:0000269|PubMed:16732327}.; REGION 251 431 Interaction with SMC1A.; REGION 361 547 Interaction with PSMC2 and SMC1A.; REGION 446 642 Interaction with the C-terminus of CDCA1 and the SPBC24-SPBC25 subcomplex.			COILED 261 403 {ECO:0000255}.; COILED 458 642 {ECO:0000255}.			NDC80;	reviewed	0.103545	0.992789	-0.984872	-0.00314287	0.0170161	0.992212	-1.76914	-0.00339536
KIF3C_HUMAN	O14782	1	1	0	4	1	2				8.44381		8.21888	KIF3C_HUMAN	Kinesin-like protein KIF3C	KIF3C	KIF3C	FUNCTION: Microtubule-based anterograde translocator for membranous organelles. {ECO:0000250}.	793	antigen processing and presentation of exogenous peptide antigen via MHC class II [GO:0019886]; intraciliary transport involved in cilium assembly [GO:0035735]; microtubule-based movement [GO:0007018]; organelle transport along microtubule [GO:0072384]; retrograde vesicle-mediated transport, Golgi to ER [GO:0006890]	ciliary tip [GO:0097542]; cilium [GO:0005929]; cytosol [GO:0005829]; kinesin complex [GO:0005871]; microtubule [GO:0005874]	ATPase activity [GO:0016887]; ATP binding [GO:0005524]; microtubule binding [GO:0008017]; microtubule motor activity [GO:0003777]; motor activity [GO:0003774]		DOMAIN 10 365 Kinesin motor. {ECO:0000255|PROSITE-ProRule:PRU00283}.	TRAFAC class myosin-kinesin ATPase superfamily, Kinesin family, Kinesin II subfamily	SIMILARITY: Belongs to the TRAFAC class myosin-kinesin ATPase superfamily. Kinesin family. Kinesin II subfamily. {ECO:0000255|PROSITE-ProRule:PRU00283}.		Homo sapiens (Human)		REGION 630 793 Globular. {ECO:0000255}.			COILED 376 629 {ECO:0000255}.	COMPBIAS 270 284 Poly-Gly.; COMPBIAS 438 441 Poly-Asn.		KIF3C;	reviewed	0.964127	0.98251	-0.0158657	-0.00766319	0.5	0.738803	-0.30103	-0.131471
TNPO2_HUMAN	O14787	18	18	26	30	33	31	8.77393	8.74749	8.7438	8.74963	8.90378	8.93552	TNPO2_HUMAN	Transportin-2 (Karyopherin beta-2b)	TNPO2	TNPO2	FUNCTION: Probably functions in nuclear protein import as nuclear transport receptor. Serves as receptor for nuclear localization signals (NLS) in cargo substrates. Is thought to mediate docking of the importin/substrate complex to the nuclear pore complex (NPC) through binding to nucleoporin and the complex is subsequently translocated through the pore by an energy requiring, Ran-dependent mecha…	897	NLS-bearing protein import into nucleus [GO:0006607]; protein import into nucleus, translocation [GO:0000060]; ribosomal protein import into nucleus [GO:0006610]	cytoplasm [GO:0005737]; nuclear membrane [GO:0031965]; nuclear periphery [GO:0034399]; nucleus [GO:0005634]	nuclear localization sequence binding [GO:0008139]; protein transporter activity [GO:0008565]; Ran GTPase binding [GO:0008536]		DOMAIN 31 99 Importin N-terminal.	Importin beta family, Importin beta-2 subfamily	SIMILARITY: Belongs to the importin beta family. Importin beta-2 subfamily. {ECO:0000305}.		Homo sapiens (Human)	REPEAT 9 36 HEAT 1. {ECO:0000250|UniProtKB:Q92973}.; REPEAT 41 79 HEAT 2. {ECO:0000250|UniProtKB:Q92973}.; REPEAT 88 121 HEAT 3. {ECO:0000250|UniProtKB:Q92973}.; REPEAT 127 164 HEAT 4. {ECO:0000250|UniProtKB:Q92973}.; REPEAT 171 201 HEAT 5. {ECO:0000250|UniProtKB:Q92973}.; REPEAT 214 241 HEAT 6. {ECO:0000250|UniProtKB:Q92973}.; REPEAT 253 280 HEAT 7. {ECO:0000250|UniProtKB:Q92973}.; REPEAT 296 38…							TNPO2;	reviewed	0.0727498	1.01815	-1.13817	0.00781276	0.308888	0.997506	-0.510199	-0.00108448
UN13B_HUMAN	O14795	0	0	2	2	0	0			6.65832				UN13B_HUMAN	Protein unc-13 homolog B (Munc13-2) (munc13)	UNC13B UNC13	UNC13B	FUNCTION: Plays a role in vesicle maturation during exocytosis as a target of the diacylglycerol second messenger pathway. Is involved in neurotransmitter release by acting in synaptic vesicle priming prior to vesicle fusion and participates in the activity-depending refilling of readily releasable vesicle pool (RRP). Essential for synaptic vesicle maturation in a subset of excitatory/glutamaterg…	1591	cellular response to glucose stimulus [GO:0071333]; chemical synaptic transmission [GO:0007268]; glutamate secretion [GO:0014047]; innervation [GO:0060384]; intracellular signal transduction [GO:0035556]; negative regulation of synaptic plasticity [GO:0031914]; neuromuscular junction development [GO:0007528]; neurotransmitter secretion [GO:0007269]; phagosome maturation [GO:0090382]; positive reg…	calyx of Held [GO:0044305]; cell junction [GO:0030054]; cytosol [GO:0005829]; early phagosome [GO:0032009]; Golgi apparatus [GO:0005794]; membrane [GO:0016020]; neuromuscular junction [GO:0031594]; plasma membrane [GO:0005886]; presynaptic active zone [GO:0048786]; ribbon synapse [GO:0097470]; terminal bouton [GO:0043195]	calmodulin binding [GO:0005516]; diacylglycerol binding [GO:0019992]; GTP-dependent protein binding [GO:0030742]; metal ion binding [GO:0046872]; Rab GTPase binding [GO:0017137]	DOMAIN: The C2 domains are not involved in calcium-dependent phospholipid binding. {ECO:0000250}.	DOMAIN 1 79 C2 1. {ECO:0000255|PROSITE-ProRule:PRU00041}.; DOMAIN 587 693 C2 2. {ECO:0000255|PROSITE-ProRule:PRU00041}.; DOMAIN 1013 1156 MHD1. {ECO:0000255|PROSITE-ProRule:PRU00587}.; DOMAIN 1263 1405 MHD2. {ECO:0000255|PROSITE-ProRule:PRU00588}.; DOMAIN 1425 1530 C2 3. {ECO:0000255|PROSITE-ProRule:PRU00041}.	Unc-13 family	SIMILARITY: Belongs to the unc-13 family. {ECO:0000305}.		Homo sapiens (Human)			ZN_FING 477 527 Phorbol-ester/DAG-type. {ECO:0000255|PROSITE-ProRule:PRU00226}.		COILED 1172 1202 {ECO:0000255}.			UNC13B;	reviewed	0.5	0.878547	-0.30103	-0.0562351	0.5	0.855875	-0.30103	-0.0675897
RPC1_HUMAN	O14802	18	14	14	16	24	19	7.99461	7.97311	7.84018	7.94919	8.10561	8.11032	RPC1_HUMAN	DNA-directed RNA polymerase III subunit RPC1 (RNA polymerase III subunit C1) (EC 2.7.7.6) (DNA-directed RNA polymerase III largest subunit) (DNA-directed RNA polymerase III subunit A) (RNA polymerase III 155 kDa subunit) (RPC155) (RNA polymerase III subunit C160)	POLR3A	POLR3A	FUNCTION: DNA-dependent RNA polymerase catalyzes the transcription of DNA into RNA using the four ribonucleoside triphosphates as substrates. Largest and catalytic core component of RNA polymerase III which synthesizes small RNAs, such as 5S rRNA and tRNAs. Forms the polymerase active center together with the second largest subunit. A single-stranded DNA template strand of the promoter is positio…	1390	defense response to virus [GO:0051607]; innate immune response [GO:0045087]; positive regulation of interferon-beta production [GO:0032728]; positive regulation of protein targeting to mitochondrion [GO:1903955]; positive regulation of type I interferon production [GO:0032481]; regulation of autophagy of mitochondrion [GO:1903146]; transcription, DNA-templated [GO:0006351]; transcription from RNA…	cytosol [GO:0005829]; DNA-directed RNA polymerase III complex [GO:0005666]; membrane [GO:0016020]; nucleoplasm [GO:0005654]	chromatin binding [GO:0003682]; DNA binding [GO:0003677]; DNA-directed 5'-3' RNA polymerase activity [GO:0003899]; metal ion binding [GO:0046872]			RNA polymerase beta' chain family	SIMILARITY: Belongs to the RNA polymerase beta' chain family. {ECO:0000305}.	2.7.7.6	Homo sapiens (Human)		REGION 844 856 Bridging helix. {ECO:0000250}.						POLR3A;	reviewed	0.239986	1.02654	-0.619815	0.0113738	0.790214	1.00391	-0.102256	0.00169589
PSA7_HUMAN	O14818	32	25	26	25	35	31	10.2967	10.2832	10.1557	10.193	10.1882	10.2076	PSA7_HUMAN	Proteasome subunit alpha type-7 (EC 3.4.25.1) (Proteasome subunit RC6-1) (Proteasome subunit XAPC7)	PSMA7 HSPC	PSMA7	FUNCTION: Component of the 20S core proteasome complex involved in the proteolytic degradation of most intracellular proteins. This complex plays numerous essential roles within the cell by associating with different regulatory particles. Associated with two 19S regulatory particles, forms the 26S proteasome and thus participates in the ATP-dependent degradation of ubiquitinated proteins. The 26S…	248	anaphase-promoting complex-dependent catabolic process [GO:0031145]; antigen processing and presentation of exogenous peptide antigen via MHC class I, TAP-dependent [GO:0002479]; Fc-epsilon receptor signaling pathway [GO:0038095]; MAPK cascade [GO:0000165]; negative regulation of canonical Wnt signaling pathway [GO:0090090]; negative regulation of G2/M transition of mitotic cell cycle [GO:0010972…	cytosol [GO:0005829]; extracellular exosome [GO:0070062]; nucleoplasm [GO:0005654]; nucleus [GO:0005634]; postsynapse [GO:0098794]; proteasome complex [GO:0000502]; proteasome core complex [GO:0005839]; proteasome core complex, alpha-subunit complex [GO:0019773]	identical protein binding [GO:0042802]; threonine-type endopeptidase activity [GO:0004298]			Peptidase T1A family	SIMILARITY: Belongs to the peptidase T1A family. {ECO:0000255|PROSITE-ProRule:PRU00808}.	3.4.25.1	Homo sapiens (Human)								PSMA7;	reviewed	0.661501	1.00119	-0.17947	0.000516897	0.132907	1.00992	-0.876453	0.00428686
SCAM3_HUMAN	O14828	2	3	4	5	2	2	8.00668	7.83267	8.08991	8.25324	8.00552		SCAM3_HUMAN	Secretory carrier-associated membrane protein 3 (Secretory carrier membrane protein 3)	SCAMP3 C1orf3 PROPIN1	SCAMP3	FUNCTION: Functions in post-Golgi recycling pathways. Acts as a recycling carrier to the cell surface.	347	post-Golgi vesicle-mediated transport [GO:0006892]; protein transport [GO:0015031]	extracellular exosome [GO:0070062]; integral component of membrane [GO:0016021]; intracellular membrane-bounded organelle [GO:0043231]	ubiquitin protein ligase binding [GO:0031625]			SCAMP family	SIMILARITY: Belongs to the SCAMP family. {ECO:0000305}.		Homo sapiens (Human)								SCAMP3;	reviewed	0.458347	0.796938	-0.338805	-0.0985755	0.138028	0.962171	-0.860032	-0.0167476
PAHX_HUMAN	O14832	0	0	1	1	1	0					7.33441		PAHX_HUMAN	Phytanoyl-CoA dioxygenase, peroxisomal (EC 1.14.11.18) (Phytanic acid oxidase) (Phytanoyl-CoA alpha-hydroxylase) (PhyH)	PHYH PAHX	PHYH	FUNCTION: Converts phytanoyl-CoA to 2-hydroxyphytanoyl-CoA.	338	2-oxoglutarate metabolic process [GO:0006103]; fatty acid alpha-oxidation [GO:0001561]; isoprenoid metabolic process [GO:0006720]; methyl-branched fatty acid metabolic process [GO:0097089]	mitochondrion [GO:0005739]; peroxisomal matrix [GO:0005782]; peroxisome [GO:0005777]	carboxylic acid binding [GO:0031406]; cofactor binding [GO:0048037]; ferrous iron binding [GO:0008198]; L-ascorbic acid binding [GO:0031418]; phytanoyl-CoA dioxygenase activity [GO:0048244]			PhyH family	SIMILARITY: Belongs to the PhyH family. {ECO:0000305}.	1.14.11.18	Homo sapiens (Human)		REGION 175 177 Alpha-ketoglutarate binding.						PHYH;	reviewed	0.5	1.22213	-0.30103	0.0871182		1		0
OPLA_HUMAN	O14841	15	15	14	12	0	0	7.99548	7.88419	7.90272	7.82849			OPLA_HUMAN	5-oxoprolinase (EC 3.5.2.9) (5-oxo-L-prolinase) (5-OPase) (Pyroglutamase)	OPLAH	OPLAH	FUNCTION: Catalyzes the cleavage of 5-oxo-L-proline to form L-glutamate coupled to the hydrolysis of ATP to ADP and inorganic phosphate.	1288	glutathione biosynthetic process [GO:0006750]; glutathione metabolic process [GO:0006749]	cytosol [GO:0005829]	5-oxoprolinase (ATP-hydrolyzing) activity [GO:0017168]; ATP binding [GO:0005524]			Oxoprolinase family	SIMILARITY: Belongs to the oxoprolinase family. {ECO:0000305}.	3.5.2.9	Homo sapiens (Human)								OPLAH;	reviewed	0.00265582	0.64234	-2.5758	-0.192235	0.787305	1.00138	-0.103857	0.000597498
BACH1_HUMAN	O14867	0	0	1	0	0	0			5.1521				BACH1_HUMAN	Transcription regulator protein BACH1 (BTB and CNC homolog 1) (HA2303)	BACH1	BACH1	FUNCTION: Transcriptional regulator that acts as repressor or activator. Binds, in vitro, to NF-E2 binding sites. Play important roles in coordinating transcription activation and repression by MAFK.	736	DNA repair [GO:0006281]; negative regulation of transcription from RNA polymerase II promoter [GO:0000122]; protein ubiquitination [GO:0016567]; regulation of transcription, DNA-templated [GO:0006355]; regulation of transcription from RNA polymerase II promoter in response to hypoxia [GO:0061418]; regulation of transcription involved in G1/S transition of mitotic cell cycle [GO:0000083]; regulati…	Cul3-RING ubiquitin ligase complex [GO:0031463]; cytoplasm [GO:0005737]; nucleus [GO:0005634]	heme binding [GO:0020037]; RNA polymerase II distal enhancer sequence-specific DNA binding [GO:0000980]; transcriptional activator activity, RNA polymerase II distal enhancer sequence-specific binding [GO:0001205]; transcriptional repressor activity, RNA polymerase II core promoter proximal region sequence-specific binding [GO:0001078]; transcriptional repressor activity, RNA polymerase II distal…		DOMAIN 34 100 BTB. {ECO:0000255|PROSITE-ProRule:PRU00037}.; DOMAIN 557 620 bZIP. {ECO:0000255|PROSITE-ProRule:PRU00978}.	BZIP family, CNC subfamily	SIMILARITY: Belongs to the bZIP family. CNC subfamily. {ECO:0000305}.		Homo sapiens (Human)		REGION 562 578 Basic motif. {ECO:0000255|PROSITE-ProRule:PRU00978}.; REGION 582 589 Leucine-zipper. {ECO:0000255|PROSITE-ProRule:PRU00978}.						BACH1;GRIK1-AS2;	reviewed	0.5	0.978568	-0.30103	-0.00940881	0.5	0.956037	-0.30103	-0.0195252
IFIT3_HUMAN	O14879	0	2	4	1	5	5		7.41385	7.44251		7.5859	7.62027	IFIT3_HUMAN	Interferon-induced protein with tetratricopeptide repeats 3 (IFIT-3) (CIG49) (ISG-60) (Interferon-induced 60 kDa protein) (IFI-60K) (Interferon-induced protein with tetratricopeptide repeats 4) (IFIT-4) (Retinoic acid-induced gene G protein) (P60) (RIG-G)	IFIT3 CIG-49 IFI60 IFIT4 ISG60	IFIT3	FUNCTION: IFN-induced antiviral protein which acts as an inhibitor of cellular as well as viral processes, cell migration, proliferation, signaling, and viral replication. Enhances MAVS-mediated host antiviral responses by serving as an adapter bridging TBK1 to MAVS which leads to the activation of TBK1 and phosphorylation of IRF3 and phosphorylated IRF3 translocates into nucleus to promote antiv…	490	cellular response to interferon-alpha [GO:0035457]; defense response to virus [GO:0051607]; negative regulation of apoptotic process [GO:0043066]; negative regulation of cell proliferation [GO:0008285]; response to virus [GO:0009615]; type I interferon signaling pathway [GO:0060337]	cytoplasm [GO:0005737]; cytosol [GO:0005829]; mitochondrion [GO:0005739]	identical protein binding [GO:0042802]			IFIT family	SIMILARITY: Belongs to the IFIT family. {ECO:0000305}.		Homo sapiens (Human)	REPEAT 51 84 TPR 1.; REPEAT 94 127 TPR 2.; REPEAT 136 169 TPR 3.; REPEAT 172 206 TPR 4.; REPEAT 207 240 TPR 5.; REPEAT 241 274 TPR 6.; REPEAT 415 448 TPR 7.; REPEAT 450 481 TPR 8.							IFIT3;	reviewed	0.451564	1.21877	-0.345281	0.0859224	0.993181	0.997306	-0.00297173	-0.00117138
MGST3_HUMAN	O14880	1	1	0	0	1	0					6.12287		MGST3_HUMAN	Microsomal glutathione S-transferase 3 (Microsomal GST-3) (EC 2.5.1.18) (Microsomal GST-III)	MGST3	MGST3	FUNCTION: Also functions as a glutathione peroxidase.	152	glutathione derivative biosynthetic process [GO:1901687]; leukotriene biosynthetic process [GO:0019370]; lipid metabolic process [GO:0006629]; response to organonitrogen compound [GO:0010243]; xenobiotic metabolic process [GO:0006805]	endoplasmic reticulum [GO:0005783]; endoplasmic reticulum membrane [GO:0005789]; extracellular exosome [GO:0070062]; integral component of membrane [GO:0016021]; intracellular membrane-bounded organelle [GO:0043231]; membrane [GO:0016020]; nuclear envelope [GO:0005635]; organelle membrane [GO:0031090]	glutathione peroxidase activity [GO:0004602]; glutathione transferase activity [GO:0004364]; leukotriene-C4 synthase activity [GO:0004464]			MAPEG family	SIMILARITY: Belongs to the MAPEG family. {ECO:0000305}.	2.5.1.18	Homo sapiens (Human)								MGST3;	reviewed	0.5	1.10558	-0.30103	0.0435914		1		0
GEMI2_HUMAN	O14893	3	4	4	4	3	0	8.05111	8.30743	8.94808	9.03109	8.37747		GEMI2_HUMAN	Gem-associated protein 2 (Gemin-2) (Component of gems 2) (Survival of motor neuron protein-interacting protein 1) (SMN-interacting protein 1)	GEMIN2 SIP1	GEMIN2	FUNCTION: The SMN complex plays a catalyst role in the assembly of small nuclear ribonucleoproteins (snRNPs), the building blocks of the spliceosome. Thereby, plays an important role in the splicing of cellular pre-mRNAs. Most spliceosomal snRNPs contain a common set of Sm proteins SNRPB, SNRPD1, SNRPD2, SNRPD3, SNRPE, SNRPF and SNRPG that assemble in a heptameric protein ring on the Sm site of t…	280	mRNA processing [GO:0006397]; nuclear import [GO:0051170]; RNA splicing [GO:0008380]; RNA splicing, via transesterification reactions [GO:0000375]; spliceosomal complex assembly [GO:0000245]; spliceosomal snRNP assembly [GO:0000387]	cytosol [GO:0005829]; Gemini of coiled bodies [GO:0097504]; nuclear body [GO:0016604]; nucleolus [GO:0005730]; nucleoplasm [GO:0005654]; nucleus [GO:0005634]; SMN complex [GO:0032797]; SMN-Sm protein complex [GO:0034719]; spliceosomal complex [GO:0005681]				Gemin-2 family	SIMILARITY: Belongs to the gemin-2 family. {ECO:0000305}.		Homo sapiens (Human)						COMPBIAS 101 106 Poly-Gln.		GEMIN2;	reviewed	0.39679	0.745278	-0.401439	-0.127681	0.0871606	0.903539	-1.05968	-0.0440531
IRF6_HUMAN	O14896	0	0	0	0	2	0					6.09419		IRF6_HUMAN	Interferon regulatory factor 6 (IRF-6)	IRF6	IRF6	FUNCTION: Probable DNA-binding transcriptional activator. Key determinant of the keratinocyte proliferation-differentiation switch involved in appropriate epidermal development (By similarity). Plays a role in regulating mammary epithelial cell proliferation (By similarity). May regulate WDR65 transcription (By similarity). {ECO:0000250}.	467	cell cycle arrest [GO:0007050]; cell development [GO:0048468]; interferon-gamma-mediated signaling pathway [GO:0060333]; keratinocyte differentiation [GO:0030216]; keratinocyte proliferation [GO:0043616]; mammary gland epithelial cell differentiation [GO:0060644]; negative regulation of cell proliferation [GO:0008285]; positive regulation of transcription, DNA-templated [GO:0045893]; positive reg…	cytoplasm [GO:0005737]; cytosol [GO:0005829]; extracellular exosome [GO:0070062]; nucleus [GO:0005634]	DNA binding [GO:0003677]; regulatory region DNA binding [GO:0000975]; sequence-specific DNA binding [GO:0043565]; transcriptional activator activity, RNA polymerase II transcription regulatory region sequence-specific binding [GO:0001228]; transcription factor activity, sequence-specific DNA binding [GO:0003700]			IRF family	SIMILARITY: Belongs to the IRF family. {ECO:0000255|PROSITE-ProRule:PRU00840}.		Homo sapiens (Human)								IRF6;	reviewed	0.5	1.10357	-0.30103	0.0428011		1		0
TX1B3_HUMAN	O14907	0	0	1	2	1	2				7.09625		7.52758	TX1B3_HUMAN	Tax1-binding protein 3 (Glutaminase-interacting protein 3) (Tax interaction protein 1) (TIP-1) (Tax-interacting protein 1)	TAX1BP3 TIP1	TAX1BP3	FUNCTION: May regulate a number of protein-protein interactions by competing for PDZ domain binding sites. Binds CTNNB1 and may thereby act as an inhibitor of the Wnt signaling pathway. Competes with LIN7A for KCNJ4 binding, and thereby promotes KCNJ4 internalization. May play a role in the Rho signaling pathway. May play a role in activation of CDC42 by the viral protein HPV16 E6. {ECO:0000269|P…	124	activation of GTPase activity [GO:0090630]; negative regulation of cell proliferation [GO:0008285]; negative regulation of protein localization to cell surface [GO:2000009]; negative regulation of Wnt signaling pathway [GO:0030178]; Rho protein signal transduction [GO:0007266]; Wnt signaling pathway [GO:0016055]	actin cytoskeleton [GO:0015629]; cytoplasm [GO:0005737]; cytosol [GO:0005829]; extracellular exosome [GO:0070062]; fibrillar center [GO:0001650]; intracellular membrane-bounded organelle [GO:0043231]; plasma membrane [GO:0005886]	beta-catenin binding [GO:0008013]; protein C-terminus binding [GO:0008022]		DOMAIN 15 112 PDZ. {ECO:0000255|PROSITE-ProRule:PRU00143}.				Homo sapiens (Human)								TAX1BP3;	reviewed	0.922766	1.02931	-0.0349083	0.0125465	0.5	0.814193	-0.30103	-0.0892725
GIPC1_HUMAN	O14908	7	9	8	12	20	16	8.9677	8.94668	8.94727	8.99073	9.29785	9.31458	GIPC1_HUMAN	PDZ domain-containing protein GIPC1 (GAIP C-terminus-interacting protein) (RGS-GAIP-interacting protein) (RGS19-interacting protein 1) (Synectin) (Tax interaction protein 2) (TIP-2)	GIPC1 C19orf3 GIPC RGS19IP1	GIPC1	FUNCTION: May be involved in G protein-linked signaling.	333	chemical synaptic transmission [GO:0007268]; endothelial cell migration [GO:0043542]; glutamate secretion [GO:0014047]; G-protein coupled receptor signaling pathway [GO:0007186]; negative regulation of proteasomal ubiquitin-dependent protein catabolic process [GO:0032435]; positive regulation of cytokinesis [GO:0032467]; positive regulation of transforming growth factor beta receptor signaling pa…	brush border [GO:0005903]; cell cortex [GO:0005938]; cytoplasm [GO:0005737]; cytoplasmic vesicle [GO:0031410]; cytosol [GO:0005829]; dendritic shaft [GO:0043198]; dendritic spine [GO:0043197]; endocytic vesicle [GO:0030139]; extracellular exosome [GO:0070062]; membrane [GO:0016020]; synaptic vesicle [GO:0008021]; vesicle membrane [GO:0012506]	actin binding [GO:0003779]; cadherin binding [GO:0045296]; myosin binding [GO:0017022]; PDZ domain binding [GO:0030165]; protein homodimerization activity [GO:0042803]; receptor binding [GO:0005102]		DOMAIN 133 213 PDZ. {ECO:0000255|PROSITE-ProRule:PRU00143}.	GIPC family	SIMILARITY: Belongs to the GIPC family. {ECO:0000305}.		Homo sapiens (Human)						COMPBIAS 36 42 Poly-Gly.; COMPBIAS 48 52 Poly-Pro.		GIPC1;	reviewed	0.018908	1.03677	-1.72335	0.0156827	0.256238	0.992872	-0.591356	-0.0031069
IKKB_HUMAN	O14920	4	3	9	14	12	14	7.70243	7.63339	8.18597	8.07269	7.94271	7.81459	IKKB_HUMAN	Inhibitor of nuclear factor kappa-B kinase subunit beta (I-kappa-B-kinase beta) (IKK-B) (IKK-beta) (IkBKB) (EC 2.7.11.10) (I-kappa-B kinase 2) (IKK2) (Nuclear factor NF-kappa-B inhibitor kinase beta) (NFKBIKB)	IKBKB IKKB	IKBKB	FUNCTION: Serine kinase that plays an essential role in the NF-kappa-B signaling pathway which is activated by multiple stimuli such as inflammatory cytokines, bacterial or viral products, DNA damages or other cellular stresses. Acts as part of the canonical IKK complex in the conventional pathway of NF-kappa-B activation and phosphorylates inhibitors of NF-kappa-B on 2 critical serine residues. …	756	anatomical structure morphogenesis [GO:0009653]; antigen processing and presentation of exogenous peptide antigen via MHC class I, TAP-dependent [GO:0002479]; cellular response to tumor necrosis factor [GO:0071356]; cortical actin cytoskeleton organization [GO:0030866]; Fc-epsilon receptor signaling pathway [GO:0038095]; I-kappaB kinase/NF-kappaB signaling [GO:0007249]; inflammatory response [GO:…	CD40 receptor complex [GO:0035631]; cytoplasmic side of plasma membrane [GO:0009898]; cytosol [GO:0005829]; IkappaB kinase complex [GO:0008385]; membrane raft [GO:0045121]; nucleus [GO:0005634]	ATP binding [GO:0005524]; identical protein binding [GO:0042802]; IkappaB kinase activity [GO:0008384]; protein heterodimerization activity [GO:0046982]; protein homodimerization activity [GO:0042803]; protein kinase activity [GO:0004672]; protein kinase binding [GO:0019901]; protein serine/threonine kinase activity [GO:0004674]; scaffold protein binding [GO:0097110]	DOMAIN: The kinase domain is located in the N-terminal region. The leucine zipper is important to allow homo- and hetero-dimerization. At the C-terminal region is located the region responsible for the interaction with NEMO/IKBKG. {ECO:0000269|PubMed:18626576}.	DOMAIN 15 300 Protein kinase. {ECO:0000255|PROSITE-ProRule:PRU00159}.	Protein kinase superfamily, Ser/Thr protein kinase family, I-kappa-B kinase subfamily	SIMILARITY: Belongs to the protein kinase superfamily. Ser/Thr protein kinase family. I-kappa-B kinase subfamily. {ECO:0000255|PROSITE-ProRule:PRU00159}.	2.7.11.10	Homo sapiens (Human)		REGION 458 479 Leucine-zipper.; REGION 737 742 NEMO-binding.						IKBKB;	reviewed	0.0360641	0.968283	-1.44293	-0.0139978	0.0385948	0.934683	-1.41347	-0.0293357
HAT1_HUMAN	O14929	20	15	22	23	21	18	9.0639	9.16906	9.19604	9.24077	9.37142	9.42316	HAT1_HUMAN	Histone acetyltransferase type B catalytic subunit (EC 2.3.1.48) (Histone acetyltransferase 1)	HAT1 KAT1	HAT1	FUNCTION: Acetylates soluble but not nucleosomal histone H4 at 'Lys-5' (H4K5ac) and 'Lys-12' (H4K12ac) and, to a lesser extent, acetylates histone H2A at 'Lys-5' (H2AK5ac). Has intrinsic substrate specificity that modifies lysine in recognition sequence GXGKXG. May be involved in nucleosome assembly during DNA replication and repair as part of the histone H3.1 and H3.3 complexes. May play a role …	419	chromatin silencing at telomere [GO:0006348]; DNA packaging [GO:0006323]; DNA replication-dependent nucleosome assembly [GO:0006335]; DNA replication-independent nucleosome assembly [GO:0006336]; histone H4 acetylation [GO:0043967]; internal protein amino acid acetylation [GO:0006475]; response to nutrient [GO:0007584]	cytoplasm [GO:0005737]; intracellular membrane-bounded organelle [GO:0043231]; nuclear chromatin [GO:0000790]; nuclear chromosome, telomeric region [GO:0000784]; nuclear matrix [GO:0016363]; nucleoplasm [GO:0005654]; nucleus [GO:0005634]; protein complex [GO:0043234]	H4 histone acetyltransferase activity [GO:0010485]; histone acetyltransferase activity [GO:0004402]; histone binding [GO:0042393]			HAT1 family	SIMILARITY: Belongs to the HAT1 family. {ECO:0000305}.	2.3.1.48	Homo sapiens (Human)		REGION 62 64 Interaction with histone H4 N-terminus. {ECO:0000269|PubMed:22615379}.; REGION 225 227 Interaction with histone H4 N-terminus. {ECO:0000305}.; REGION 241 243 Acetyl-CoA binding. {ECO:0000269|PubMed:22615379}.; REGION 248 254 Acetyl-CoA binding. {ECO:0000269|PubMed:22615379}.						HAT1;	reviewed	0.0595863	1.02134	-1.22485	0.0091684	0.328726	0.985895	-0.483166	-0.00616939
PLD2_HUMAN	O14939	3	1	3	1	1	2	7.32323		7.13322				PLD2_HUMAN	Phospholipase D2 (PLD 2) (hPLD2) (EC 3.1.4.4) (Choline phosphatase 2) (PLD1C) (Phosphatidylcholine-hydrolyzing phospholipase D2)	PLD2	PLD2	FUNCTION: May have a role in signal-induced cytoskeletal regulation and/or endocytosis. {ECO:0000250}.	933	cell motility [GO:0048870]; cytoskeleton organization [GO:0007010]; Fc-gamma receptor signaling pathway involved in phagocytosis [GO:0038096]; inositol lipid-mediated signaling [GO:0048017]; lipid catabolic process [GO:0016042]; phosphatidic acid biosynthetic process [GO:0006654]; small GTPase mediated signal transduction [GO:0007264]; synaptic vesicle recycling [GO:0036465]	endoplasmic reticulum membrane [GO:0005789]; Golgi apparatus [GO:0005794]; plasma membrane [GO:0005886]; presynapse [GO:0098793]	N-acylphosphatidylethanolamine-specific phospholipase D activity [GO:0070290]; phosphatidylinositol binding [GO:0035091]; phospholipase D activity [GO:0004630]		DOMAIN 65 195 PX. {ECO:0000255|PROSITE-ProRule:PRU00147}.; DOMAIN 203 311 PH.; DOMAIN 437 464 PLD phosphodiesterase 1. {ECO:0000255|PROSITE-ProRule:PRU00153}.; DOMAIN 751 778 PLD phosphodiesterase 2. {ECO:0000255|PROSITE-ProRule:PRU00153}.	Phospholipase D family	SIMILARITY: Belongs to the phospholipase D family. {ECO:0000305}.	3.1.4.4	Homo sapiens (Human)		REGION 441 788 Catalytic.						PLD2;	reviewed	0.5	0.837429	-0.30103	-0.0770521	0.968487	1.01148	-0.0139061	0.00495599
ML12B_HUMAN	O14950	14	12	15	16	17	25	9.27103	9.2921	9.33933	9.33133	9.41727	9.43894	ML12B_HUMAN	Myosin regulatory light chain 12B (MLC-2A) (MLC-2) (Myosin regulatory light chain 2-B, smooth muscle isoform) (Myosin regulatory light chain 20 kDa) (MLC20) (Myosin regulatory light chain MRLC2) (SHUJUN-1)	MYL12B MRLC2 MYLC2B	MYL12B	FUNCTION: Myosin regulatory subunit that plays an important role in regulation of both smooth muscle and nonmuscle cell contractile activity via its phosphorylation. Phosphorylation triggers actin polymerization in vascular smooth muscle. Implicated in cytokinesis, receptor capping, and cell locomotion. {ECO:0000269|PubMed:10965042}.	172	muscle contraction [GO:0006936]; regulation of cell shape [GO:0008360]	apical part of cell [GO:0045177]; brush border [GO:0005903]; cell cortex region [GO:0099738]; cytosol [GO:0005829]; extracellular exosome [GO:0070062]; myosin II complex [GO:0016460]; stress fiber [GO:0001725]; Z disc [GO:0030018]	calcium ion binding [GO:0005509]; myosin heavy chain binding [GO:0032036]		DOMAIN 29 64 EF-hand 1. {ECO:0000255|PROSITE-ProRule:PRU00448}.; DOMAIN 98 133 EF-hand 2. {ECO:0000255|PROSITE-ProRule:PRU00448}.; DOMAIN 134 169 EF-hand 3. {ECO:0000255|PROSITE-ProRule:PRU00448}.				Homo sapiens (Human)								MYL12B;	reviewed	0.116164	1.01228	-0.934927	0.00530074	0.284101	0.992751	-0.546527	-0.00315946
HGS_HUMAN	O14964	11	14	22	20	28	29	8.78517	8.77376	8.82841	8.86738	8.98736	8.98691	HGS_HUMAN	Hepatocyte growth factor-regulated tyrosine kinase substrate (Hrs) (Protein pp110)	HGS HRS	HGS	FUNCTION: Involved in intracellular signal transduction mediated by cytokines and growth factors. When associated with STAM, it suppresses DNA signaling upon stimulation by IL-2 and GM-CSF. Could be a direct effector of PI3-kinase in vesicular pathway via early endosomes and may regulate trafficking to early and late endosomes by recruiting clathrin. May concentrate ubiquitinated receptors within…	777	endosomal transport [GO:0016197]; macroautophagy [GO:0016236]; membrane invagination [GO:0010324]; membrane organization [GO:0061024]; multivesicular body assembly [GO:0036258]; negative regulation of cell proliferation [GO:0008285]; negative regulation of epidermal growth factor receptor signaling pathway [GO:0042059]; negative regulation of JAK-STAT cascade [GO:0046426]; positive regulation of …	cytosol [GO:0005829]; early endosome [GO:0005769]; early endosome membrane [GO:0031901]; endosome [GO:0005768]; ESCRT-0 complex [GO:0033565]; extracellular exosome [GO:0070062]; intracellular membrane-bounded organelle [GO:0043231]; lysosome [GO:0005764]; multivesicular body membrane [GO:0032585]	metal ion binding [GO:0046872]; protein domain specific binding [GO:0019904]; ubiquitin-like protein ligase binding [GO:0044389]	DOMAIN: Has a double-sided UIM that can bind 2 ubiquitin molecules, one on each side of the helix.; DOMAIN: The FYVE-type zinc finger domain mediates interactions with phosphatidylinositol 3-phosphate in membranes of early endosomes and penetrates bilayers. The FYVE domain insertion into PtdIns(3)P-enriched membranes is substantially increased in acidic conditions.	DOMAIN 15 143 VHS. {ECO:0000255|PROSITE-ProRule:PRU00218}.; DOMAIN 258 277 UIM. {ECO:0000255|PROSITE-ProRule:PRU00213}.				Homo sapiens (Human)		REGION 225 543 Interaction with SNX1. {ECO:0000250}.; REGION 445 543 Interaction with SNAP25 and TRAK2. {ECO:0000250}.; REGION 454 572 Interaction with STAM. {ECO:0000250|UniProtKB:Q99LI8}.; REGION 480 777 Interaction with NF2. {ECO:0000269|PubMed:10861283}.	ZN_FING 160 220 FYVE-type. {ECO:0000255|PROSITE-ProRule:PRU00091}.			COMPBIAS 346 394 Pro-rich.; COMPBIAS 505 772 Gln-rich.		HGS;	reviewed	0.172883	1.01354	-0.762248	0.00583877	0.195669	0.987133	-0.708478	-0.00562447
AURKA_HUMAN	O14965	13	12	9	9	27	28	8.73976	8.73255	8.45329	8.64617	8.94186	8.97922	AURKA_HUMAN	Aurora kinase A (EC 2.7.11.1) (Aurora 2) (Aurora/IPL1-related kinase 1) (ARK-1) (Aurora-related kinase 1) (hARK1) (Breast tumor-amplified kinase) (Serine/threonine-protein kinase 15) (Serine/threonine-protein kinase 6) (Serine/threonine-protein kinase aurora-A)	AURKA AIK AIRK1 ARK1 AURA AYK1 BTAK IAK1 STK15 STK6	AURKA	FUNCTION: Mitotic serine/threonine kinase that contributes to the regulation of cell cycle progression. Associates with the centrosome and the spindle microtubules during mitosis and plays a critical role in various mitotic events including the establishment of mitotic spindle, centrosome duplication, centrosome separation as well as maturation, chromosomal alignment, spindle assembly checkpoint,…	403	anaphase-promoting complex-dependent catabolic process [GO:0031145]; anterior/posterior axis specification [GO:0009948]; cell division [GO:0051301]; centrosome localization [GO:0051642]; DNA damage response, signal transduction by p53 class mediator resulting in cell cycle arrest [GO:0006977]; G2/M transition of mitotic cell cycle [GO:0000086]; liver regeneration [GO:0097421]; mitotic cell cycle …	axon hillock [GO:0043203]; centriole [GO:0005814]; centrosome [GO:0005813]; chromosome passenger complex [GO:0032133]; cilium [GO:0005929]; condensed nuclear chromosome, centromeric region [GO:0000780]; cytosol [GO:0005829]; germinal vesicle [GO:0042585]; meiotic spindle [GO:0072687]; microtubule [GO:0005874]; microtubule cytoskeleton [GO:0015630]; midbody [GO:0030496]; mitotic spindle pole [GO:0…	ATP binding [GO:0005524]; histone serine kinase activity [GO:0035174]; protein heterodimerization activity [GO:0046982]; protein kinase activity [GO:0004672]; protein kinase binding [GO:0019901]; protein serine/threonine/tyrosine kinase activity [GO:0004712]; protein serine/threonine kinase activity [GO:0004674]; ubiquitin protein ligase binding [GO:0031625]		DOMAIN 133 383 Protein kinase. {ECO:0000255|PROSITE-ProRule:PRU00159}.	Protein kinase superfamily, Ser/Thr protein kinase family, Aurora subfamily	SIMILARITY: Belongs to the protein kinase superfamily. Ser/Thr protein kinase family. Aurora subfamily. {ECO:0000255|PROSITE-ProRule:PRU00159}.	2.7.11.1	Homo sapiens (Human)		REGION 280 293 Activation segment.						AURKA;	reviewed	0.156341	1.0459	-0.805927	0.0194914	0.389627	1.01786	-0.409351	0.00768798
MYPT1_HUMAN	O14974	15	23	24	27	13	13	8.21021	8.32658	8.52551	8.58381	8.10914	8.2257	MYPT1_HUMAN	Protein phosphatase 1 regulatory subunit 12A (Myosin phosphatase-targeting subunit 1) (Myosin phosphatase target subunit 1) (Protein phosphatase myosin-binding subunit)	PPP1R12A MBS MYPT1	PPP1R12A	FUNCTION: Key regulator of protein phosphatase 1C (PPP1C). Mediates binding to myosin. As part of the PPP1C complex, involved in dephosphorylation of PLK1. Capable of inhibiting HIF1AN-dependent suppression of HIF1A activity. {ECO:0000269|PubMed:18477460, ECO:0000269|PubMed:19245366, ECO:0000269|PubMed:20354225}.	1030	cellular response to drug [GO:0035690]; centrosome cycle [GO:0007098]; G2/M transition of mitotic cell cycle [GO:0000086]; mitotic cell cycle [GO:0000278]; negative regulation of catalytic activity [GO:0043086]; positive regulation of myosin-light-chain-phosphatase activity [GO:0035508]; positive regulation of transcription from RNA polymerase II promoter [GO:0045944]; protein dephosphorylation […	A band [GO:0031672]; actin cytoskeleton [GO:0015629]; centrosome [GO:0005813]; contractile fiber [GO:0043292]; cytosol [GO:0005829]; focal adhesion [GO:0005925]; kinetochore [GO:0000776]; nucleoplasm [GO:0005654]; PTW/PP1 phosphatase complex [GO:0072357]; Z disc [GO:0030018]	14-3-3 protein binding [GO:0071889]; enzyme inhibitor activity [GO:0004857]; phosphatase regulator activity [GO:0019208]; protein kinase binding [GO:0019901]; signal transducer activity [GO:0004871]	DOMAIN: Heterotetramerization is mediated by the interaction between a coiled-coil of PRKG1 and the leucine/isoleucine zipper of PPP1R12A/MBS, the myosin-binding subunit of the myosin phosphatase. {ECO:0000250}.; DOMAIN: The KVKF motif mediates interaction with PPP1CB. {ECO:0000269|PubMed:20354225}.					Homo sapiens (Human)	REPEAT 39 68 ANK 1.; REPEAT 72 101 ANK 2.; REPEAT 105 134 ANK 3.; REPEAT 138 164 ANK 4.; REPEAT 198 227 ANK 5.; REPEAT 231 260 ANK 6.	REGION 682 864 Interaction with ROCK2. {ECO:0000269|PubMed:19131646}.		MOTIF 35 38 KVKF motif.		COMPBIAS 519 660 Ser/Thr-rich.; COMPBIAS 721 753 Glu/Lys-rich.; COMPBIAS 773 795 Ser-rich.		PPP1R12A;	reviewed	0.0681399	0.952889	-1.1666	-0.0209576	0.0900748	0.961234	-1.0454	-0.0171709
GAK_HUMAN	O14976	0	4	6	9	7	10		7.33306	7.28724	7.37805	7.52802	7.4819	GAK_HUMAN	Cyclin-G-associated kinase (EC 2.7.11.1)	GAK	GAK	FUNCTION: Associates with cyclin G and CDK5. Seems to act as an auxilin homolog that is involved in the uncoating of clathrin-coated vesicles by Hsc70 in non-neuronal cells. Expression oscillates slightly during the cell cycle, peaking at G1. {ECO:0000269|PubMed:10625686}.	1311	cell cycle [GO:0007049]; chaperone mediated protein folding requiring cofactor [GO:0051085]; clathrin coat disassembly [GO:0072318]; clathrin-coated pit assembly [GO:1905224]; clathrin-dependent endocytosis [GO:0072583]; endoplasmic reticulum organization [GO:0007029]; establishment of protein localization to Golgi [GO:0072600]; Golgi organization [GO:0007030]; Golgi to lysosome transport [GO:009…	cytosol [GO:0005829]; focal adhesion [GO:0005925]; Golgi apparatus [GO:0005794]; intracellular membrane-bounded organelle [GO:0043231]; membrane [GO:0016020]; perinuclear region of cytoplasm [GO:0048471]; synapse [GO:0045202]; vesicle [GO:0031982]	ATP binding [GO:0005524]; chaperone binding [GO:0051087]; cyclin binding [GO:0030332]; protein serine/threonine kinase activity [GO:0004674]		DOMAIN 40 314 Protein kinase. {ECO:0000255|PROSITE-ProRule:PRU00159}.; DOMAIN 399 566 Phosphatase tensin-type. {ECO:0000255|PROSITE-ProRule:PRU00590}.; DOMAIN 572 710 C2 tensin-type. {ECO:0000255|PROSITE-ProRule:PRU00589}.; DOMAIN 1247 1311 J. {ECO:0000255|PROSITE-ProRule:PRU00286}.	Protein kinase superfamily, Ser/Thr protein kinase family	SIMILARITY: Belongs to the protein kinase superfamily. Ser/Thr protein kinase family. {ECO:0000255|PROSITE-ProRule:PRU00159}.	2.7.11.1	Homo sapiens (Human)						COMPBIAS 347 350 Poly-Pro.		GAK;	reviewed	0.329809	1.02314	-0.481737	0.00993716	0.484365	0.833045	-0.314828	-0.0793315
HNRDL_HUMAN	O14979	16	17	8	9	12	12	8.94376	8.74197	8.53726	8.53588	8.62779	8.60957	HNRDL_HUMAN	Heterogeneous nuclear ribonucleoprotein D-like (hnRNP D-like) (hnRNP DL) (AU-rich element RNA-binding factor) (JKT41-binding protein) (Protein laAUF1)	HNRNPDL HNRPDL JKTBP	HNRNPDL	FUNCTION: Acts as a transcriptional regulator. Promotes transcription repression. Promotes transcription activation in differentiated myotubes (By similarity). Binds to double- and single-stranded DNA sequences. Binds to the transcription suppressor CATR sequence of the COX5B promoter (By similarity). Binds with high affinity to RNA molecules that contain AU-rich elements (AREs) found within the …	420	interleukin-12-mediated signaling pathway [GO:0035722]; regulation of gene expression [GO:0010468]; regulation of transcription, DNA-templated [GO:0006355]; RNA processing [GO:0006396]; transcription, DNA-templated [GO:0006351]	cytosol [GO:0005829]; extracellular exosome [GO:0070062]; nucleoplasm [GO:0005654]; nucleus [GO:0005634]; spliceosomal complex [GO:0005681]	DNA binding [GO:0003677]; double-stranded DNA binding [GO:0003690]; poly(A) binding [GO:0008143]; poly(G) binding [GO:0034046]; RNA binding [GO:0003723]; single-stranded DNA binding [GO:0003697]		DOMAIN 148 230 RRM 1. {ECO:0000255|PROSITE-ProRule:PRU00176}.; DOMAIN 233 312 RRM 2. {ECO:0000255|PROSITE-ProRule:PRU00176}.				Homo sapiens (Human)		REGION 342 420 Necessary for interaction with TNPO1. {ECO:0000269|PubMed:9524220}.; REGION 396 420 Necessary for its nuclear import and export.				COMPBIAS 79 82 Poly-Arg.; COMPBIAS 316 321 Poly-Gln.; COMPBIAS 323 411 Gly-rich.; COMPBIAS 353 396 Tyr-rich.		HNRNPDL;	reviewed	0.135386	1.00696	-0.868428	0.00301331	0.180113	1.03104	-0.744455	0.0132772
XPO1_HUMAN	O14980	122	118	121	109	103	115	9.61962	9.53885	9.48179	9.47293	9.53476	9.52901	XPO1_HUMAN	Exportin-1 (Exp1) (Chromosome region maintenance 1 protein homolog)	XPO1 CRM1	XPO1	FUNCTION: Mediates the nuclear export of cellular proteins (cargos) bearing a leucine-rich nuclear export signal (NES) and of RNAs. In the nucleus, in association with RANBP3, binds cooperatively to the NES on its target protein and to the GTPase RAN in its active GTP-bound form (Ran-GTP). Docking of this complex to the nuclear pore complex (NPC) is mediated through binding to nucleoporins. Upon …	1071	intracellular transport of virus [GO:0075733]; mRNA transport [GO:0051028]; negative regulation of transcription from RNA polymerase II promoter [GO:0000122]; nucleocytoplasmic transport [GO:0006913]; protein export from nucleus [GO:0006611]; protein localization to nucleus [GO:0034504]; regulation of centrosome duplication [GO:0010824]; regulation of mRNA stability [GO:0043488]; regulation of pr…	annulate lamellae [GO:0005642]; Cajal body [GO:0015030]; cytoplasm [GO:0005737]; cytosol [GO:0005829]; host cell [GO:0043657]; intracellular membrane-bounded organelle [GO:0043231]; intracellular ribonucleoprotein complex [GO:0030529]; kinetochore [GO:0000776]; membrane [GO:0016020]; nuclear envelope [GO:0005635]; nuclear membrane [GO:0031965]; nucleolus [GO:0005730]; nucleoplasm [GO:0005654]; nu…	nuclear export signal receptor activity [GO:0005049]; nucleocytoplasmic transporter activity [GO:0005487]; protein domain specific binding [GO:0019904]; Ran GTPase binding [GO:0008536]; RNA binding [GO:0003723]; transporter activity [GO:0005215]		DOMAIN 46 112 Importin N-terminal. {ECO:0000255|PROSITE-ProRule:PRU00115}.	Exportin family	SIMILARITY: Belongs to the exportin family. {ECO:0000305}.		Homo sapiens (Human)	REPEAT 217 240 HEAT 1.; REPEAT 241 277 HEAT 2.; REPEAT 354 472 HEAT 3.; REPEAT 515 553 HEAT 4.; REPEAT 560 597 HEAT 5.; REPEAT 602 639 HEAT 6.; REPEAT 775 813 HEAT 7.; REPEAT 885 916 HEAT 8.; REPEAT 917 954 HEAT 9.; REPEAT 1002 1039 HEAT 10.	REGION 1 679 Necessary for HTLV-1 Rex-mediated mRNA export.; REGION 327 450 Interaction with Ran and nuclear export complex formation.; REGION 411 481 Interaction with RANBP3.; REGION 411 414 Necessary for HTLV-1 Rex multimerization.; REGION 800 820 Interaction with HIV-1 Rev.						XPO1;	reviewed	0.0836502	1.00772	-1.07753	0.00334175	0.188384	1.01015	-0.724956	0.00438546
BTAF1_HUMAN	O14981	7	8	11	5	12	14	7.60011	7.72085	7.74513	7.65677	7.61222	7.68001	BTAF1_HUMAN	TATA-binding protein-associated factor 172 (EC 3.6.4.-) (ATP-dependent helicase BTAF1) (B-TFIID transcription factor-associated 170 kDa subunit) (TAF(II)170) (TBP-associated factor 172) (TAF-172)	BTAF1 TAF172	BTAF1	FUNCTION: Regulates transcription in association with TATA binding protein (TBP). Removes TBP from the TATA box in an ATP-dependent manner.	1849	negative regulation of chromatin binding [GO:0035562]; negative regulation of transcription, DNA-templated [GO:0045892]	intracellular membrane-bounded organelle [GO:0043231]; nucleoplasm [GO:0005654]	ATP binding [GO:0005524]; DNA binding [GO:0003677]; helicase activity [GO:0004386]; transcription factor activity, sequence-specific DNA binding [GO:0003700]		DOMAIN 1278 1453 Helicase ATP-binding. {ECO:0000255|PROSITE-ProRule:PRU00541}.; DOMAIN 1636 1790 Helicase C-terminal. {ECO:0000255|PROSITE-ProRule:PRU00542}.	SNF2/RAD54 helicase family	SIMILARITY: Belongs to the SNF2/RAD54 helicase family. {ECO:0000305}.	3.6.4.-	Homo sapiens (Human)	REPEAT 385 422 HEAT 1.; REPEAT 426 463 HEAT 2.; REPEAT 513 550 HEAT 3.; REPEAT 554 596 HEAT 4.; REPEAT 818 855 HEAT 5.; REPEAT 872 910 HEAT 6.; REPEAT 1102 1139 HEAT 7.; REPEAT 1182 1219 HEAT 8.			MOTIF 191 207 Nuclear localization signal. {ECO:0000255}.; MOTIF 1404 1407 DEGH box.				BTAF1;	reviewed	0.388202	0.990543	-0.410942	-0.00412669	0.456043	0.985725	-0.340994	-0.0062442
ARHGA_HUMAN	O15013	0	0	0	0	27	30					8.56519	8.5838	ARHGA_HUMAN	Rho guanine nucleotide exchange factor 10	ARHGEF10 KIAA0294	ARHGEF10	FUNCTION: May play a role in developmental myelination of peripheral nerves. {ECO:0000269|PubMed:14508709}.	1369	activation of GTPase activity [GO:0090630]; centrosome duplication [GO:0051298]; mitotic spindle assembly [GO:0090307]; myelination in peripheral nervous system [GO:0022011]; positive regulation of stress fiber assembly [GO:0051496]; regulation of Rho protein signal transduction [GO:0035023]	centrosome [GO:0005813]; cytosol [GO:0005829]	kinesin binding [GO:0019894]; Rho guanyl-nucleotide exchange factor activity [GO:0005089]		DOMAIN 421 608 DH. {ECO:0000255|PROSITE-ProRule:PRU00062}.				Homo sapiens (Human)					COILED 304 355 {ECO:0000255}.	COMPBIAS 1271 1304 Ser-rich.		ARHGEF10;	reviewed	0.00430574	1.69296	-2.36595	0.228648		1		0
PDZD2_HUMAN	O15018	0	0	0	1	0	0				7.30168			PDZD2_HUMAN	PDZ domain-containing protein 2 (Activated in prostate cancer protein) (PDZ domain-containing protein 3) [Cleaved into: Processed PDZ domain-containing protein 2]	PDZD2 AIPC KIAA0300 PDZK3	PDZD2		2839	cell adhesion [GO:0007155]	cell-cell junction [GO:0005911]; cytoplasm [GO:0005737]; endoplasmic reticulum [GO:0005783]; extracellular region [GO:0005576]; nucleus [GO:0005634]			DOMAIN 85 182 PDZ 1. {ECO:0000255|PROSITE-ProRule:PRU00143}.; DOMAIN 334 419 PDZ 2. {ECO:0000255|PROSITE-ProRule:PRU00143}.; DOMAIN 586 672 PDZ 3. {ECO:0000255|PROSITE-ProRule:PRU00143}.; DOMAIN 728 813 PDZ 4. {ECO:0000255|PROSITE-ProRule:PRU00143}.; DOMAIN 2622 2706 PDZ 5. {ECO:0000255|PROSITE-ProRule:PRU00143}.; DOMAIN 2750 2835 PDZ 6. {ECO:0000255|PROSITE-ProRule:PRU00143}.				Homo sapiens (Human)						COMPBIAS 2139 2194 Ser-rich.		PDZD2;	reviewed	0.5	0.814545	-0.30103	-0.0890848	0.5	0.803196	-0.30103	-0.0951786
SPTN2_HUMAN	O15020	3	1	3	3	4	2			8.12424				SPTN2_HUMAN	Spectrin beta chain, non-erythrocytic 2 (Beta-III spectrin) (Spinocerebellar ataxia 5 protein)	SPTBN2 KIAA0302 SCA5	SPTBN2	FUNCTION: Probably plays an important role in neuronal membrane skeleton.	2390	actin filament capping [GO:0051693]; adult behavior [GO:0030534]; antigen processing and presentation of exogenous peptide antigen via MHC class II [GO:0019886]; axon guidance [GO:0007411]; cerebellar Purkinje cell layer morphogenesis [GO:0021692]; ER to Golgi vesicle-mediated transport [GO:0006888]; MAPK cascade [GO:0000165]; multicellular organism growth [GO:0035264]; synapse assembly [GO:00074…	apical plasma membrane [GO:0016324]; cell junction [GO:0030054]; cytosol [GO:0005829]; extracellular space [GO:0005615]; neuronal cell body [GO:0043025]; spectrin [GO:0008091]	actin binding [GO:0003779]; cadherin binding [GO:0045296]; phospholipid binding [GO:0005543]; Ras guanyl-nucleotide exchange factor activity [GO:0005088]; structural constituent of cytoskeleton [GO:0005200]		DOMAIN 57 161 Calponin-homology (CH) 1. {ECO:0000255|PROSITE-ProRule:PRU00044}.; DOMAIN 176 281 Calponin-homology (CH) 2. {ECO:0000255|PROSITE-ProRule:PRU00044}.; DOMAIN 2218 2328 PH. {ECO:0000255|PROSITE-ProRule:PRU00145}.	Spectrin family	SIMILARITY: Belongs to the spectrin family. {ECO:0000305}.		Homo sapiens (Human)	REPEAT 306 414 Spectrin 1. {ECO:0000255}.; REPEAT 427 527 Spectrin 2. {ECO:0000255}.; REPEAT 532 639 Spectrin 3. {ECO:0000255}.; REPEAT 642 744 Spectrin 4. {ECO:0000255}.; REPEAT 749 849 Spectrin 5. {ECO:0000255}.; REPEAT 855 954 Spectrin 6. {ECO:0000255}.; REPEAT 960 1063 Spectrin 7. {ECO:0000255}.; REPEAT 1066 1169 Spectrin 8. {ECO:0000255}.; REPEAT 1174 1262 Spectrin 9. {ECO:0000255}.; REPEAT …	REGION 2 278 Actin-binding.						SPTBN2;	reviewed	0.5	0.768137	-0.30103	-0.114561	0.5	0.758052	-0.30103	-0.120301
MAST4_HUMAN	O15021	1	0	0	0	0	0	7.21521						MAST4_HUMAN	Microtubule-associated serine/threonine-protein kinase 4 (EC 2.7.11.1)	MAST4 KIAA0303	MAST4		2626	intracellular signal transduction [GO:0035556]; peptidyl-serine phosphorylation [GO:0018105]	cytoplasm [GO:0005737]; intracellular [GO:0005622]	ATP binding [GO:0005524]; magnesium ion binding [GO:0000287]; protein serine/threonine kinase activity [GO:0004674]		DOMAIN 573 846 Protein kinase. {ECO:0000255|PROSITE-ProRule:PRU00159}.; DOMAIN 847 919 AGC-kinase C-terminal.; DOMAIN 1144 1232 PDZ. {ECO:0000255|PROSITE-ProRule:PRU00143}.	Protein kinase superfamily, AGC Ser/Thr protein kinase family	SIMILARITY: Belongs to the protein kinase superfamily. AGC Ser/Thr protein kinase family. {ECO:0000305}.	2.7.11.1	Homo sapiens (Human)						COMPBIAS 1026 1140 Ser-rich.; COMPBIAS 1284 1346 Ser-rich.; COMPBIAS 2128 2211 Pro-rich.		MAST4;	reviewed		1		0	0.5	1.21477	-0.30103	0.0844928
SC16A_HUMAN	O15027	40	43	54	56	41	45	8.88685	8.89925	8.99212	9.00191	8.72245	8.76291	SC16A_HUMAN	Protein transport protein Sec16A (SEC16 homolog A)	SEC16A KIAA0310 SEC16 SEC16L	SEC16A	FUNCTION: Defines endoplasmic reticulum exit sites (ERES) and is required for secretory cargo traffic from the endoplasmic reticulum to the Golgi apparatus. SAR1A-GTP-dependent assembly of SEC16A on the ER membrane forms an organized scaffold defining an ERES. Required for normal transitional endoplasmic reticulum (tER) organization. {ECO:0000269|PubMed:17005010, ECO:0000269|PubMed:17192411}.	2179	COPII vesicle coating [GO:0048208]; endoplasmic reticulum organization [GO:0007029]; protein transport [GO:0015031]; substantia nigra development [GO:0021762]	cytosol [GO:0005829]; endoplasmic reticulum [GO:0005783]; endoplasmic reticulum membrane [GO:0005789]; Golgi apparatus [GO:0005794]; Golgi membrane [GO:0000139]				SEC16 family	SIMILARITY: Belongs to the SEC16 family. {ECO:0000305}.		Homo sapiens (Human)		REGION 924 1227 Required for endoplasmic reticulum localization.; REGION 1928 2179 Required for interaction with SEC23A. {ECO:0000269|PubMed:17192411}.				COMPBIAS 935 1003 Pro-rich.; COMPBIAS 981 984 Poly-Tyr.; COMPBIAS 1413 1416 Poly-Glu.; COMPBIAS 1753 2107 Pro-rich.		SEC16A;	reviewed	0.0446624	0.969945	-1.35006	-0.0132529	0.0383863	0.982669	-1.41582	-0.00759257
KHNYN_HUMAN	O15037	0	0	0	2	0	0				7.07573			KHNYN_HUMAN	Protein KHNYN (KH and NYN domain-containing protein)	KHNYN KIAA0323	KHNYN		678			RNA binding [GO:0003723]			N4BP1 family	SIMILARITY: Belongs to the N4BP1 family. {ECO:0000305}.		Homo sapiens (Human)								KHNYN;	reviewed	0.5	0.828614	-0.30103	-0.0816477	0.5	0.816086	-0.30103	-0.0882643
TCPR2_HUMAN	O15040	0	0	1	2	0	0				6.9455			TCPR2_HUMAN	Tectonin beta-propeller repeat-containing protein 2 (WD repeat-containing protein KIAA0329/KIAA0297)	TECPR2 KIAA0297 KIAA0329	TECPR2	FUNCTION: Probably plays a role as positive regulator of autophagy. {ECO:0000269|PubMed:23176824}.	1411	autophagy [GO:0006914]					WD repeat KIAA0329 family	SIMILARITY: Belongs to the WD repeat KIAA0329 family. {ECO:0000305}.		Homo sapiens (Human)	REPEAT 23 66 WD 1.; REPEAT 67 114 WD 2.; REPEAT 115 161 WD 3.; REPEAT 162 203 WD 4.; REPEAT 204 265 WD 5.; REPEAT 266 309 WD 6.; REPEAT 310 343 WD 7.; REPEAT 945 976 TECPR 1.; REPEAT 994 1027 TECPR 2.; REPEAT 1179 1209 TECPR 3.; REPEAT 1226 1259 TECPR 4.; REPEAT 1279 1310 TECPR 5.; REPEAT 1322 1353 TECPR 6.					COMPBIAS 462 471 Poly-Lys.		TECPR2;	reviewed	0.5	0.835678	-0.30103	-0.0779608	0.5	0.822434	-0.30103	-0.0848987
SR140_HUMAN	O15042	4	5	2	3	1	2	7.93227	7.9772		7.54614	7.58712		SR140_HUMAN	U2 snRNP-associated SURP motif-containing protein (140 kDa Ser/Arg-rich domain protein) (U2-associated protein SR140)	U2SURP KIAA0332 SR140	U2SURP		1029	mRNA splicing, via spliceosome [GO:0000398]	nucleoplasm [GO:0005654]; nucleus [GO:0005634]	RNA binding [GO:0003723]		DOMAIN 274 355 RRM. {ECO:0000255|PROSITE-ProRule:PRU00176}.; DOMAIN 534 679 CID. {ECO:0000255|PROSITE-ProRule:PRU00724}.	Splicing factor SR family	SIMILARITY: Belongs to the splicing factor SR family. {ECO:0000305}.		Homo sapiens (Human)	REPEAT 430 473 SURP motif.				COILED 92 121 {ECO:0000255}.; COILED 192 232 {ECO:0000255}.; COILED 837 915 {ECO:0000255}.	COMPBIAS 357 402 Pro-rich.; COMPBIAS 689 746 Asp-rich.; COMPBIAS 762 917 Glu-rich.; COMPBIAS 922 1001 Arg/Ser-rich.		U2SURP;	reviewed	0.993003	0.997215	-0.00304961	-0.00121123	0.435602	1.25836	-0.36091	0.0998055
SET1A_HUMAN	O15047	9	9	1	1	0	0	8.40838	8.4862					SET1A_HUMAN	Histone-lysine N-methyltransferase SETD1A (EC 2.1.1.43) (Lysine N-methyltransferase 2F) (SET domain-containing protein 1A) (hSET1A) (Set1/Ash2 histone methyltransferase complex subunit SET1)	SETD1A KIAA0339 KMT2F SET1 SET1A	SETD1A	FUNCTION: Histone methyltransferase that specifically methylates 'Lys-4' of histone H3, when part of the SET1 histone methyltransferase (HMT) complex, but not if the neighboring 'Lys-9' residue is already methylated. H3 'Lys-4' methylation represents a specific tag for epigenetic transcriptional activation. The non-overlapping localization with SETD1B suggests that SETD1A and SETD1B make non-redu…	1707	positive regulation of gene expression [GO:0010628]; positive regulation of neural precursor cell proliferation [GO:2000179]; positive regulation of stem cell proliferation [GO:2000648]; regulation of chromatin organization [GO:1902275]; regulation of erythrocyte differentiation [GO:0045646]; regulation of hematopoietic stem cell differentiation [GO:1902036]; regulation of megakaryocyte different…	histone methyltransferase complex [GO:0035097]; nuclear chromatin [GO:0000790]; nuclear euchromatin [GO:0005719]; nuclear speck [GO:0016607]; nucleoplasm [GO:0005654]; nucleus [GO:0005634]; Set1C/COMPASS complex [GO:0048188]	beta-catenin binding [GO:0008013]; euchromatin binding [GO:1990188]; histone-lysine N-methyltransferase activity [GO:0018024]; histone methyltransferase activity (H3-K4 specific) [GO:0042800]; RNA binding [GO:0003723]; transcription factor binding [GO:0008134]		DOMAIN 84 172 RRM. {ECO:0000255|PROSITE-ProRule:PRU00176}.; DOMAIN 1568 1685 SET. {ECO:0000255|PROSITE-ProRule:PRU00190}.; DOMAIN 1691 1707 Post-SET. {ECO:0000255|PROSITE-ProRule:PRU00155}.	Class V-like SAM-binding methyltransferase superfamily	SIMILARITY: Belongs to the class V-like SAM-binding methyltransferase superfamily. {ECO:0000255|PROSITE-ProRule:PRU00190}.	2.1.1.43	Homo sapiens (Human)		REGION 1415 1450 Interaction with CFP1.; REGION 1450 1537 Interaction with ASH2L, RBBP5 and WDR5. {ECO:0000269|PubMed:17998332}.		MOTIF 1299 1303 HCFC1-binding motif (HBM).		COMPBIAS 244 362 Ser-rich. {ECO:0000255}.; COMPBIAS 383 654 Pro-rich. {ECO:0000255}.; COMPBIAS 899 1010 Glu-rich. {ECO:0000255}.; COMPBIAS 1011 1062 Ser-rich. {ECO:0000255}.; COMPBIAS 1071 1194 Pro-rich. {ECO:0000255}.; COMPBIAS 1334 1375 Glu-rich. {ECO:0000255}.; COMPBIAS 1403 1417 Pro-rich. {ECO:0000255}.		SETD1A;	reviewed		1		0	0.0101441	1.69636	-1.99379	0.229518
N4BP3_HUMAN	O15049	0	0	0	0	1	1						6.91226	N4BP3_HUMAN	NEDD4-binding protein 3 (N4BP3)	N4BP3 KIAA0341	N4BP3	FUNCTION: Plays a role in axon and dendrite arborization during cranial nerve development. May also be important for neural crest migration and early development of other anterior structures including eye, brain and cranial cartilage. {ECO:0000250|UniProtKB:A0A1L8GXY6}.	544	nervous system development [GO:0007399]	axon [GO:0030424]; cytoplasmic vesicle [GO:0031410]; dendrite [GO:0030425]				N4BP3 family	SIMILARITY: Belongs to the N4BP3 family. {ECO:0000305}.		Homo sapiens (Human)					COILED 294 530 {ECO:0000255}.	COMPBIAS 242 247 Poly-Pro.		N4BP3;	reviewed	0.5	1.18836	-0.30103	0.0749494		1		0
TRNK1_HUMAN	O15050	1	1	1	1	2	2					7.35774	7.61835	TRNK1_HUMAN	TPR and ankyrin repeat-containing protein 1 (Lupus brain antigen 1 homolog)	TRANK1 KIAA0342 LBA1	TRANK1		2925									Homo sapiens (Human)	REPEAT 15 48 TPR 1.; REPEAT 50 82 TPR 2.; REPEAT 168 198 ANK 1.; REPEAT 203 232 ANK 2.; REPEAT 240 276 ANK 3.; REPEAT 463 492 ANK 4.; REPEAT 497 518 ANK 5.; REPEAT 546 575 ANK 6.; REPEAT 1699 1732 TPR 3.; REPEAT 1793 1826 TPR 4.				COILED 2301 2330 {ECO:0000255}.	COMPBIAS 1076 1115 Glu-rich.		TRANK1;	reviewed	0.0388314	1.47782	-1.41082	0.169621		1		0
SYNJ2_HUMAN	O15056	2	3	7	8	9	14	7.04321	7.14442	7.43716	7.62015	7.66105	7.6992	SYNJ2_HUMAN	Synaptojanin-2 (EC 3.1.3.36) (Synaptic inositol 1,4,5-trisphosphate 5-phosphatase 2)	SYNJ2 KIAA0348	SYNJ2	FUNCTION: Inositol 5-phosphatase which may be involved in distinct membrane trafficking and signal transduction pathways. May mediate the inhibitory effect of Rac1 on endocytosis.	1496	membrane organization [GO:0061024]; phosphatidylinositol biosynthetic process [GO:0006661]; phosphatidylinositol dephosphorylation [GO:0046856]	axon [GO:0030424]; cytoskeleton [GO:0005856]; cytosol [GO:0005829]; membrane raft [GO:0045121]; plasma membrane [GO:0005886]	phosphatidylinositol-3,5-bisphosphate 3-phosphatase activity [GO:0052629]; phosphatidylinositol-3,5-bisphosphate 5-phosphatase activity [GO:0043813]; phosphatidylinositol-3-phosphatase activity [GO:0004438]; phosphatidylinositol-4,5-bisphosphate 5-phosphatase activity [GO:0004439]; phosphatidylinositol phosphate 4-phosphatase activity [GO:0034596]; RNA binding [GO:0003723]		DOMAIN 120 444 SAC. {ECO:0000255|PROSITE-ProRule:PRU00183}.; DOMAIN 889 968 RRM. {ECO:0000255|PROSITE-ProRule:PRU00176}.	Synaptojanin family; Inositol 1,4,5-trisphosphate 5-phosphatase family	SIMILARITY: Belongs to the synaptojanin family. {ECO:0000305}.; SIMILARITY: In the central section; belongs to the inositol 1,4,5-trisphosphate 5-phosphatase family. {ECO:0000305}.	3.1.3.36	Homo sapiens (Human)		REGION 450 ? Catalytic. {ECO:0000250}.				COMPBIAS 1099 1114 Pro-rich.; COMPBIAS 1209 1334 Pro-rich.		SYNJ2;	reviewed	0.475366	1.01926	-0.322972	0.00828551	0.0954847	0.929031	-1.02007	-0.0319696
ZBTB5_HUMAN	O15062	1	0	0	0	0	0	7.85302						ZBTB5_HUMAN	Zinc finger and BTB domain-containing protein 5	ZBTB5 KIAA0354	ZBTB5	FUNCTION: May be involved in transcriptional regulation.	677	negative regulation of transcription from RNA polymerase II promoter [GO:0000122]; transcription, DNA-templated [GO:0006351]	nucleus [GO:0005634]	metal ion binding [GO:0046872]; RNA polymerase II regulatory region sequence-specific DNA binding [GO:0000977]; transcriptional repressor activity, RNA polymerase II transcription regulatory region sequence-specific binding [GO:0001227]		DOMAIN 24 93 BTB. {ECO:0000255|PROSITE-ProRule:PRU00037}.				Homo sapiens (Human)			ZN_FING 613 635 C2H2-type 1. {ECO:0000255|PROSITE-ProRule:PRU00042}.; ZN_FING 641 664 C2H2-type 2; atypical. {ECO:0000255|PROSITE-ProRule:PRU00042}.					ZBTB5;	reviewed		1		0	0.5	1.28452	-0.30103	0.108741
K0355_HUMAN	O15063	0	0	0	0	4	2					7.36131	7.25501	K0355_HUMAN	Uncharacterized protein KIAA0355	KIAA0355	KIAA0355		1070									Homo sapiens (Human)						COMPBIAS 551 555 Poly-Ser.; COMPBIAS 695 700 Poly-Pro.; COMPBIAS 1037 1044 Poly-Pro.		KIAA0355;	reviewed	0.00814528	1.44351	-2.08909	0.159421		1		0
KIF3B_HUMAN	O15066	24	25	39	43	26	27	9.08767	9.0582	9.16649	9.1336	8.91954	8.83097	KIF3B_HUMAN	Kinesin-like protein KIF3B (HH0048) (Microtubule plus end-directed kinesin motor 3B) [Cleaved into: Kinesin-like protein KIF3B, N-terminally processed]	KIF3B KIAA0359	KIF3B	FUNCTION: Involved in tethering the chromosomes to the spindle pole and in chromosome movement. Microtubule-based anterograde translocator for membranous organelles. Plus end-directed microtubule sliding activity in vitro (By similarity). {ECO:0000250}.	747	anterograde axonal transport [GO:0008089]; antigen processing and presentation of exogenous peptide antigen via MHC class II [GO:0019886]; determination of left/right symmetry [GO:0007368]; intraciliary transport involved in cilium assembly [GO:0035735]; microtubule-based movement [GO:0007018]; mitotic centrosome separation [GO:0007100]; mitotic spindle assembly [GO:0090307]; mitotic spindle orga…	axon cytoplasm [GO:1904115]; centrosome [GO:0005813]; ciliary tip [GO:0097542]; cilium [GO:0005929]; cytosol [GO:0005829]; extracellular exosome [GO:0070062]; intraciliary transport particle [GO:0030990]; kinesin II complex [GO:0016939]; membrane [GO:0016020]; microtubule [GO:0005874]; microtubule cytoskeleton [GO:0015630]; midbody [GO:0030496]; plus-end kinesin complex [GO:0005873]; spindle [GO:…	ATP binding [GO:0005524]; ATP-dependent microtubule motor activity, plus-end-directed [GO:0008574]; microtubule binding [GO:0008017]; microtubule motor activity [GO:0003777]; Rho GTPase binding [GO:0017048]		DOMAIN 9 340 Kinesin motor. {ECO:0000255|PROSITE-ProRule:PRU00283}.	TRAFAC class myosin-kinesin ATPase superfamily, Kinesin family, Kinesin II subfamily	SIMILARITY: Belongs to the TRAFAC class myosin-kinesin ATPase superfamily. Kinesin family. Kinesin II subfamily. {ECO:0000255|PROSITE-ProRule:PRU00283}.		Homo sapiens (Human)		REGION 580 747 Globular.			COILED 346 579 {ECO:0000255}.	COMPBIAS 386 393 Poly-Gly.; COMPBIAS 394 406 Poly-Glu.; COMPBIAS 723 730 Poly-Ser.		KIF3B;	reviewed	0.0717083	0.969746	-1.14443	-0.0133419	0.00293069	0.987177	-2.53303	-0.00560493
PUR4_HUMAN	O15067	35	37	58	52	31	28	9.08497	9.09566	9.28544	9.26162	8.81301	8.80587	PUR4_HUMAN	Phosphoribosylformylglycinamidine synthase (FGAM synthase) (FGAMS) (EC 6.3.5.3) (Formylglycinamide ribonucleotide amidotransferase) (FGAR amidotransferase) (FGAR-AT) (Formylglycinamide ribotide amidotransferase)	PFAS KIAA0361	PFAS	FUNCTION: Phosphoribosylformylglycinamidine synthase involved in the purines biosynthetic pathway. Catalyzes the ATP-dependent conversion of formylglycinamide ribonucleotide (FGAR) and glutamine to yield formylglycinamidine ribonucleotide (FGAM) and glutamate (By similarity). {ECO:0000250}.	1338	'de novo' IMP biosynthetic process [GO:0006189]; glutamine metabolic process [GO:0006541]; purine ribonucleoside monophosphate biosynthetic process [GO:0009168]; response to drug [GO:0042493]	cytoplasm [GO:0005737]; cytosol [GO:0005829]; extracellular exosome [GO:0070062]	ATP binding [GO:0005524]; metal ion binding [GO:0046872]; phosphoribosylformylglycinamidine synthase activity [GO:0004642]		DOMAIN 1064 1302 Glutamine amidotransferase type-1.	FGAMS family	SIMILARITY: In the N-terminal section; belongs to the FGAMS family. {ECO:0000305}.	6.3.5.3	Homo sapiens (Human)								PFAS;	reviewed	0.000339643	0.949857	-3.46898	-0.0223417	0.0805731	0.976617	-1.09381	-0.0102756
CE290_HUMAN	O15078	0	3	3	2	0	0		8.42447					CE290_HUMAN	Centrosomal protein of 290 kDa (Cep290) (Bardet-Biedl syndrome 14 protein) (Cancer/testis antigen 87) (CT87) (Nephrocystin-6) (Tumor antigen se2-2)	CEP290 BBS14 KIAA0373 NPHP6	CEP290	FUNCTION: Involved in early and late steps in cilia formation. Its association with CCP110 is required for inhibition of primary cilia formation by CCP110 (PubMed:18694559). May play a role in early ciliogenesis in the disappearance of centriolar satellites and in the transition of primary ciliar vesicles (PCVs) to capped ciliary vesicles (CCVs). Required for the centrosomal recruitment of RAB8A …	2479	ciliary basal body-plasma membrane docking [GO:0097711]; cilium assembly [GO:0060271]; eye photoreceptor cell development [GO:0042462]; G2/M transition of mitotic cell cycle [GO:0000086]; hindbrain development [GO:0030902]; neutrophil degranulation [GO:0043312]; otic vesicle formation [GO:0030916]; positive regulation of intracellular protein transport [GO:0090316]; positive regulation of transcr…	centriolar satellite [GO:0034451]; centriole [GO:0005814]; centrosome [GO:0005813]; ciliary basal body [GO:0036064]; ciliary transition zone [GO:0035869]; cytoplasm [GO:0005737]; cytosol [GO:0005829]; extracellular region [GO:0005576]; membrane [GO:0016020]; MKS complex [GO:0036038]; nucleus [GO:0005634]; photoreceptor connecting cilium [GO:0032391]; protein complex [GO:0043234]; specific granule…	identical protein binding [GO:0042802]						Homo sapiens (Human)		REGION 1 695 Self-association (with itself or C-terminus). {ECO:0000269|PubMed:18723859}.; REGION 696 896 Interaction with IQCB1. {ECO:0000269|PubMed:18723859}.; REGION 1966 2479 Self-association (with itself or N-terminus). {ECO:0000269|PubMed:18723859}.			COILED 59 565 {ECO:0000255}.; COILED 598 664 {ECO:0000255}.; COILED 697 931 {ECO:0000255}.; COILED 958 1027 {ECO:0000255}.; COILED 1071 1498 {ECO:0000255}.; COILED 1533 1584 {ECO:0000255}.; COILED 1635 2452 {ECO:0000255}.			CEP290;	reviewed		1		0	0.5	1.34741	-0.30103	0.1295
ERC2_HUMAN	O15083	1	1	0	0	0	0						6.59894	ERC2_HUMAN	ERC protein 2	ERC2 KIAA0378	ERC2	FUNCTION: Thought to be involved in the organization of the cytomatrix at the nerve terminals active zone (CAZ) which regulates neurotransmitter release. Seems to act together with BSN. May recruit liprin-alpha proteins to the CAZ.	957		cell junction [GO:0030054]; cytoplasm [GO:0005737]; cytoskeleton [GO:0005856]; growth cone [GO:0030426]; presynaptic active zone [GO:0048786]; presynaptic membrane [GO:0042734]							Homo sapiens (Human)					COILED 140 917 {ECO:0000255}.	COMPBIAS 35 41 Poly-Gly.; COMPBIAS 129 133 Poly-His.; COMPBIAS 879 882 Poly-Lys.; COMPBIAS 920 932 Poly-His.		ERC2;	reviewed	0.5	1.16394	-0.30103	0.0659318		1		0
ANR28_HUMAN	O15084	22	19	35	28	27	25	8.59238	8.54265	8.54835	8.53637	8.53196	8.71028	ANR28_HUMAN	Serine/threonine-protein phosphatase 6 regulatory ankyrin repeat subunit A (PP6-ARS-A) (Serine/threonine-protein phosphatase 6 regulatory subunit ARS-A) (Ankyrin repeat domain-containing protein 28) (Phosphatase interactor targeting protein hnRNP K) (PITK)	ANKRD28 KIAA0379	ANKRD28	FUNCTION: Putative regulatory subunit of protein phosphatase 6 (PP6) that may be involved in the recognition of phosphoprotein substrates. Involved in the PP6-mediated dephosphorylation of NFKBIE opposing its degradation in response to TNF-alpha. Selectively inhibits the phosphatase activity of PPP1C. Targets PPP1C to modulate HNRPK phosphorylation. {ECO:0000269|PubMed:16564677, ECO:0000269|PubMe…	1053	COPII vesicle coating [GO:0048208]	cytosol [GO:0005829]; Golgi membrane [GO:0000139]; nucleoplasm [GO:0005654]							Homo sapiens (Human)	REPEAT 40 69 ANK 1.; REPEAT 73 102 ANK 2.; REPEAT 106 135 ANK 3.; REPEAT 139 168 ANK 4.; REPEAT 172 201 ANK 5.; REPEAT 205 234 ANK 6.; REPEAT 238 267 ANK 7.; REPEAT 271 301 ANK 8.; REPEAT 305 334 ANK 9.; REPEAT 338 367 ANK 10.; REPEAT 371 400 ANK 11.; REPEAT 404 433 ANK 12.; REPEAT 437 466 ANK 13.; REPEAT 470 500 ANK 14.; REPEAT 504 534 ANK 15.; REPEAT 549 578 ANK 16.; REPEAT 582 611 ANK 17.; REP…							ANKRD28;	reviewed	0.67323	1.00676	-0.171836	0.00292482	0.408566	0.998845	-0.388737	-0.000501789
ARHGB_HUMAN	O15085	0	0	2	3	2	1				7.19717	6.92396		ARHGB_HUMAN	Rho guanine nucleotide exchange factor 11 (PDZ-RhoGEF)	ARHGEF11 KIAA0380	ARHGEF11	FUNCTION: May play a role in the regulation of RhoA GTPase by guanine nucleotide-binding alpha-12 (GNA12) and alpha-13 (GNA13). Acts as guanine nucleotide exchange factor (GEF) for RhoA GTPase and may act as GTPase-activating protein (GAP) for GNA12 and GNA13. Involved in neurotrophin-induced neurite outgrowth. {ECO:0000269|PubMed:21670212}.	1522	actin cytoskeleton organization [GO:0030036]; cytokinesis [GO:0000910]; establishment of cell polarity [GO:0030010]; G-protein coupled receptor signaling pathway [GO:0007186]; movement of cell or subcellular component [GO:0006928]; positive regulation of apoptotic process [GO:0043065]; positive regulation of transcription, DNA-templated [GO:0045893]; regulation of cell growth [GO:0001558]; regula…	cytoplasm [GO:0005737]; cytosol [GO:0005829]; intracellular [GO:0005622]; membrane [GO:0016020]	G-protein coupled receptor binding [GO:0001664]; GTPase activator activity [GO:0005096]; guanyl-nucleotide exchange factor activity [GO:0005085]; Rho guanyl-nucleotide exchange factor activity [GO:0005089]	DOMAIN: The poly-Pro region is essential for plasma membrane localization upon stimulation.	DOMAIN 47 126 PDZ. {ECO:0000255|PROSITE-ProRule:PRU00143}.; DOMAIN 306 486 RGSL. {ECO:0000255|PROSITE-ProRule:PRU00171}.; DOMAIN 734 923 DH. {ECO:0000255|PROSITE-ProRule:PRU00062}.; DOMAIN 965 1079 PH. {ECO:0000255|PROSITE-ProRule:PRU00145}.				Homo sapiens (Human)					COILED 444 470 {ECO:0000255}.	COMPBIAS 1094 1099 Poly-Pro.		ARHGEF11;	reviewed	0.903289	0.968024	-0.0441733	-0.014114	0.5	0.809134	-0.30103	-0.0919793
IKKA_HUMAN	O15111	3	2	19	18	22	28	7.68458		8.76996	8.63688	8.67128	8.9008	IKKA_HUMAN	Inhibitor of nuclear factor kappa-B kinase subunit alpha (I-kappa-B kinase alpha) (IKK-A) (IKK-alpha) (IkBKA) (IkappaB kinase) (EC 2.7.11.10) (Conserved helix-loop-helix ubiquitous kinase) (I-kappa-B kinase 1) (IKK1) (Nuclear factor NF-kappa-B inhibitor kinase alpha) (NFKBIKA) (Transcription factor 16) (TCF-16)	CHUK IKKA TCF16	CHUK	FUNCTION: Serine kinase that plays an essential role in the NF-kappa-B signaling pathway which is activated by multiple stimuli such as inflammatory cytokines, bacterial or viral products, DNA damages or other cellular stresses. Acts as part of the canonical IKK complex in the conventional pathway of NF-kappa-B activation and phosphorylates inhibitors of NF-kappa-B on serine residues. These modif…	745	anatomical structure morphogenesis [GO:0009653]; antigen processing and presentation of exogenous peptide antigen via MHC class I, TAP-dependent [GO:0002479]; cellular response to cadmium ion [GO:0071276]; cellular response to reactive oxygen species [GO:0034614]; cellular response to tumor necrosis factor [GO:0071356]; cellular response to virus [GO:0098586]; Fc-epsilon receptor signaling pathwa…	CD40 receptor complex [GO:0035631]; cytoplasm [GO:0005737]; cytoplasmic side of plasma membrane [GO:0009898]; cytosol [GO:0005829]; IkappaB kinase complex [GO:0008385]; intracellular membrane-bounded organelle [GO:0043231]; nucleoplasm [GO:0005654]	ATP binding [GO:0005524]; IkappaB kinase activity [GO:0008384]; protein heterodimerization activity [GO:0046982]; protein homodimerization activity [GO:0042803]; protein kinase activity [GO:0004672]; scaffold protein binding [GO:0097110]	DOMAIN: The kinase domain is located in the N-terminal region. The leucine zipper is important to allow homo- and hetero-dimerization. At the C-terminal region is located the region responsible for the interaction with NEMO/IKBKG. {ECO:0000269|PubMed:18626576}.	DOMAIN 15 302 Protein kinase. {ECO:0000255|PROSITE-ProRule:PRU00159}.	Protein kinase superfamily, Ser/Thr protein kinase family, I-kappa-B kinase subfamily	SIMILARITY: Belongs to the protein kinase superfamily. Ser/Thr protein kinase family. I-kappa-B kinase subfamily. {ECO:0000255|PROSITE-ProRule:PRU00159}.	2.7.11.10	Homo sapiens (Human)		REGION 455 476 Leucine-zipper.; REGION 738 743 NEMO-binding.						CHUK;	reviewed	0.703917	1.0075	-0.152479	0.00324487	0.316886	0.721058	-0.499097	-0.14203
LSM1_HUMAN	O15116	3	4	4	4	2	3	7.86539	7.54286	7.84103	7.55337	7.68533	7.70947	LSM1_HUMAN	U6 snRNA-associated Sm-like protein LSm1 (Cancer-associated Sm-like) (Small nuclear ribonuclear CaSm)	LSM1 CASM	LSM1	FUNCTION: Plays a role in the degradation of histone mRNAs, the only eukaryotic mRNAs that are not polyadenylated (PubMed:18172165). Probably also part of an LSm subunits-containing complex involved in the general process of mRNA degradation (By similarity). {ECO:0000250|UniProtKB:P47017, ECO:0000269|PubMed:18172165}.	133	deadenylation-dependent decapping of nuclear-transcribed mRNA [GO:0000290]; exonucleolytic nuclear-transcribed mRNA catabolic process involved in deadenylation-dependent decay [GO:0043928]; histone mRNA catabolic process [GO:0071044]; mRNA processing [GO:0006397]; negative regulation of neuron differentiation [GO:0045665]; RNA splicing [GO:0008380]; RNA splicing, via transesterification reactions…	axon [GO:0030424]; cytoplasm [GO:0005737]; cytosol [GO:0005829]; dendrite [GO:0030425]; Lsm1-7-Pat1 complex [GO:1990726]; messenger ribonucleoprotein complex [GO:1990124]; mRNA cap binding complex [GO:0005845]; neuronal cell body [GO:0043025]; nucleus [GO:0005634]; P-body [GO:0000932]	mRNA binding [GO:0003729]; pre-mRNA binding [GO:0036002]; RNA binding [GO:0003723]; RNA cap binding [GO:0000339]			SnRNP Sm proteins family	SIMILARITY: Belongs to the snRNP Sm proteins family. {ECO:0000305}.		Homo sapiens (Human)								LSM1;	reviewed	0.917524	0.998274	-0.0373824	-0.000750225	0.78561	0.993087	-0.104793	-0.00301261
NPC1_HUMAN	O15118	1	4	0	0	0	0		6.95924					NPC1_HUMAN	Niemann-Pick C1 protein	NPC1	NPC1	FUNCTION: Intracellular cholesterol transporter which acts in concert with NPC2 and plays an important role in the egress of cholesterol from the endosomal/lysosomal compartment. Both NPC1 and NPC2 function as the cellular 'tag team duo' (TTD) to catalyze the mobilization of cholesterol within the multivesicular environment of the late endosome (LE) to effect egress through the limiting bilayer o…	1278	adult walking behavior [GO:0007628]; autophagy [GO:0006914]; bile acid metabolic process [GO:0008206]; cellular response to low-density lipoprotein particle stimulus [GO:0071404]; cellular response to steroid hormone stimulus [GO:0071383]; cholesterol efflux [GO:0033344]; cholesterol homeostasis [GO:0042632]; cholesterol metabolic process [GO:0008203]; cholesterol transport [GO:0030301]; endocyto…	endoplasmic reticulum [GO:0005783]; extracellular exosome [GO:0070062]; extracellular region [GO:0005576]; Golgi apparatus [GO:0005794]; integral component of membrane [GO:0016021]; integral component of plasma membrane [GO:0005887]; late endosome membrane [GO:0031902]; lysosomal membrane [GO:0005765]; lysosome [GO:0005764]; membrane [GO:0016020]; membrane raft [GO:0045121]; nuclear envelope [GO:…	cholesterol binding [GO:0015485]; receptor activity [GO:0004872]; sterol transporter activity [GO:0015248]; transmembrane signaling receptor activity [GO:0004888]; virus receptor activity [GO:0001618]	DOMAIN: A cysteine-rich N-terminal domain and a C-terminal domain containing a di-leucine motif necessary for lysosomal targeting are critical for mobilization of cholesterol from lysosomes.	DOMAIN 620 785 SSD. {ECO:0000255|PROSITE-ProRule:PRU00199}.	Patched family	SIMILARITY: Belongs to the patched family. {ECO:0000305}.		Homo sapiens (Human)		REGION 175 205 Important for cholesterol binding and cholesterol transfer from NPC1 to liposomes.		MOTIF 1275 1278 Di-leucine motif.		COMPBIAS 249 259 Poly-Pro.		NPC1;	reviewed		1		0	0.5	1.2013	-0.30103	0.0796498
SCAM1_HUMAN	O15126	2	1	2	1	0	0	7.80396		7.6026				SCAM1_HUMAN	Secretory carrier-associated membrane protein 1 (Secretory carrier membrane protein 1)	SCAMP1 SCAMP	SCAMP1	FUNCTION: Functions in post-Golgi recycling pathways. Acts as a recycling carrier to the cell surface.	338	neutrophil degranulation [GO:0043312]; post-Golgi vesicle-mediated transport [GO:0006892]; protein transport [GO:0015031]	clathrin-coated vesicle [GO:0030136]; integral component of membrane [GO:0016021]; plasma membrane [GO:0005886]; recycling endosome membrane [GO:0055038]; specific granule membrane [GO:0035579]; synaptic vesicle membrane [GO:0030672]; trans-Golgi network [GO:0005802]; zymogen granule membrane [GO:0042589]				SCAMP family	SIMILARITY: Belongs to the SCAMP family. {ECO:0000305}.		Homo sapiens (Human)								SCAMP1;	reviewed	0.5	0.8004	-0.30103	-0.0966927	0.975146	1.01072	-0.0109304	0.00463198
SCAM2_HUMAN	O15127	2	3	0	2	1	2	8.24487	8.16882		7.80703	7.83615	7.83865	SCAM2_HUMAN	Secretory carrier-associated membrane protein 2 (Secretory carrier membrane protein 2)	SCAMP2	SCAMP2	FUNCTION: Functions in post-Golgi recycling pathways. Acts as a recycling carrier to the cell surface.	329	post-Golgi vesicle-mediated transport [GO:0006892]; protein transport [GO:0015031]	extracellular exosome [GO:0070062]; Golgi apparatus [GO:0005794]; integral component of membrane [GO:0016021]; intracellular membrane-bounded organelle [GO:0043231]; recycling endosome membrane [GO:0055038]; trans-Golgi network membrane [GO:0032588]; transport vesicle [GO:0030133]				SCAMP family	SIMILARITY: Belongs to the SCAMP family. {ECO:0000305}.		Homo sapiens (Human)		REGION 203 218 Interaction with SLC9A7. {ECO:0000269|PubMed:15840657}.						SCAMP2;	reviewed	0.500573	1.21521	-0.300532	0.0846512	0.439076	1.27384	-0.35746	0.105115
IMA6_HUMAN	O15131	1	0	2	1	4	3			7.61885		7.62243	7.81762	IMA6_HUMAN	Importin subunit alpha-6 (Karyopherin subunit alpha-5)	KPNA5	KPNA5	FUNCTION: Functions in nuclear protein import as an adapter protein for nuclear receptor KPNB1. Binds specifically and directly to substrates containing either a simple or bipartite NLS motif. Docking of the importin/substrate complex to the nuclear pore complex (NPC) is mediated by KPNB1 through binding to nucleoporin FxFG repeats and the complex is subsequently translocated through the pore by …	536	intracellular transport of virus [GO:0075733]; modulation by virus of host process [GO:0019054]; NLS-bearing protein import into nucleus [GO:0006607]	cytosol [GO:0005829]; host cell [GO:0043657]; nuclear pore [GO:0005643]; nucleoplasm [GO:0005654]	nuclear localization sequence binding [GO:0008139]; protein transporter activity [GO:0008565]	DOMAIN: Consists of an N-terminal hydrophilic region, a hydrophobic central region composed of 10 repeats, and a short hydrophilic C-terminus. The N-terminal hydrophilic region contains the importin beta binding domain (IBB domain), which is sufficient for binding importin beta and essential for nuclear protein import.; DOMAIN: The IBB domain is thought to act as an intrasteric autoregulatory seq…	DOMAIN 2 57 IBB. {ECO:0000255|PROSITE-ProRule:PRU00561}.	Importin alpha family	SIMILARITY: Belongs to the importin alpha family. {ECO:0000305}.		Homo sapiens (Human)	REPEAT 73 115 ARM 1; truncated.; REPEAT 116 159 ARM 2.; REPEAT 160 204 ARM 3.; REPEAT 205 243 ARM 4.; REPEAT 244 288 ARM 5.; REPEAT 289 328 ARM 6.; REPEAT 329 370 ARM 7.; REPEAT 371 410 ARM 8.; REPEAT 411 453 ARM 9.; REPEAT 457 502 ARM 10; atypical.	REGION 147 239 NLS binding site (major). {ECO:0000250}.; REGION 316 404 NLS binding site (minor). {ECO:0000250}.		MOTIF 42 51 Nuclear localization signal. {ECO:0000250}.		COMPBIAS 25 28 Poly-Arg.		KPNA5;	reviewed	0.468508	1.22038	-0.329283	0.0864945	0.5	0.789159	-0.30103	-0.102836
ARC1B_HUMAN	O15143	22	22	27	23	18	24	9.74112	9.73462	9.93298	9.97879	9.87523	9.86737	ARC1B_HUMAN	Actin-related protein 2/3 complex subunit 1B (Arp2/3 complex 41 kDa subunit) (p41-ARC)	ARPC1B ARC41	ARPC1B	FUNCTION: Functions as component of the Arp2/3 complex which is involved in regulation of actin polymerization and together with an activating nucleation-promoting factor (NPF) mediates the formation of branched actin networks.	372	Arp2/3 complex-mediated actin nucleation [GO:0034314]; ephrin receptor signaling pathway [GO:0048013]; Fc-gamma receptor signaling pathway involved in phagocytosis [GO:0038096]; movement of cell or subcellular component [GO:0006928]; response to estradiol [GO:0032355]; response to estrogen [GO:0043627]	actin cytoskeleton [GO:0015629]; Arp2/3 protein complex [GO:0005885]; cytosol [GO:0005829]; extracellular exosome [GO:0070062]; focal adhesion [GO:0005925]; tubulobulbar complex [GO:0036284]	actin binding [GO:0003779]; protein complex binding [GO:0032403]; structural constituent of cytoskeleton [GO:0005200]			WD repeat ARPC1 family	SIMILARITY: Belongs to the WD repeat ARPC1 family. {ECO:0000305}.		Homo sapiens (Human)	REPEAT 6 45 WD 1.; REPEAT 50 89 WD 2.; REPEAT 94 135 WD 3.; REPEAT 140 179 WD 4.; REPEAT 242 280 WD 5.; REPEAT 324 367 WD 6.							ARPC1B;	reviewed	0.0935149	0.989719	-1.02912	-0.00448813	0.0549217	0.97463	-1.26026	-0.0111604
ARPC2_HUMAN	O15144	34	34	53	47	34	31	9.86152	9.85377	9.92005	9.90333	9.69093	9.63467	ARPC2_HUMAN	Actin-related protein 2/3 complex subunit 2 (Arp2/3 complex 34 kDa subunit) (p34-ARC)	ARPC2 ARC34 PRO2446	ARPC2	FUNCTION: Functions as actin-binding component of the Arp2/3 complex which is involved in regulation of actin polymerization and together with an activating nucleation-promoting factor (NPF) mediates the formation of branched actin networks. Seems to contact the mother actin filament.	300	actin filament polymerization [GO:0030041]; Arp2/3 complex-mediated actin nucleation [GO:0034314]; ephrin receptor signaling pathway [GO:0048013]; Fc-gamma receptor signaling pathway involved in phagocytosis [GO:0038096]; membrane organization [GO:0061024]; movement of cell or subcellular component [GO:0006928]; positive regulation of lamellipodium assembly [GO:0010592]; positive regulation of su…	actin cytoskeleton [GO:0015629]; Arp2/3 protein complex [GO:0005885]; cell leading edge [GO:0031252]; cytosol [GO:0005829]; endosome [GO:0005768]; extracellular exosome [GO:0070062]; focal adhesion [GO:0005925]; muscle cell projection membrane [GO:0036195]; neuron projection [GO:0043005]; synapse [GO:0045202]	actin binding [GO:0003779]; structural constituent of cytoskeleton [GO:0005200]			ARPC2 family	SIMILARITY: Belongs to the ARPC2 family. {ECO:0000305}.		Homo sapiens (Human)								ARPC2;	reviewed	0.00733455	0.974938	-2.13463	-0.0110231	0.0767284	0.99227	-1.11504	-0.00336994
ARPC3_HUMAN	O15145	15	14	16	18	15	17	9.4628	9.42857	9.68838	9.65062	9.42732	9.29911	ARPC3_HUMAN	Actin-related protein 2/3 complex subunit 3 (Arp2/3 complex 21 kDa subunit) (p21-ARC)	ARPC3 ARC21	ARPC3	FUNCTION: Functions as component of the Arp2/3 complex which is involved in regulation of actin polymerization and together with an activating nucleation-promoting factor (NPF) mediates the formation of branched actin networks.	178	Arp2/3 complex-mediated actin nucleation [GO:0034314]; cellular response to nerve growth factor stimulus [GO:1990090]; ephrin receptor signaling pathway [GO:0048013]; Fc-gamma receptor signaling pathway involved in phagocytosis [GO:0038096]; membrane organization [GO:0061024]; movement of cell or subcellular component [GO:0006928]	actin cytoskeleton [GO:0015629]; Arp2/3 protein complex [GO:0005885]; cytosol [GO:0005829]; extracellular exosome [GO:0070062]; filamentous actin [GO:0031941]; focal adhesion [GO:0005925]; growth cone leading edge [GO:0061850]; lamellipodium [GO:0030027]; membrane [GO:0016020]	actin binding [GO:0003779]; structural constituent of cytoskeleton [GO:0005200]			ARPC3 family	SIMILARITY: Belongs to the ARPC3 family. {ECO:0000305}.		Homo sapiens (Human)								ARPC3;	reviewed	0.0965803	0.970133	-1.01511	-0.0131686	0.0323864	0.976549	-1.48964	-0.0103059
RPAC1_HUMAN	O15160	16	12	17	12	13	11	9.15455	9.08504	8.98617	9.02065	8.94998	8.93068	RPAC1_HUMAN	DNA-directed RNA polymerases I and III subunit RPAC1 (DNA-directed RNA polymerase I subunit C) (RNA polymerases I and III subunit AC1) (AC40) (DNA-directed RNA polymerases I and III 40 kDa polypeptide) (RPA40) (RPA39) (RPC40)	POLR1C POLR1E	POLR1C	FUNCTION: DNA-dependent RNA polymerase catalyzes the transcription of DNA into RNA using the four ribonucleoside triphosphates as substrates. Common component of RNA polymerases I and III which synthesize ribosomal RNA precursors and small RNAs, such as 5S rRNA and tRNAs, respectively. RPAC1 is part of the Pol core element with the central large cleft and probably a clamp element that moves to op…	346	positive regulation of gene expression, epigenetic [GO:0045815]; positive regulation of type I interferon production [GO:0032481]; termination of RNA polymerase I transcription [GO:0006363]; transcription elongation from RNA polymerase I promoter [GO:0006362]; transcription from RNA polymerase III promoter [GO:0006383]; transcription from RNA polymerase I promoter [GO:0006360]; transcription init…	cytosol [GO:0005829]; DNA-directed RNA polymerase I complex [GO:0005736]; DNA-directed RNA polymerase III complex [GO:0005666]; nucleoplasm [GO:0005654]; nucleus [GO:0005634]	DNA binding [GO:0003677]; DNA-directed 5'-3' RNA polymerase activity [GO:0003899]; protein dimerization activity [GO:0046983]			Archaeal RpoD/eukaryotic RPB3 RNA polymerase subunit family	SIMILARITY: Belongs to the archaeal RpoD/eukaryotic RPB3 RNA polymerase subunit family. {ECO:0000305}.		Homo sapiens (Human)								POLR1C;	reviewed	0.195739	0.990809	-0.708322	-0.00401012	0.198603	1.00769	-0.702013	0.00332791
PLS1_HUMAN	O15162	0	0	0	0	3	2						7.77446	PLS1_HUMAN	Phospholipid scramblase 1 (PL scramblase 1) (Ca(2+)-dependent phospholipid scramblase 1) (Erythrocyte phospholipid scramblase) (MmTRA1b)	PLSCR1	PLSCR1	FUNCTION: May mediate accelerated ATP-independent bidirectional transbilayer migration of phospholipids upon binding calcium ions that results in a loss of phospholipid asymmetry in the plasma membrane. May play a central role in the initiation of fibrin clot formation, in the activation of mast cells and in the recognition of apoptotic and injured cells by the reticuloendothelial system.; FUNCTI…	318	acute-phase response [GO:0006953]; apoptotic process [GO:0006915]; defense response to virus [GO:0051607]; negative regulation of viral genome replication [GO:0045071]; phosphatidylserine biosynthetic process [GO:0006659]; phospholipid scrambling [GO:0017121]; platelet activation [GO:0030168]; positive regulation of DNA topoisomerase (ATP-hydrolyzing) activity [GO:2000373]; positive regulation of…	cytosol [GO:0005829]; extracellular exosome [GO:0070062]; extracellular matrix [GO:0031012]; Golgi apparatus [GO:0005794]; integral component of plasma membrane [GO:0005887]; membrane [GO:0016020]; membrane raft [GO:0045121]; nucleolus [GO:0005730]; nucleus [GO:0005634]; plasma membrane [GO:0005886]	calcium ion binding [GO:0005509]; CD4 receptor binding [GO:0042609]; DNA binding [GO:0003677]; enzyme binding [GO:0019899]; epidermal growth factor receptor binding [GO:0005154]; phospholipid scramblase activity [GO:0017128]; SH3 domain binding [GO:0017124]; transcriptional activator activity, RNA polymerase II core promoter proximal region sequence-specific binding [GO:0001077]	DOMAIN: The N-terminal proline-rich domain (PRD) is required for phospholipid scramblase activity.		Phospholipid scramblase family	SIMILARITY: Belongs to the phospholipid scramblase family. {ECO:0000305}.		Homo sapiens (Human)		REGION 1 84 Proline-rich domain (PRD).		MOTIF 18 26 SH3-binding 1. {ECO:0000255}.; MOTIF 22 25 PPXY motif 1. {ECO:0000255}.; MOTIF 33 36 PPXY motif 2. {ECO:0000255}.; MOTIF 42 50 SH3-binding 2. {ECO:0000255}.; MOTIF 84 92 SH3-binding 3. {ECO:0000255}.; MOTIF 257 266 Nuclear localization signal. {ECO:0000269|PubMed:15611084}.		COMPBIAS 181 189 Cys-rich.		PLSCR1;	reviewed	0.5	1.27102	-0.30103	0.104154		1		0
BRAC_HUMAN	O15178	1	0	2	1	1	2						9.19532	BRAC_HUMAN	Brachyury protein (Protein T)	T	T	FUNCTION: Involved in the transcriptional regulation of genes required for mesoderm formation and differentiation. Binds to a palindromic site (called T site) and activates gene transcription when bound to such a site.	435	anterior/posterior axis specification, embryo [GO:0008595]; BMP signaling pathway [GO:0030509]; bone morphogenesis [GO:0060349]; canonical Wnt signaling pathway [GO:0060070]; cellular response to retinoic acid [GO:0071300]; determination of heart left/right asymmetry [GO:0061371]; embryonic skeletal system development [GO:0048706]; heart morphogenesis [GO:0003007]; mesoderm development [GO:000749…	cytoplasm [GO:0005737]; nuclear chromatin [GO:0000790]; nucleus [GO:0005634]	RNA polymerase II activating transcription factor binding [GO:0001102]; RNA polymerase II core promoter proximal region sequence-specific DNA binding [GO:0000978]; RNA polymerase II distal enhancer sequence-specific DNA binding [GO:0000980]; RNA polymerase II transcription factor binding [GO:0001085]; transcriptional repressor activity, RNA polymerase II transcription factor binding [GO:0001191];…						Homo sapiens (Human)								T;	reviewed	0.5	1.41105	-0.30103	0.149544		1		0
CETN3_HUMAN	O15182	0	1	1	1	0	0				7.29515			CETN3_HUMAN	Centrin-3	CETN3 CEN3	CETN3	FUNCTION: Plays a fundamental role in microtubule-organizing center structure and function.; FUNCTION: Component of the TREX-2 complex (transcription and export complex 2), composed of at least ENY2, GANP, PCID2, SEM1, and either centrin CETN2 or CETN3 (PubMed:22307388). The TREX-2 complex functions in docking export-competent ribonucleoprotein particles (mRNPs) to the nuclear entrance of the nuc…	167	cell division [GO:0051301]; centrosome cycle [GO:0007098]	centriole [GO:0005814]; centrosome [GO:0005813]; nucleolus [GO:0005730]	calcium ion binding [GO:0005509]		DOMAIN 25 60 EF-hand 1. {ECO:0000255|PROSITE-ProRule:PRU00448}.; DOMAIN 61 96 EF-hand 2. {ECO:0000255|PROSITE-ProRule:PRU00448}.; DOMAIN 98 133 EF-hand 3. {ECO:0000255|PROSITE-ProRule:PRU00448}.; DOMAIN 134 167 EF-hand 4. {ECO:0000255|PROSITE-ProRule:PRU00448}.	Centrin family	SIMILARITY: Belongs to the centrin family. {ECO:0000305}.		Homo sapiens (Human)								CETN3;	reviewed	0.5	0.81495	-0.30103	-0.0888688	0.5	0.803428	-0.30103	-0.0950532
RGL2_HUMAN	O15211	0	0	1	1	0	0				5.86258			RGL2_HUMAN	Ral guanine nucleotide dissociation stimulator-like 2 (RalGDS-like 2) (RalGDS-like factor) (Ras-associated protein RAB2L)	RGL2 RAB2L	RGL2	FUNCTION: Probable guanine nucleotide exchange factor. Putative effector of Ras and/or Rap. Associates with the GTP-bound form of Rap 1A and H-Ras in vitro (By similarity). {ECO:0000250}.	777	negative regulation of cardiac muscle cell apoptotic process [GO:0010667]; positive regulation of phosphatidylinositol 3-kinase signaling [GO:0014068]; Ras protein signal transduction [GO:0007265]; regulation of Ral protein signal transduction [GO:0032485]	intracellular [GO:0005622]	Ras guanyl-nucleotide exchange factor activity [GO:0005088]; Rho guanyl-nucleotide exchange factor activity [GO:0005089]		DOMAIN 88 212 N-terminal Ras-GEF. {ECO:0000255|PROSITE-ProRule:PRU00135}.; DOMAIN 243 513 Ras-GEF. {ECO:0000255|PROSITE-ProRule:PRU00168}.; DOMAIN 648 735 Ras-associating. {ECO:0000255|PROSITE-ProRule:PRU00166}.				Homo sapiens (Human)								RGL2;	reviewed	0.5	0.922856	-0.30103	-0.0348661	0.5	0.899391	-0.30103	-0.0460512
PFD6_HUMAN	O15212	5	2	5	5	3	3	8.20227	8.21112	8.46821	8.42446	8.40598	8.20415	PFD6_HUMAN	Prefoldin subunit 6 (Protein Ke2)	PFDN6 HKE2 PFD6	PFDN6	FUNCTION: Binds specifically to cytosolic chaperonin (c-CPN) and transfers target proteins to it. Binds to nascent polypeptide chain and promotes folding in an environment in which there are many competing pathways for nonnative proteins. {ECO:0000269|PubMed:9630229}.	129	chaperone-mediated protein complex assembly [GO:0051131]; protein folding [GO:0006457]	cytoplasm [GO:0005737]; prefoldin complex [GO:0016272]	chaperone binding [GO:0051087]; unfolded protein binding [GO:0051082]			Prefoldin subunit beta family	SIMILARITY: Belongs to the prefoldin subunit beta family. {ECO:0000305}.		Homo sapiens (Human)								PFDN6;	reviewed	0.304408	0.980881	-0.516544	-0.00838382	0.0347456	0.965322	-1.4591	-0.0153279
WDR46_HUMAN	O15213	0	0	2	2	1	0				7.16856			WDR46_HUMAN	WD repeat-containing protein 46 (WD repeat-containing protein BING4)	WDR46 BING4 C6orf11 FP221	WDR46	FUNCTION: Scaffold component of the nucleolar structure. Required for localization of DDX21 and NCL to the granular compartment of the nucleolus. {ECO:0000269|PubMed:23848194}.	610	maturation of SSU-rRNA from tricistronic rRNA transcript (SSU-rRNA, 5.8S rRNA, LSU-rRNA) [GO:0000462]; positive regulation of protein targeting to mitochondrion [GO:1903955]; rRNA processing [GO:0006364]	90S preribosome [GO:0030686]; nucleolus [GO:0005730]; nucleoplasm [GO:0005654]; small-subunit processome [GO:0032040]	RNA binding [GO:0003723]						Homo sapiens (Human)	REPEAT 193 234 WD 1.; REPEAT 235 272 WD 2.; REPEAT 274 312 WD 3.; REPEAT 315 354 WD 4.; REPEAT 357 396 WD 5.; REPEAT 399 436 WD 6.							WDR46;	reviewed	0.5	0.822303	-0.30103	-0.0849681	0.5	0.810173	-0.30103	-0.0914222
NKRF_HUMAN	O15226	3	2	1	1	4	2					7.42303		NKRF_HUMAN	NF-kappa-B-repressing factor (NFkB-repressing factor) (Protein ITBA4) (Transcription factor NRF)	NKRF ITBA4 NRF	NKRF	FUNCTION: Interacts with a specific negative regulatory element (NRE) 5'-AATTCCTCTGA-3' to mediate transcriptional repression of certain NK-kappa-B responsive genes. Involved in the constitutive silencing of the interferon beta promoter, independently of the virus-induced signals, and in the inhibition of the basal and cytokine-induced iNOS promoter activity. Also involved in the regulation of IL…	690	negative regulation of transcription, DNA-templated [GO:0045892]; positive regulation of transcription from RNA polymerase II promoter [GO:0045944]	nucleolus [GO:0005730]; nucleus [GO:0005634]	RNA binding [GO:0003723]; RNA polymerase II core promoter proximal region sequence-specific DNA binding [GO:0000978]; transcriptional activator activity, RNA polymerase II core promoter proximal region sequence-specific binding [GO:0001077]		DOMAIN 551 596 G-patch. {ECO:0000255|PROSITE-ProRule:PRU00092}.; DOMAIN 600 664 R3H. {ECO:0000255|PROSITE-ProRule:PRU00382}.				Homo sapiens (Human)		REGION 1 296 Active repression domain.		MOTIF 25 45 Nuclear localization signal.				NKRF;	reviewed	0.5	1.23014	-0.30103	0.089953		1		0
GNPAT_HUMAN	O15228	8	8	6	9	1	2	7.69115	7.87758	7.81475	7.89892		7.49903	GNPAT_HUMAN	Dihydroxyacetone phosphate acyltransferase (DAP-AT) (DHAP-AT) (EC 2.3.1.42) (Acyl-CoA:dihydroxyacetonephosphateacyltransferase) (Glycerone-phosphate O-acyltransferase)	GNPAT DAPAT DHAPAT	GNPAT		680	cerebellum morphogenesis [GO:0021587]; ether lipid biosynthetic process [GO:0008611]; membrane organization [GO:0061024]; paranodal junction assembly [GO:0030913]; phosphatidic acid biosynthetic process [GO:0006654]; response to drug [GO:0042493]; response to fatty acid [GO:0070542]; response to nutrient [GO:0007584]; response to starvation [GO:0042594]; synapse assembly [GO:0007416]	membrane [GO:0016020]; mitochondrion [GO:0005739]; peroxisomal matrix [GO:0005782]; peroxisomal membrane [GO:0005778]; peroxisome [GO:0005777]	glycerone-phosphate O-acyltransferase activity [GO:0016287]; palmitoyl-CoA hydrolase activity [GO:0016290]; receptor binding [GO:0005102]	DOMAIN: The HXXXXD motif is essential for acyltransferase activity and may constitute the binding site for the phosphate moiety of the glycerol-3-phosphate. {ECO:0000250}.		GPAT/DAPAT family	SIMILARITY: Belongs to the GPAT/DAPAT family. {ECO:0000305}.	2.3.1.42	Homo sapiens (Human)				MOTIF 162 167 HXXXXD motif.; MOTIF 678 680 Microbody targeting signal. {ECO:0000255}.		COMPBIAS 3 9 Poly-Ser.		GNPAT;	reviewed	0.421796	0.799992	-0.374898	-0.0969144	0.474389	0.982876	-0.323865	-0.00750129
LAMA5_HUMAN	O15230	2	1	0	0	24	28	6.54113				8.15412	8.1365	LAMA5_HUMAN	Laminin subunit alpha-5 (Laminin-10 subunit alpha) (Laminin-11 subunit alpha) (Laminin-15 subunit alpha)	LAMA5 KIAA0533 KIAA1907	LAMA5	FUNCTION: Binding to cells via a high affinity receptor, laminin is thought to mediate the attachment, migration and organization of cells into tissues during embryonic development by interacting with other extracellular matrix components.	3695	angiogenesis [GO:0001525]; branching involved in salivary gland morphogenesis [GO:0060445]; branching involved in ureteric bud morphogenesis [GO:0001658]; cell differentiation [GO:0030154]; cell migration [GO:0016477]; cell proliferation [GO:0008283]; cell recognition [GO:0008037]; cilium assembly [GO:0060271]; cytoskeleton organization [GO:0007010]; embryo development [GO:0009790]; endothelial c…	basal lamina [GO:0005605]; basement membrane [GO:0005604]; extracellular exosome [GO:0070062]; extracellular matrix [GO:0031012]; extracellular region [GO:0005576]; extracellular space [GO:0005615]; laminin-10 complex [GO:0043259]; laminin-11 complex [GO:0043260]; laminin-5 complex [GO:0005610]; nucleus [GO:0005634]; synaptic cleft [GO:0043083]	integrin binding [GO:0005178]; structural molecule activity [GO:0005198]	DOMAIN: Domain G is globular and is part of the major cell-binding site located in the long arm of the laminin heterotrimer.	DOMAIN 41 299 Laminin N-terminal. {ECO:0000255|PROSITE-ProRule:PRU00466}.; DOMAIN 300 358 Laminin EGF-like 1. {ECO:0000255|PROSITE-ProRule:PRU00460}.; DOMAIN 359 428 Laminin EGF-like 2. {ECO:0000255|PROSITE-ProRule:PRU00460}.; DOMAIN 429 474 Laminin EGF-like 3. {ECO:0000255|PROSITE-ProRule:PRU00460}.; DOMAIN 494 540 Laminin EGF-like 4. {ECO:0000255|PROSITE-ProRule:PRU00460}.; DOMAIN 541 586 Lamin…				Homo sapiens (Human)		REGION 851 1437 Domain IV 1 (domain IV B).; REGION 2167 2735 Domain II and I.		MOTIF 1722 1724 Cell attachment site. {ECO:0000255}.; MOTIF 1838 1840 Cell attachment site. {ECO:0000255}.	COILED 2203 2221 {ECO:0000255}.; COILED 2335 2466 {ECO:0000255}.; COILED 2510 2670 {ECO:0000255}.			LAMA5;	reviewed	0.00302009	1.60864	-2.51998	0.20646	0.5	1.14425	-0.30103	0.0585223
ZN185_HUMAN	O15231	0	1	0	0	0	0		7.39405					ZN185_HUMAN	Zinc finger protein 185 (LIM domain protein ZNF185) (P1-A)	ZNF185	ZNF185	FUNCTION: May be involved in the regulation of cellular proliferation and/or differentiation.	689		actin cytoskeleton [GO:0015629]; cytoplasm [GO:0005737]; focal adhesion [GO:0005925]	actin filament binding [GO:0051015]; zinc ion binding [GO:0008270]		DOMAIN 627 689 LIM zinc-binding. {ECO:0000255|PROSITE-ProRule:PRU00125}.				Homo sapiens (Human)						COMPBIAS 159 165 Poly-Glu.		ZNF185;	reviewed		1		0	0.5	1.24285	-0.30103	0.0944182
CASC3_HUMAN	O15234	2	3	8	6	6	7	7.6623	7.92001	8.10846	8.09184	7.82413	7.55234	CASC3_HUMAN	Protein CASC3 (Cancer susceptibility candidate gene 3 protein) (Metastatic lymph node gene 51 protein) (MLN 51) (Protein barentsz) (Btz)	CASC3 MLN51	CASC3	FUNCTION: Core component of the splicing-dependent multiprotein exon junction complex (EJC) deposited at splice junctions on mRNAs. The EJC is a dynamic structure consisting of core proteins and several peripheral nuclear and cytoplasmic associated factors that join the complex only transiently either during EJC assembly or during subsequent mRNA metabolism. The EJC marks the position of the exon…	703	intracellular mRNA localization [GO:0008298]; mRNA 3'-end processing [GO:0031124]; mRNA export from nucleus [GO:0006406]; mRNA splicing, via spliceosome [GO:0000398]; nuclear-transcribed mRNA catabolic process, nonsense-mediated decay [GO:0000184]; regulation of translation [GO:0006417]; RNA export from nucleus [GO:0006405]; termination of RNA polymerase II transcription [GO:0006369]	cytosol [GO:0005829]; exon-exon junction complex [GO:0035145]; intracellular ribonucleoprotein complex [GO:0030529]; nuclear membrane [GO:0031965]; nuclear speck [GO:0016607]; nucleoplasm [GO:0005654]; perinuclear region of cytoplasm [GO:0048471]	enzyme binding [GO:0019899]; identical protein binding [GO:0042802]; RNA binding [GO:0003723]; ubiquitin protein ligase binding [GO:0031625]	DOMAIN: The coiled coil domain may be involved in oligomerization.		CASC3 family	SIMILARITY: Belongs to the CASC3 family. {ECO:0000305}.		Homo sapiens (Human)		REGION 137 283 Necessary for RNA-binding, interaction with MAGOH and localization in nucleus speckles. {ECO:0000269|PubMed:15166247}.; REGION 137 283 Sufficient to form the EJC.; REGION 377 703 Necessary for localization in cytoplasmic stress granules.		MOTIF 204 210 Nuclear localization signal 1. {ECO:0000255}.; MOTIF 254 262 Nuclear localization signal 2. {ECO:0000255}.; MOTIF 462 466 Nuclear export signal.	COILED 95 131 {ECO:0000255}.	COMPBIAS 41 46 Poly-Gly.; COMPBIAS 392 395 Poly-Pro.; COMPBIAS 425 428 Poly-Pro.; COMPBIAS 643 648 Poly-Pro.; COMPBIAS 692 695 Poly-Pro.		CASC3;	reviewed	0.162658	0.946752	-0.788725	-0.0237638	0.251921	0.952988	-0.598735	-0.0209125
ACOX3_HUMAN	O15254	11	10	8	8	13	9	7.85283	7.74836	7.70888	7.70516	7.61427	7.63875	ACOX3_HUMAN	Peroxisomal acyl-coenzyme A oxidase 3 (EC 1.3.3.6) (Branched-chain acyl-CoA oxidase) (BRCACox) (Pristanoyl-CoA oxidase)	ACOX3 BRCOX PRCOX	ACOX3	FUNCTION: Oxidizes the CoA-esters of 2-methyl-branched fatty acids. {ECO:0000250, ECO:0000269|PubMed:9271077}.	700	fatty acid beta-oxidation using acyl-CoA dehydrogenase [GO:0033539]; fatty acid beta-oxidation using acyl-CoA oxidase [GO:0033540]	membrane [GO:0016020]; mitochondrion [GO:0005739]; peroxisomal matrix [GO:0005782]; peroxisome [GO:0005777]	acyl-CoA dehydrogenase activity [GO:0003995]; FAD binding [GO:0071949]; flavin adenine dinucleotide binding [GO:0050660]; pristanoyl-CoA oxidase activity [GO:0016402]; receptor binding [GO:0005102]			Acyl-CoA oxidase family	SIMILARITY: Belongs to the acyl-CoA oxidase family. {ECO:0000305}.	1.3.3.6	Homo sapiens (Human)				MOTIF 698 700 Microbody targeting signal. {ECO:0000250}.		COMPBIAS 340 343 Poly-Glu.		ACOX3;	reviewed	0.160429	0.986901	-0.794716	-0.0057265	0.551498	1.00391	-0.258456	0.00169538
RER1_HUMAN	O15258	3	5	4	4	3	2	8.10813	8.11561	8.19767	8.1035	7.9638	7.96184	RER1_HUMAN	Protein RER1	RER1	RER1	FUNCTION: Involved in the retrieval of endoplasmic reticulum membrane proteins from the early Golgi compartment. {ECO:0000250}.	196	positive regulation of protein localization to plasma membrane [GO:1903078]; retrograde vesicle-mediated transport, Golgi to ER [GO:0006890]; skeletal muscle acetylcholine-gated channel clustering [GO:0071340]	cell surface [GO:0009986]; endoplasmic reticulum-Golgi intermediate compartment [GO:0005793]; Golgi apparatus [GO:0005794]; integral component of Golgi membrane [GO:0030173]; plasma membrane [GO:0005886]	acetylcholine receptor binding [GO:0033130]			RER1 family	SIMILARITY: Belongs to the RER1 family. {ECO:0000305}.		Homo sapiens (Human)								RER1;	reviewed	0.0253979	0.974562	-1.5952	-0.0111906	0.088124	0.986842	-1.05491	-0.00575241
SURF4_HUMAN	O15260	12	14	16	13	6	8	8.41621	8.50569	8.10068	8.20477	7.8831	7.98012	SURF4_HUMAN	Surfeit locus protein 4	SURF4 SURF-4	SURF4	FUNCTION: May play a role in the maintenance of the architecture of the endoplasmic reticulum-Golgi intermediate compartment and of the Golgi. {ECO:0000269|PubMed:18287528}.	269	Golgi organization [GO:0007030]; neutrophil degranulation [GO:0043312]; positive regulation of organelle organization [GO:0010638]; retrograde vesicle-mediated transport, Golgi to ER [GO:0006890]	azurophil granule membrane [GO:0035577]; endoplasmic reticulum-Golgi intermediate compartment [GO:0005793]; endoplasmic reticulum-Golgi intermediate compartment membrane [GO:0033116]; endoplasmic reticulum membrane [GO:0005789]; Golgi membrane [GO:0000139]; integral component of membrane [GO:0016021]; plasma membrane [GO:0005886]; transport vesicle [GO:0030133]		DOMAIN: The di-lysine motif confers endoplasmic reticulum localization for type I membrane proteins. {ECO:0000269|PubMed:18287528}.		SURF4 family	SIMILARITY: Belongs to the SURF4 family. {ECO:0000305}.		Homo sapiens (Human)				MOTIF 266 269 Di-lysine motif. {ECO:0000269|PubMed:18287528}.				SURF4;	reviewed	0.146852	0.970832	-0.833121	-0.0128558	0.118487	1.03132	-0.926331	0.0133923
SPTC1_HUMAN	O15269	13	13	2	0	0	0	8.71824	8.1771	7.46264				SPTC1_HUMAN	Serine palmitoyltransferase 1 (EC 2.3.1.50) (Long chain base biosynthesis protein 1) (LCB 1) (Serine-palmitoyl-CoA transferase 1) (SPT 1) (SPT1)	SPTLC1 LCB1	SPTLC1	FUNCTION: Serine palmitoyltransferase (SPT). The heterodimer formed with SPTLC2 or SPTLC3 constitutes the catalytic core. The composition of the serine palmitoyltransferase (SPT) complex determines the substrate preference. The SPTLC1-SPTLC2-SPTSSA complex shows a strong preference for C16-CoA substrate, while the SPTLC1-SPTLC3-SPTSSA isozyme uses both C14-CoA and C16-CoA as substrates, with a sl…	473	ceramide biosynthetic process [GO:0046513]; positive regulation of lipophagy [GO:1904504]; sphinganine biosynthetic process [GO:0046511]; sphingolipid biosynthetic process [GO:0030148]; sphingolipid metabolic process [GO:0006665]; sphingomyelin biosynthetic process [GO:0006686]; sphingosine biosynthetic process [GO:0046512]	endoplasmic reticulum [GO:0005783]; endoplasmic reticulum membrane [GO:0005789]; integral component of membrane [GO:0016021]; serine C-palmitoyltransferase complex [GO:0017059]; SPOTS complex [GO:0035339]	pyridoxal phosphate binding [GO:0030170]; serine C-palmitoyltransferase activity [GO:0004758]			Class-II pyridoxal-phosphate-dependent aminotransferase family	SIMILARITY: Belongs to the class-II pyridoxal-phosphate-dependent aminotransferase family. {ECO:0000305}.	2.3.1.50	Homo sapiens (Human)								SPTLC1;	reviewed	0.5	0.810394	-0.30103	-0.0913037	0.317713	1.35529	-0.497965	0.132031
SPTC2_HUMAN	O15270	4	5	0	0	0	2	7.47047	7.83594					SPTC2_HUMAN	Serine palmitoyltransferase 2 (EC 2.3.1.50) (Long chain base biosynthesis protein 2) (LCB 2) (Long chain base biosynthesis protein 2a) (LCB2a) (Serine-palmitoyl-CoA transferase 2) (SPT 2)	SPTLC2 KIAA0526 LCB2	SPTLC2	FUNCTION: Serine palmitoyltransferase (SPT). The heterodimer formed with LCB1/SPTLC1 constitutes the catalytic core. The composition of the serine palmitoyltransferase (SPT) complex determines the substrate preference. The SPTLC1-SPTLC2-SPTSSA complex shows a strong preference for C16-CoA substrate, while the SPTLC1-SPTLC2-SPTSSB complex displays a preference for C18-CoA substrate. {ECO:0000269|P…	562	ceramide biosynthetic process [GO:0046513]; positive regulation of lipophagy [GO:1904504]; sphinganine biosynthetic process [GO:0046511]; sphingolipid biosynthetic process [GO:0030148]; sphingomyelin biosynthetic process [GO:0006686]; sphingosine biosynthetic process [GO:0046512]	endoplasmic reticulum membrane [GO:0005789]; integral component of membrane [GO:0016021]; mitochondrion [GO:0005739]; serine C-palmitoyltransferase complex [GO:0017059]	pyridoxal phosphate binding [GO:0030170]; serine C-palmitoyltransferase activity [GO:0004758]			Class-II pyridoxal-phosphate-dependent aminotransferase family	SIMILARITY: Belongs to the class-II pyridoxal-phosphate-dependent aminotransferase family. {ECO:0000305}.	2.3.1.50	Homo sapiens (Human)								SPTLC2;	reviewed		1		0	0.0526336	1.5333	-1.27874	0.185628
FANCG_HUMAN	O15287	0	0	0	1	0	0			7.15229				FANCG_HUMAN	Fanconi anemia group G protein (Protein FACG) (DNA repair protein XRCC9)	FANCG XRCC9	FANCG	FUNCTION: DNA repair protein that may operate in a postreplication repair or a cell cycle checkpoint function. May be implicated in interstrand DNA cross-link repair and in the maintenance of normal chromosome stability. Candidate tumor suppressor gene.	622	cell cycle checkpoint [GO:0000075]; DNA repair [GO:0006281]; interstrand cross-link repair [GO:0036297]; mitochondrion organization [GO:0007005]; ovarian follicle development [GO:0001541]; response to radiation [GO:0009314]; spermatid development [GO:0007286]	cytosol [GO:0005829]; Fanconi anaemia nuclear complex [GO:0043240]; mitochondrion [GO:0005739]; nucleolus [GO:0005730]; nucleoplasm [GO:0005654]; plasma membrane [GO:0005886]	damaged DNA binding [GO:0003684]						Homo sapiens (Human)	REPEAT 246 279 TPR 1.; REPEAT 344 377 TPR 2.; REPEAT 453 486 TPR 3.; REPEAT 514 547 TPR 4.							FANCG;	reviewed	0.5	0.835473	-0.30103	-0.0780674	0.5	0.822259	-0.30103	-0.0849912
OGT1_HUMAN	O15294	18	16	19	21	32	29	8.40224	8.43372	8.39905	8.47384	8.63782	8.65798	OGT1_HUMAN	UDP-N-acetylglucosamine--peptide N-acetylglucosaminyltransferase 110 kDa subunit (EC 2.4.1.255) (O-GlcNAc transferase subunit p110) (O-linked N-acetylglucosamine transferase 110 kDa subunit) (OGT)	OGT	OGT	FUNCTION: Catalyzes the transfer of a single N-acetylglucosamine from UDP-GlcNAc to a serine or threonine residue in cytoplasmic and nuclear proteins resulting in their modification with a beta-linked N-acetylglucosamine (O-GlcNAc). Glycosylates a large and diverse number of proteins including histone H2B, AKT1, EZH2, PFKL, KMT2E/MLL5, MAPT/TAU and HCFC1. Can regulate their cellular processes via…	1046	apoptotic process [GO:0006915]; circadian regulation of gene expression [GO:0032922]; histone H3-K4 trimethylation [GO:0080182]; histone H4-K16 acetylation [GO:0043984]; histone H4-K5 acetylation [GO:0043981]; histone H4-K8 acetylation [GO:0043982]; negative regulation of protein ubiquitination [GO:0031397]; phosphatidylinositol-mediated signaling [GO:0048015]; positive regulation of histone H3-K…	cytosol [GO:0005829]; histone acetyltransferase complex [GO:0000123]; mitochondrion [GO:0005739]; nucleoplasm [GO:0005654]; nucleus [GO:0005634]; plasma membrane [GO:0005886]	acetylglucosaminyltransferase activity [GO:0008375]; phosphatidylinositol-3,4,5-trisphosphate binding [GO:0005547]; protein N-acetylglucosaminyltransferase activity [GO:0016262]; protein O-GlcNAc transferase activity [GO:0097363]	DOMAIN: The TPR repeat domain is required for substrate binding and oligomerization. {ECO:0000269|PubMed:15361863}.		Glycosyltransferase 41 family, O-GlcNAc transferase subfamily	SIMILARITY: Belongs to the glycosyltransferase 41 family. O-GlcNAc transferase subfamily. {ECO:0000305}.	2.4.1.255	Homo sapiens (Human)	REPEAT 21 54 TPR 1.; REPEAT 89 122 TPR 2.; REPEAT 123 156 TPR 3.; REPEAT 157 190 TPR 4.; REPEAT 191 224 TPR 5.; REPEAT 225 258 TPR 6.; REPEAT 259 292 TPR 7.; REPEAT 293 326 TPR 8.; REPEAT 327 360 TPR 9.; REPEAT 361 394 TPR 10.; REPEAT 395 428 TPR 11.; REPEAT 429 462 TPR 12.; REPEAT 463 473 TPR 13; truncated.	REGION 991 1010 Required for phosphatidylinositol 3,4,5-triphosphate binding.		MOTIF 487 503 Nuclear localization signal. {ECO:0000255}.				OGT;	reviewed	0.123008	1.02294	-0.910067	0.00985004	0.428576	0.992838	-0.367972	-0.00312145
RA51B_HUMAN	O15315	1	0	1	0	0	0			6.28758				RA51B_HUMAN	DNA repair protein RAD51 homolog 2 (R51H2) (RAD51 homolog B) (Rad51B) (RAD51-like protein 1)	RAD51B RAD51L1 REC2	RAD51B	FUNCTION: Involved in the homologous recombination repair (HRR) pathway of double-stranded DNA breaks arising during DNA replication or induced by DNA-damaging agents. May promote the assembly of presynaptic RAD51 nucleoprotein filaments. Binds single-stranded DNA and double-stranded DNA and has DNA-dependent ATPase activity. Part of the RAD21 paralog protein complex BCDX2 which acts in the BRCA1…	384	blood coagulation [GO:0007596]; DNA recombination [GO:0006310]; DNA repair [GO:0006281]; DNA synthesis involved in DNA repair [GO:0000731]; double-strand break repair via homologous recombination [GO:0000724]; meiotic DNA recombinase assembly [GO:0000707]; mitotic recombination [GO:0006312]; positive regulation of G2/M transition of mitotic cell cycle [GO:0010971]; reciprocal meiotic recombinatio…	nucleoplasm [GO:0005654]; nucleus [GO:0005634]; Rad51B-Rad51C-Rad51D-XRCC2 complex [GO:0033063]; replication fork [GO:0005657]	ATP binding [GO:0005524]; DNA binding [GO:0003677]; DNA-dependent ATPase activity [GO:0008094]; double-stranded DNA binding [GO:0003690]; recombinase activity [GO:0000150]; single-stranded DNA binding [GO:0003697]			RecA family, RAD51 subfamily	SIMILARITY: Belongs to the RecA family. RAD51 subfamily. {ECO:0000305}.		Homo sapiens (Human)		REGION 1 75 Interaction with RAD51C.						RAD51B;	reviewed	0.5	0.907526	-0.30103	-0.0421408	0.5	0.885274	-0.30103	-0.0529222
RPC7_HUMAN	O15318	1	1	2	1	2	1			7.25871		7.10072		RPC7_HUMAN	DNA-directed RNA polymerase III subunit RPC7 (RNA polymerase III subunit C7) (DNA-directed RNA polymerase III subunit G) (RNA polymerase III 32 kDa apha subunit) (RPC32-alpha) (RNA polymerase III 32 kDa subunit) (RPC32)	POLR3G	POLR3G	FUNCTION: DNA-dependent RNA polymerase catalyzes the transcription of DNA into RNA using the four ribonucleoside triphosphates as substrates. Specific peripheric component of RNA polymerase III which synthesizes small RNAs, such as 5S rRNA and tRNAs (PubMed:20154270). May direct with other members of the RPC3/POLR3C-RPC6/POLR3F-RPC7/POLR3G subcomplex RNA Pol III binding to the TFIIIB-DNA complex …	223	cell proliferation [GO:0008283]; defense response to virus [GO:0051607]; innate immune response [GO:0045087]; positive regulation of innate immune response [GO:0045089]; positive regulation of interferon-beta production [GO:0032728]; positive regulation of type I interferon production [GO:0032481]; regulation of transcription from RNA polymerase III promoter [GO:0006359]; transcription from RNA p…	cytosol [GO:0005829]; DNA-directed RNA polymerase III complex [GO:0005666]; nuclear chromatin [GO:0000790]; nucleoplasm [GO:0005654]; nucleus [GO:0005634]	DNA-directed 5'-3' RNA polymerase activity [GO:0003899]			Eukaryotic RPC7 RNA polymerase subunit family	SIMILARITY: Belongs to the eukaryotic RPC7 RNA polymerase subunit family. {ECO:0000305}.		Homo sapiens (Human)						COMPBIAS 147 196 Glu-rich.; COMPBIAS 175 181 Poly-Asp.		POLR3G;	reviewed	0.965466	0.988293	-0.0152632	-0.00511426	0.5	0.812739	-0.30103	-0.0900488
CTGE5_HUMAN	O15320	2	5	0	0	0	0		7.58182					CTGE5_HUMAN	Endoplasmic reticulum export factor CTAGE5 (CTAGE family member 5 ER export factor) (Protein cTAGE-5) (Meningioma-expressed antigen 6/11)	CTAGE5 MEA11 MEA6 MGEA11 MGEA6	CTAGE5	FUNCTION: Plays a role in the transport of cargos that are too large to fit into COPII-coated vesicles and require specific mechanisms to be incorporated into membrane-bound carriers and exported from the endoplasmic reticulum. This protein is required for collagen VII (COL7A1) secretion by loading COL7A1 into transport carriers and recruiting PREB/SEC12 at the endoplasmic reticulum exit sites. {…	804	cargo loading into vesicle [GO:0035459]; ER to Golgi vesicle-mediated transport [GO:0006888]; protein exit from endoplasmic reticulum [GO:0032527]; protein localization to endoplasmic reticulum exit site [GO:0070973]	endoplasmic reticulum exit site [GO:0070971]; endoplasmic reticulum membrane [GO:0005789]; integral component of membrane [GO:0016021]; membrane [GO:0016020]	enzyme activator activity [GO:0008047]	DOMAIN: The proline-rich domain (PRD) contains repeated PPP motifs. A single PPP motif is necessary and sufficient to mediate interaction with the COPII coat subunits SEC23A and SEC23B. {ECO:0000269|PubMed:21525241, ECO:0000269|PubMed:27551091}.; DOMAIN: The coiled coil domains mediate interaction with MIA3 (PubMed:21525241). The first coiled coil domain mediates interaction with PREB (PubMed:252…		CTAGE family	SIMILARITY: Belongs to the cTAGE family. {ECO:0000305}.		Homo sapiens (Human)		REGION 61 650 Mediates interaction with MIA3. {ECO:0000269|PubMed:21525241}.; REGION 651 804 Proline-rich domain (PRD); mediates interaction with the COPII coat subunits SEC23A and SEC23B. {ECO:0000269|PubMed:21525241, ECO:0000269|PubMed:27551091}.			COILED 117 242 {ECO:0000255}.; COILED 340 494 {ECO:0000255}.	COMPBIAS 689 800 Pro-rich. {ECO:0000255|PROSITE-ProRule:PRU00015}.		CTAGE5;	reviewed		1		0	0.5	1.26297	-0.30103	0.101393
MIA2_HUMAN	Q96PC5	2	5	0	0	0	0		7.58182					MIA2_HUMAN	Melanoma inhibitory activity protein 2	MIA2	MIA2	FUNCTION: Plays a role in the transport of cargos that are too large to fit into COPII-coated vesicles and require specific mechanisms to be incorporated into membrane-bound carriers and exported from the endoplasmic reticulum. Isoform 1 plays a role in the secretion of lipoproteins, pre-chylomicrons and pre-VLDLs, by participating in their export from the endoplasmic reticulum (PubMed:27138255).…	1412	cargo loading into vesicle [GO:0035459]; ER to Golgi vesicle-mediated transport [GO:0006888]; lipoprotein transport [GO:0042953]	endoplasmic reticulum exit site [GO:0070971]; endoplasmic reticulum membrane [GO:0005789]; integral component of membrane [GO:0016021]	lipoprotein transporter activity [GO:0042954]	DOMAIN: The proline-rich domain (PRD) probably mediates interaction with the COPII coat subunits. {ECO:0000250|UniProtKB:Q91ZV0}.	DOMAIN 39 101 SH3. {ECO:0000255|PROSITE-ProRule:PRU00192}.	MIA/OTOR family	SIMILARITY: Belongs to the MIA/OTOR family. {ECO:0000305}.		Homo sapiens (Human)		REGION 1118 1412 Proline-rich domain (PRD); probably mediates interaction with COPII coat subunits. {ECO:0000250|UniProtKB:Q91ZV0}.			COILED 725 850 {ECO:0000255}.; COILED 948 1102 {ECO:0000255}.	COMPBIAS 1297 1408 Pro-rich. {ECO:0000255|PROSITE-ProRule:PRU00015}.		MIA2;	reviewed		1		0	0.5	1.26297	-0.30103	0.101393
TM9S1_HUMAN	O15321	0	0	0	0	0	0		6.21474					TM9S1_HUMAN	Transmembrane 9 superfamily member 1 (MP70 protein family member) (hMP70)	TM9SF1	TM9SF1	FUNCTION: Plays an essential role in autophagy. {ECO:0000269|PubMed:19029833}.	606	autophagy [GO:0006914]	autophagosome membrane [GO:0000421]; cytoplasmic vesicle [GO:0031410]; integral component of membrane [GO:0016021]; lysosomal membrane [GO:0005765]				Nonaspanin (TM9SF) (TC 9.A.2) family	SIMILARITY: Belongs to the nonaspanin (TM9SF) (TC 9.A.2) family. {ECO:0000305}.		Homo sapiens (Human)								TM9SF1;	reviewed		1		0	0.5	1.12795	-0.30103	0.0522883
INP4B_HUMAN	O15327	0	0	0	2	0	0				6.34009			INP4B_HUMAN	Type II inositol 3,4-bisphosphate 4-phosphatase (EC 3.1.3.66) (Inositol polyphosphate 4-phosphatase type II)	INPP4B	INPP4B	FUNCTION: Catalyzes the hydrolysis of the 4-position phosphate of phosphatidylinositol 3,4-bisphosphate, inositol 1,3,4-trisphosphate and inositol 1,4-bisphosphate.	924	inositol phosphate metabolic process [GO:0043647]; phosphatidylinositol biosynthetic process [GO:0006661]; signal transduction [GO:0007165]	cytoplasm [GO:0005737]; cytosol [GO:0005829]	inositol-1,3,4-trisphosphate 4-phosphatase activity [GO:0017161]; inositol-3,4-bisphosphate 4-phosphatase activity [GO:0052828]; phosphatidylinositol-3,4-bisphosphate 4-phosphatase activity [GO:0016316]; phosphatidylinositol-4,5-bisphosphate 4-phosphatase activity [GO:0034597]		DOMAIN 25 149 C2.	Inositol 3,4-bisphosphate 4-phosphatase family	SIMILARITY: Belongs to the inositol 3,4-bisphosphate 4-phosphatase family. {ECO:0000305}.	3.1.3.66	Homo sapiens (Human)								INPP4B;	reviewed	0.5	0.88903	-0.30103	-0.0510835	0.5	0.865842	-0.30103	-0.0625615
TRI18_HUMAN	O15344	0	0	0	0	10	10					8.4959	8.441	TRI18_HUMAN	E3 ubiquitin-protein ligase Midline-1 (EC 2.3.2.27) (Midin) (Putative transcription factor XPRF) (RING finger protein 59) (RING finger protein Midline-1) (RING-type E3 ubiquitin transferase Midline-1) (Tripartite motif-containing protein 18)	MID1 FXY RNF59 TRIM18 XPRF	MID1	FUNCTION: Has E3 ubiquitin ligase activity towards IGBP1, promoting its monoubiquitination, which results in deprotection of the catalytic subunit of protein phosphatase PP2A, and its subsequent degradation by polyubiquitination. {ECO:0000269|PubMed:10400985, ECO:0000269|PubMed:11685209, ECO:0000269|PubMed:22613722}.	667	interferon-gamma-mediated signaling pathway [GO:0060333]; microtubule cytoskeleton organization [GO:0000226]; negative regulation of microtubule depolymerization [GO:0007026]; pattern specification process [GO:0007389]; positive regulation of stress-activated MAPK cascade [GO:0032874]; protein localization to microtubule [GO:0035372]	cytosol [GO:0005829]; microtubule [GO:0005874]; microtubule associated complex [GO:0005875]; spindle [GO:0005819]	identical protein binding [GO:0042802]; microtubule binding [GO:0008017]; phosphoprotein binding [GO:0051219]; protein heterodimerization activity [GO:0046982]; protein homodimerization activity [GO:0042803]; transferase activity [GO:0016740]; ubiquitin protein ligase binding [GO:0031625]; zinc ion binding [GO:0008270]		DOMAIN 320 379 COS. {ECO:0000255|PROSITE-ProRule:PRU00586}.; DOMAIN 381 484 Fibronectin type-III. {ECO:0000255|PROSITE-ProRule:PRU00316}.; DOMAIN 482 659 B30.2/SPRY. {ECO:0000255|PROSITE-ProRule:PRU00548}.	TRIM/RBCC family	SIMILARITY: Belongs to the TRIM/RBCC family. {ECO:0000305}.	2.3.2.27	Homo sapiens (Human)			ZN_FING 10 60 RING-type. {ECO:0000255|PROSITE-ProRule:PRU00175}.; ZN_FING 116 165 B box-type 1. {ECO:0000255|PROSITE-ProRule:PRU00024}.; ZN_FING 172 212 B box-type 2. {ECO:0000255|PROSITE-ProRule:PRU00024}.		COILED 205 264 {ECO:0000255}.			MID1;	reviewed	0.00246274	1.67232	-2.60858	0.22332		1		0
HMGB3_HUMAN	O15347	2	2	5	5	5	10	7.84051	7.98386	8.24341	8.22313	8.60823	8.55104	HMGB3_HUMAN	High mobility group protein B3 (High mobility group protein 2a) (HMG-2a) (High mobility group protein 4) (HMG-4)	HMGB3 HMG2A HMG4	HMGB3	FUNCTION: Multifunctional protein with various roles in different cellular compartments. May act in a redox sensitive manner. Associates with chromatin and binds DNA with a preference to non-canonical DNA structures such as single-stranded DNA. Can bent DNA and enhance DNA flexibility by looping thus providing a mechanism to promote activities on various gene promoters (By similarity). Proposed t…	200	DNA geometric change [GO:0032392]; DNA recombination [GO:0006310]; innate immune response [GO:0045087]; multicellular organism development [GO:0007275]; negative regulation of B cell differentiation [GO:0045578]; negative regulation of myeloid cell differentiation [GO:0045638]; regulation of transcription, DNA-templated [GO:0006355]; transcription, DNA-templated [GO:0006351]	chromosome [GO:0005694]; cytoplasm [GO:0005737]; nucleus [GO:0005634]	DNA binding, bending [GO:0008301]; double-stranded DNA binding [GO:0003690]; four-way junction DNA binding [GO:0000400]; RNA binding [GO:0003723]			HMGB family	SIMILARITY: Belongs to the HMGB family. {ECO:0000305}.		Homo sapiens (Human)						COMPBIAS 181 200 Asp/Glu-rich (acidic).		HMGB3;	reviewed	0.00947653	1.04018	-2.02335	0.0171076	0.153922	0.952895	-0.8127	-0.0209549
PPM1G_HUMAN	O15355	48	50	78	77	66	68	9.62825	9.72558	9.76549	9.8256	9.90494	9.90937	PPM1G_HUMAN	Protein phosphatase 1G (EC 3.1.3.16) (Protein phosphatase 1C) (Protein phosphatase 2C isoform gamma) (PP2C-gamma) (Protein phosphatase magnesium-dependent 1 gamma)	PPM1G PPM1C	PPM1G		546	cell cycle arrest [GO:0007050]; peptidyl-threonine dephosphorylation [GO:0035970]; protein dephosphorylation [GO:0006470]	cytoplasm [GO:0005737]; membrane [GO:0016020]; nucleoplasm [GO:0005654]; nucleus [GO:0005634]	metal ion binding [GO:0046872]; protein serine/threonine phosphatase activity [GO:0004722]		DOMAIN 26 505 PPM-type phosphatase. {ECO:0000255|PROSITE-ProRule:PRU01082}.	PP2C family	SIMILARITY: Belongs to the PP2C family. {ECO:0000305}.	3.1.3.16	Homo sapiens (Human)						COMPBIAS 258 322 Glu-rich. {ECO:0000255|PROSITE-ProRule:PRU00007}.		PPM1G;	reviewed	0.184751	1.00962	-0.733413	0.00415841	0.171557	0.985688	-0.765591	-0.00626039
[truncated: 5,787 more rows]

## Sheet: iGSEA
Description	GeneRatio	BgRatio	pvalue	p.adjust	qvalue	geneID	Count	Chaperome_ID	Status	log10.p.adjust
regulation of mRNA splicing, via spliceosome	1939-07-01	138/29456	5.76643e-10	6.77033e-07	5.10678e-07	HNRNPA2B1/HNRNPK/HNRNPA1/HNRNPU/RBMX/PRDX6/SRPK1	7	AHSA1_HUMAN	Down.LFQ.A	-6.16939
[truncated: 6,370 more rows]
