# Supplementary material for: Pharmacologically controlling protein-protein interactions through epichaperomes for therapeutic vulnerability in cancer
Source: Commun Biol. 2021 Nov 25;4:1333. doi: 10.1038/s42003-021-02842-3 (PMC8617294; doi:10.1038/s42003-021-02842-3)
Supplement: Supplementary file 5 — Supplementary Data 2 [file 42003_2021_2842_MOESM5_ESM.xlsx]

## Sheet: Raw_read_counts
	Mia-T24-Cont	Mia-T24-PU1
ENSG00000223972	3	0
ENSG00000227232	264	202
ENSG00000278267	47	23
ENSG00000243485	0	1
ENSG00000237613	0	0
ENSG00000268020	0	0
ENSG00000240361	0	0
ENSG00000186092	0	0
ENSG00000238009	2	7
ENSG00000239945	0	0
ENSG00000233750	6	5
ENSG00000268903	75	30
ENSG00000269981	36	15
ENSG00000239906	0	0
ENSG00000241860	16	13
ENSG00000222623	0	1
ENSG00000241599	0	0
ENSG00000279928	2	2
ENSG00000279457	643	467
ENSG00000273874	0	1
ENSG00000228463	38	97
ENSG00000241670	0	0
ENSG00000236679	2	0
ENSG00000236743	0	0
ENSG00000236601	0	0
ENSG00000237094	39	30
ENSG00000269732	0	0
ENSG00000278566	0	0
ENSG00000224813	0	0
ENSG00000233653	0	0
ENSG00000250575	4	1
ENSG00000278757	0	0
ENSG00000230021	4	3
ENSG00000235146	0	1
ENSG00000225972	19	55
ENSG00000225630	334	460
ENSG00000237973	897	1211
ENSG00000278791	0	0
ENSG00000229344	34	50
ENSG00000240409	14	22
ENSG00000248527	9840	13399
ENSG00000198744	53	54
ENSG00000268663	1	0
ENSG00000273547	0	0
ENSG00000283574	0	0
ENSG00000229376	13	12
ENSG00000228327	424	299
ENSG00000223181	3	0
ENSG00000229905	0	0
ENSG00000237491	163	121
ENSG00000230092	20	13
ENSG00000177757	17	5
ENSG00000228794	448	414
ENSG00000225880	148	54
ENSG00000230368	5	9
ENSG00000234711	0	2
ENSG00000283040	0	0
ENSG00000272438	48	52
ENSG00000230699	403	302
ENSG00000241180	36	58
ENSG00000223764	428	350
ENSG00000187634	606	288
ENSG00000188976	14166	11568
ENSG00000187961	2292	1221
ENSG00000187583	361	221
ENSG00000187642	176	136
ENSG00000272512	152	84
ENSG00000188290	667	412
ENSG00000187608	1936	1814
ENSG00000231702	3	2
ENSG00000224969	22	19
ENSG00000188157	17049	18338
ENSG00000242590	0	0
ENSG00000217801	410	238
ENSG00000273443	60	19
ENSG00000237330	25	15
ENSG00000131591	875	786
ENSG00000223823	0	3
ENSG00000207730	1	0
ENSG00000207607	1	0
ENSG00000198976	0	1
ENSG00000272141	2	8
ENSG00000205231	2	2
ENSG00000162571	1	5
ENSG00000186891	3	2
ENSG00000186827	12	12
ENSG00000078808	13707	12132
ENSG00000176022	2586	2068
ENSG00000184163	119	87
ENSG00000260179	36	31
ENSG00000160087	3656	3291
ENSG00000230415	137	89
ENSG00000162572	1139	520
ENSG00000131584	3877	3464
ENSG00000278073	0	0
ENSG00000169972	692	730
ENSG00000127054	6780	6132
ENSG00000240731	240	123
ENSG00000224051	1256	1438
ENSG00000169962	126	126
ENSG00000107404	6751	4561
ENSG00000162576	2609	2135
ENSG00000175756	7550	6273
ENSG00000223663	1	12
ENSG00000221978	10362	8255
ENSG00000224870	1269	1294
ENSG00000242485	3478	3409
ENSG00000264293	0	0
ENSG00000272455	485	531
ENSG00000235098	49	30
ENSG00000225905	13	3
ENSG00000205116	71	37
ENSG00000225285	30	17
ENSG00000179403	72	103
ENSG00000215915	15	11
ENSG00000160072	4338	3660
ENSG00000197785	4869	4264
ENSG00000205090	80	101
ENSG00000160075	7576	6496
ENSG00000215014	110	136
ENSG00000279244	0	1
ENSG00000274481	0	1
ENSG00000228594	771	412
ENSG00000272106	285	271
ENSG00000197530	3240	3523
ENSG00000189409	13	23
ENSG00000248333	3379	3206
ENSG00000272004	7	5
ENSG00000189339	2527	1276
ENSG00000269737	95	26
ENSG00000215914	12	14
ENSG00000008128	1028	1052
ENSG00000268575	85	65
ENSG00000227775	672	296
ENSG00000215790	286	179
ENSG00000008130	5806	4590
ENSG00000078369	24997	17352
ENSG00000231050	39	37
ENSG00000169885	112	121
ENSG00000178821	211	67
ENSG00000142609	75	26
ENSG00000233542	11	9
ENSG00000187730	805	523
ENSG00000226969	5	11
ENSG00000067606	2739	2063
ENSG00000271806	22	15
ENSG00000182873	131	106
ENSG00000162585	2829	2326
ENSG00000234396	12	14
ENSG00000157933	3985	3358
ENSG00000116151	697	804
ENSG00000272161	10	6
ENSG00000269896	263	425
ENSG00000272420	6	6
ENSG00000157916	6525	6570
ENSG00000157911	1475	1435
ENSG00000149527	103	104
ENSG00000224387	6	0
ENSG00000229393	11	9
ENSG00000157881	1740	1413
ENSG00000197921	1	0
ENSG00000272449	270	307
ENSG00000238164	35	72
ENSG00000157873	116	172
ENSG00000225931	3	6
ENSG00000228037	11	13
ENSG00000157870	3077	3511
ENSG00000142606	5	10
ENSG00000237058	2	0
ENSG00000215912	95	109
ENSG00000283259	2	1
ENSG00000233234	0	0
ENSG00000231630	0	0
ENSG00000169717	0	0
ENSG00000177133	182	189
ENSG00000142611	1105	471
ENSG00000283572	0	0
ENSG00000226286	4	6
ENSG00000279839	14	16
ENSG00000272235	19	12
ENSG00000130762	453	199
ENSG00000272088	4	0
ENSG00000162591	813	300
ENSG00000207776	3	0
ENSG00000238260	42	22
ENSG00000158109	1408	1894
ENSG00000116213	1776	1080
ENSG00000078900	368	287
ENSG00000227589	3	1
ENSG00000235131	5	0
ENSG00000227372	347	282
ENSG00000276189	0	0
ENSG00000162592	14	6
ENSG00000235169	17	10
ENSG00000130764	3971	3335
ENSG00000266075	6	5
ENSG00000272153	63	45
ENSG00000116198	2263	1922
ENSG00000169598	325	162
ENSG00000198912	1721	1590
ENSG00000236423	38	66
ENSG00000233304	0	0
ENSG00000226374	0	0
ENSG00000229280	0	0
ENSG00000235054	0	0
ENSG00000227169	0	0
ENSG00000232596	0	0
ENSG00000196581	0	0
ENSG00000231510	0	0
ENSG00000260972	0	0
ENSG00000283356	0	0
ENSG00000236948	0	1
ENSG00000264341	0	0
ENSG00000264101	1	1
ENSG00000131697	2050	1679
ENSG00000069424	971	638
ENSG00000116254	4755	2258
ENSG00000116251	28000	25320
ENSG00000226944	11	12
ENSG00000158286	2214	2054
ENSG00000116237	8193	6769
ENSG00000225077	38	36
ENSG00000173673	2	0
ENSG00000158292	1070	860
ENSG00000097021	4716	4277
ENSG00000271746	0	0
ENSG00000069812	203	64
ENSG00000187017	47	37
ENSG00000265392	0	0
ENSG00000231868	0	1
ENSG00000215788	767	339
ENSG00000171680	1542	902
ENSG00000162408	1587	1388
ENSG00000253022	5	2
ENSG00000229519	12	5
ENSG00000173662	18	17
ENSG00000204859	1147	1023
ENSG00000162413	2251	2667
ENSG00000116273	2937	2365
ENSG00000041988	758	645
ENSG00000007923	4551	4385
ENSG00000228750	0	0
ENSG00000237436	83	62
ENSG00000171735	2626	2355
ENSG00000227950	4	3
ENSG00000237365	0	0
ENSG00000207056	1	0
ENSG00000237402	6	0
ENSG00000237728	8	1
ENSG00000225126	4	1
ENSG00000270171	3	1
ENSG00000270035	2	5
ENSG00000269978	12	8
ENSG00000049245	6790	5910
ENSG00000269925	24	27
ENSG00000049246	2951	1226
ENSG00000236266	81	19
ENSG00000049247	4	2
ENSG00000049249	115	149
ENSG00000270330	0	0
ENSG00000116288	18985	15103
ENSG00000200344	4	7
ENSG00000116285	47736	30845
ENSG00000238290	157	201
ENSG00000232848	3	11
ENSG00000229305	14	1
ENSG00000227634	50	45
ENSG00000200975	0	0
ENSG00000233645	8	2
ENSG00000251977	0	0
ENSG00000162426	2408	1235
ENSG00000252254	9	0
ENSG00000142599	5038	3474
ENSG00000232912	13	6
ENSG00000221083	1	2
ENSG00000270282	0	0
ENSG00000234619	3	0
ENSG00000224315	5	2
ENSG00000222511	10	6
ENSG00000226545	10	9
ENSG00000228423	4	1
ENSG00000229716	1	0
ENSG00000074800	127224	98815
ENSG00000274258	4	0
ENSG00000236269	68	36
ENSG00000230679	11	13
ENSG00000201725	1	1
ENSG00000238249	1	3
ENSG00000232208	0	0
ENSG00000232663	0	0
ENSG00000131686	4	4
ENSG00000265141	0	0
ENSG00000197241	2	5
ENSG00000142583	4	2
ENSG00000252404	0	0
ENSG00000180758	493	344
ENSG00000228526	4	9
ENSG00000234546	1	0
ENSG00000281937	0	0
ENSG00000049239	5716	4649
ENSG00000171621	1550	1222
ENSG00000235263	1	0
ENSG00000171612	1836	1549
ENSG00000231181	22	8
ENSG00000188807	1768	1524
ENSG00000171608	906	408
ENSG00000179840	0	0
ENSG00000233268	0	0
ENSG00000231789	1	8
ENSG00000171603	8998	6079
ENSG00000271264	0	2
ENSG00000280113	0	0
ENSG00000178585	1624	1392
ENSG00000223989	0	0
ENSG00000162441	1093	972
ENSG00000228150	37	24
ENSG00000173614	1082	1230
ENSG00000202415	12	11
ENSG00000283611	3	6
ENSG00000265521	2	1
ENSG00000241326	0	0
ENSG00000162444	42	37
ENSG00000130939	3990	2722
ENSG00000224340	2	2
ENSG00000233623	4	3
ENSG00000201746	4	1
ENSG00000054523	6477	4323
ENSG00000264881	0	0
ENSG00000199562	1	15
ENSG00000264501	0	0
ENSG00000142657	10468	9274
ENSG00000271989	1	4
ENSG00000251503	93	80
ENSG00000175279	506	417
ENSG00000241563	47	47
ENSG00000160049	10563	9210
ENSG00000203469	0	0
ENSG00000142655	1747	1261
ENSG00000243267	0	9
ENSG00000130940	961	502
ENSG00000272078	56	19
ENSG00000225158	0	0
ENSG00000175262	4	0
ENSG00000215785	3	3
ENSG00000120948	11051	8004
ENSG00000277726	8	2
ENSG00000009724	131	136
ENSG00000271895	87	119
ENSG00000116649	5853	7247
ENSG00000171824	6066	5983
ENSG00000226849	38	16
ENSG00000230337	69	55
ENSG00000198793	9778	8164
ENSG00000225602	8	2
ENSG00000253086	0	0
ENSG00000171819	6	19
ENSG00000207451	0	0
ENSG00000238173	2	0
ENSG00000120942	1921	1852
ENSG00000238199	7	7
ENSG00000224338	0	0
ENSG00000204624	97	126
ENSG00000235643	0	4
ENSG00000116661	2820	2692
ENSG00000132879	3151	2657
ENSG00000116663	648	681
ENSG00000116670	4351	3144
ENSG00000162490	4	2
ENSG00000177674	2503	1781
ENSG00000215910	0	2
ENSG00000177553	1	0
ENSG00000177000	1404	1066
ENSG00000011021	1532	900
ENSG00000242349	50	28
ENSG00000276470	0	0
ENSG00000278852	0	0
ENSG00000175206	12	7
ENSG00000275915	0	0
ENSG00000120937	0	1
ENSG00000224904	0	0
ENSG00000199347	9	28
ENSG00000201801	10	15
ENSG00000116685	5075	4394
ENSG00000083444	15063	15897
ENSG00000116688	11581	10240
ENSG00000270914	0	0
ENSG00000116691	1678	1443
ENSG00000202461	14	4
ENSG00000276869	0	0
ENSG00000243539	0	0
ENSG00000120949	6	11
ENSG00000201135	0	0
ENSG00000227875	0	0
ENSG00000028137	1303	956
ENSG00000263676	1	0
ENSG00000225196	0	0
ENSG00000252969	0	0
ENSG00000048707	5607	3700
ENSG00000239149	19	3
ENSG00000229484	0	2
ENSG00000162496	2902	1801
ENSG00000221340	10	5
ENSG00000276830	4	0
ENSG00000272482	57	17
ENSG00000204518	2	1
ENSG00000226166	0	0
ENSG00000188984	0	0
ENSG00000157330	0	1
ENSG00000116726	0	0
ENSG00000116721	0	0
ENSG00000228338	0	0
ENSG00000239810	0	2
ENSG00000231103	0	0
ENSG00000179172	3	0
ENSG00000120952	0	0
ENSG00000243073	0	0
ENSG00000187545	0	0
ENSG00000204510	0	1
ENSG00000207434	0	0
ENSG00000234064	0	0
ENSG00000232423	0	0
ENSG00000274178	0	0
ENSG00000274764	0	0
ENSG00000229571	0	0
ENSG00000277058	7	0
ENSG00000277862	0	0
ENSG00000236179	0	0
ENSG00000275774	2	0
ENSG00000229978	0	0
ENSG00000233336	0	0
ENSG00000280267	0	0
ENSG00000179412	1	0
ENSG00000204505	0	0
ENSG00000279169	0	0
ENSG00000279804	0	0
ENSG00000250894	0	0
ENSG00000270601	1	0
ENSG00000231219	0	0
ENSG00000207511	0	0
ENSG00000182330	0	0
ENSG00000204501	0	0
ENSG00000237700	0	0
ENSG00000228229	0	0
ENSG00000204481	0	0
ENSG00000204480	0	0
ENSG00000204479	0	0
ENSG00000204478	0	2
ENSG00000162494	0	0
ENSG00000259961	0	0
ENSG00000215909	1	0
ENSG00000162493	0	1
ENSG00000237445	0	0
ENSG00000253085	0	0
ENSG00000116731	1691	1478
ENSG00000189337	1772	1665
ENSG00000252151	0	0
ENSG00000231606	0	0
ENSG00000234593	0	0
ENSG00000235829	0	0
ENSG00000175147	9	4
ENSG00000171729	415	441
ENSG00000204464	3	1
ENSG00000215720	4	0
ENSG00000278480	1	0
ENSG00000142621	16	21
ENSG00000233485	0	0
ENSG00000236045	0	0
ENSG00000228140	24	19
ENSG00000142634	4132	4224
ENSG00000162438	3	1
ENSG00000142615	0	0
ENSG00000215704	8	0
ENSG00000132906	749	448
ENSG00000116138	1283	973
ENSG00000251866	3	2
ENSG00000272510	0	1
ENSG00000116771	21	29
ENSG00000237301	4	11
ENSG00000235084	17	8
ENSG00000252417	0	0
ENSG00000236500	0	5
ENSG00000197312	3158	2420
ENSG00000215695	0	0
ENSG00000271742	0	3
ENSG00000116786	5682	4965
ENSG00000237938	81	43
ENSG00000162461	84	100
ENSG00000224459	0	0
ENSG00000162460	2	1
ENSG00000162458	978	1207
ENSG00000224321	28	23
ENSG00000233954	147	85
ENSG00000178715	19	19
ENSG00000179743	309	147
ENSG00000065526	6957	5457
ENSG00000270620	2	0
ENSG00000116809	1248	1452
ENSG00000234607	3	2
ENSG00000231353	0	0
ENSG00000275503	0	0
ENSG00000224966	0	0
ENSG00000183888	0	0
ENSG00000233078	0	0
ENSG00000173641	4	7
ENSG00000186510	6	6
ENSG00000232456	11	4
ENSG00000184908	3	3
ENSG00000185519	193	60
ENSG00000142627	10138	7709
ENSG00000227959	49	63
ENSG00000224621	8	13
ENSG00000234166	0	0
ENSG00000142632	2109	1893
ENSG00000237276	53	68
ENSG00000132881	270	203
ENSG00000233929	3	9
ENSG00000037637	1993	1753
ENSG00000055070	11406	10461
ENSG00000226457	6	6
ENSG00000187144	4	15
ENSG00000157191	3733	3346
ENSG00000226029	41	37
ENSG00000080947	425	278
ENSG00000206652	13	24
ENSG00000261135	45	28
ENSG00000224174	0	0
ENSG00000233421	0	0
ENSG00000277344	0	0
ENSG00000268991	0	0
ENSG00000225710	0	0
ENSG00000219481	2529	1467
ENSG00000271732	17	2
ENSG00000215908	2306	1580
ENSG00000186301	225	176
ENSG00000282143	0	4
ENSG00000207513	1	21
ENSG00000237847	0	0
ENSG00000280114	1	1
ENSG00000236698	145	135
ENSG00000268869	1	1
ENSG00000279151	0	0
ENSG00000279132	0	0
ENSG00000282740	0	1
ENSG00000058453	2306	1709
ENSG00000227684	2	6
ENSG00000207389	1	10
ENSG00000186715	87	72
ENSG00000223643	0	0
ENSG00000230239	0	0
ENSG00000263811	0	0
ENSG00000228549	1	3
ENSG00000277234	0	0
ENSG00000238142	110	127
ENSG00000235241	108	63
ENSG00000207005	9	43
ENSG00000272426	26	16
ENSG00000117122	8	7
ENSG00000226526	0	1
ENSG00000159363	2914	2543
ENSG00000117118	4932	3554
ENSG00000117115	80	57
ENSG00000204362	0	0
ENSG00000282843	0	0
ENSG00000142623	5	7
ENSG00000142619	83	35
ENSG00000266634	0	0
ENSG00000159339	23	18
ENSG00000280226	0	0
ENSG00000276747	0	2
ENSG00000179051	12050	9276
ENSG00000227751	0	0
ENSG00000074964	920	628
ENSG00000236648	0	0
ENSG00000117148	2	2
ENSG00000261781	0	0
ENSG00000117154	0	0
ENSG00000280222	0	0
ENSG00000230035	0	0
ENSG00000225387	0	0
ENSG00000179023	0	1
ENSG00000235282	0	1
ENSG00000225478	0	0
ENSG00000009709	8	10
ENSG00000179002	0	0
ENSG00000255275	1	0
ENSG00000159423	1555	1653
ENSG00000265606	1	0
ENSG00000221662	0	3
ENSG00000169991	1322	993
ENSG00000272084	38	31
ENSG00000127481	20055	14229
ENSG00000230424	16	30
ENSG00000127463	8229	6753
ENSG00000053372	4362	4230
ENSG00000211454	31	59
ENSG00000162482	71	57
ENSG00000270728	55	50
ENSG00000053371	3179	2452
ENSG00000200403	4	4
ENSG00000040487	963	1011
ENSG00000077549	12697	10357
ENSG00000240490	2	0
ENSG00000201609	0	0
ENSG00000235185	0	4
ENSG00000173436	2718	2114
ENSG00000270136	8	2
ENSG00000226396	96	65
ENSG00000158747	1429	1434
ENSG00000158748	394	275
ENSG00000162542	815	644
ENSG00000178828	0	1
ENSG00000235434	0	0
ENSG00000169914	1766	1133
ENSG00000188784	0	1
ENSG00000242688	0	0
ENSG00000188257	1	1
ENSG00000127472	0	0
ENSG00000117215	3	0
ENSG00000158786	0	0
ENSG00000227066	0	0
ENSG00000187980	0	0
ENSG00000225986	0	0
ENSG00000162543	3	1
ENSG00000228105	0	0
ENSG00000158816	1	1
ENSG00000226664	0	0
ENSG00000236963	0	0
ENSG00000226487	0	0
ENSG00000162545	624	501
ENSG00000090432	2322	2134
ENSG00000215520	0	1
ENSG00000183114	1	0
ENSG00000158825	243	182
ENSG00000158828	3027	2480
ENSG00000117242	366	392
ENSG00000244038	16823	13830
ENSG00000117245	56	32
ENSG00000235432	2	2
ENSG00000189410	621	480
ENSG00000233069	0	1
ENSG00000127483	15053	9799
ENSG00000075151	8626	7452
ENSG00000251914	1	1
ENSG00000221808	1	1
ENSG00000233072	10	6
ENSG00000236073	8	2
ENSG00000235112	10	19
ENSG00000117298	14951	14523
ENSG00000236936	6	6
ENSG00000231105	31	19
ENSG00000236216	0	0
ENSG00000228823	0	0
ENSG00000236009	0	0
ENSG00000227001	64	27
ENSG00000187952	13	17
ENSG00000186543	2	0
ENSG00000142794	970	531
ENSG00000176378	0	0
ENSG00000162551	31	11
ENSG00000233431	0	0
ENSG00000076864	357	293
ENSG00000090686	4538	2936
ENSG00000231978	0	0
ENSG00000187942	35	28
ENSG00000142798	6356	4932
ENSG00000232037	3	2
ENSG00000283234	1	0
ENSG00000219073	0	0
ENSG00000273610	0	0
ENSG00000201919	0	0
ENSG00000142789	0	0
ENSG00000278124	0	0
ENSG00000201273	0	0
ENSG00000228397	11	5
ENSG00000218510	525	409
ENSG00000070831	13975	11634
ENSG00000230068	15	6
ENSG00000271428	1	8
ENSG00000271840	7	5
ENSG00000162552	47	147
ENSG00000266564	0	0
ENSG00000234397	0	0
ENSG00000279625	0	0
ENSG00000184677	1638	1466
ENSG00000237200	17	5
ENSG00000070886	233	153
ENSG00000276835	0	0
ENSG00000173372	2	2
ENSG00000159189	0	0
ENSG00000173369	0	1
ENSG00000133216	615	311
ENSG00000265422	0	0
ENSG00000225952	2	0
ENSG00000264014	0	0
ENSG00000215906	0	0
ENSG00000227868	11	3
ENSG00000004487	9174	6503
ENSG00000240553	6	5
ENSG00000263793	0	0
ENSG00000266802	0	0
ENSG00000169641	1916	1880
ENSG00000229010	4	1
ENSG00000206935	1	4
ENSG00000252578	8	0
ENSG00000179546	73	71
ENSG00000215381	0	0
ENSG00000261326	264	212
ENSG00000125944	12838	7816
ENSG00000125945	614	464
ENSG00000249087	276	170
ENSG00000201405	0	0
ENSG00000271420	0	1
ENSG00000204219	29	45
ENSG00000232482	0	1
ENSG00000088280	1161	908
ENSG00000007968	1243	1092
ENSG00000235052	16	24
ENSG00000117318	16180	14792
ENSG00000197880	19	22
ENSG00000229239	0	2
ENSG00000142676	41675	46341
ENSG00000011007	5433	4848
ENSG00000236810	56	21
ENSG00000057757	2067	2362
ENSG00000011009	2875	3250
ENSG00000117308	2308	2959
ENSG00000117305	1276	1131
ENSG00000179163	769	731
ENSG00000188822	6	1
ENSG00000229106	3	1
ENSG00000232557	0	0
ENSG00000264926	0	0
ENSG00000230228	0	0
ENSG00000189266	6316	5738
ENSG00000188529	8610	6686
ENSG00000215905	0	0
ENSG00000225315	0	0
ENSG00000142661	12	19
ENSG00000230703	0	0
ENSG00000142677	29	20
ENSG00000185436	69	33
ENSG00000230023	0	0
ENSG00000232298	0	0
ENSG00000158055	4	16
ENSG00000001460	231	177
ENSG00000001461	744	409
ENSG00000117602	685	391
ENSG00000264443	0	0
ENSG00000184454	11	10
ENSG00000227312	0	0
ENSG00000239106	0	1
ENSG00000133226	5423	4582
ENSG00000169504	7036	5066
ENSG00000238482	0	0
ENSG00000020633	106	117
ENSG00000278034	0	0
ENSG00000229162	3	0
ENSG00000261025	1	0
ENSG00000264371	0	0
ENSG00000233755	0	0
ENSG00000233419	0	0
ENSG00000231953	0	2
ENSG00000117614	2176	1840
ENSG00000117616	2075	2135
ENSG00000272432	19	4
ENSG00000261349	30	17
ENSG00000187010	12	13
ENSG00000224183	11	4
ENSG00000259984	4	4
ENSG00000183726	3938	2951
ENSG00000188672	11	8
ENSG00000238084	10	14
ENSG00000204178	828	456
ENSG00000157978	1172	821
ENSG00000225643	2	1
ENSG00000117643	166	132
ENSG00000233478	5	2
ENSG00000162430	8044	7449
ENSG00000255054	0	0
ENSG00000228172	42	34
ENSG00000117640	1782	1377
ENSG00000272478	0	0
ENSG00000127423	376	334
ENSG00000236528	11	12
ENSG00000182749	1020	1314
ENSG00000207302	0	0
ENSG00000117632	21401	12521
ENSG00000229786	3	1
ENSG00000223624	2	0
ENSG00000158006	423	402
ENSG00000207237	0	0
ENSG00000252190	0	0
ENSG00000252691	0	0
ENSG00000158008	60	27
ENSG00000158014	1	6
ENSG00000158022	0	0
ENSG00000175087	586	392
ENSG00000197245	51	13
ENSG00000282872	1	0
ENSG00000236782	33	33
ENSG00000142684	179	198
ENSG00000142675	23	25
ENSG00000188782	0	1
ENSG00000236155	5	6
ENSG00000278572	0	1
ENSG00000130695	1988	1636
ENSG00000270733	0	0
ENSG00000142669	3002	4535
ENSG00000158062	913	1070
ENSG00000169442	98	161
ENSG00000176092	22	15
ENSG00000225854	0	0
ENSG00000176083	3	2
ENSG00000131914	3	1
ENSG00000117682	1369	1308
ENSG00000223583	1	6
ENSG00000225891	3	6
ENSG00000198830	20156	15748
ENSG00000224129	0	0
ENSG00000117676	2896	1961
ENSG00000238705	0	0
ENSG00000243905	0	0
ENSG00000252802	0	0
ENSG00000252429	0	0
ENSG00000229247	0	0
ENSG00000238316	0	0
ENSG00000235069	0	0
ENSG00000260063	42	41
ENSG00000117713	3849	3312
ENSG00000060642	811	549
ENSG00000241188	0	3
ENSG00000204160	1753	1574
ENSG00000175793	381	218
ENSG00000226698	0	0
ENSG00000142751	1434	1539
ENSG00000198746	557	547
ENSG00000090273	8578	10484
ENSG00000131910	13	24
ENSG00000175707	18	19
ENSG00000172746	0	1
ENSG00000224064	0	0
ENSG00000225294	0	0
ENSG00000253368	178	211
ENSG00000158246	95	68
ENSG00000280403	0	1
ENSG00000090020	1516	1453
ENSG00000229985	0	0
ENSG00000214973	4	7
ENSG00000225159	57	42
ENSG00000225990	0	0
ENSG00000224311	0	0
ENSG00000142784	2114	1486
ENSG00000252098	2	0
ENSG00000243659	2	1
ENSG00000186501	1142	1322
ENSG00000206888	1	6
ENSG00000241547	19	16
ENSG00000142765	597	300
ENSG00000142733	1339	1442
ENSG00000142748	11	7
ENSG00000174950	0	0
ENSG00000231207	0	0
ENSG00000181773	673	821
ENSG00000158195	7859	5947
ENSG00000241169	0	4
ENSG00000237429	6	1
ENSG00000126705	1500	1190
ENSG00000000938	153	176
ENSG00000235912	14	10
ENSG00000233975	0	2
ENSG00000126709	1016	1166
ENSG00000225886	4	2
ENSG00000206767	0	0
ENSG00000226662	0	0
ENSG00000207095	0	0
ENSG00000009780	539	335
ENSG00000231344	10	0
ENSG00000230833	1	0
ENSG00000117758	1402	1524
ENSG00000269971	3	3
ENSG00000270031	6	2
ENSG00000223062	1	0
ENSG00000117751	2671	2381
ENSG00000252947	2	2
ENSG00000278868	0	0
ENSG00000130775	464	351
ENSG00000117748	3028	2836
ENSG00000130768	30	14
ENSG00000227050	0	0
ENSG00000158156	18	13
ENSG00000158161	1184	1111
ENSG00000238231	4	5
ENSG00000240750	6	5
ENSG00000228589	25	21
ENSG00000228943	0	0
ENSG00000214812	1	0
ENSG00000253005	0	0
ENSG00000169403	50	81
ENSG00000126698	9169	7880
ENSG00000130770	4631	4696
ENSG00000270605	140	126
ENSG00000271398	13	10
ENSG00000130766	1345	2095
ENSG00000130772	763	653
ENSG00000204138	2577	1976
ENSG00000206779	3	2
ENSG00000229820	2	1
ENSG00000221216	3	2
ENSG00000180198	10399	8401
ENSG00000242125	8709	5720
ENSG00000274266	0	0
ENSG00000200087	209	178
ENSG00000231468	24	17
ENSG00000279443	54	83
ENSG00000180098	893	651
ENSG00000197989	1410	1921
ENSG00000221539	29	72
ENSG00000278274	0	0
ENSG00000273544	0	0
ENSG00000274582	0	0
ENSG00000280498	0	0
ENSG00000120656	1457	1839
ENSG00000188060	8	16
ENSG00000229388	25	26
ENSG00000270103	0	0
ENSG00000274978	3	20
ENSG00000162419	718	887
ENSG00000252777	0	0
ENSG00000198492	6296	5288
ENSG00000116329	7	10
ENSG00000233427	2	0
ENSG00000199756	0	0
ENSG00000159023	2734	1408
ENSG00000225616	5	5
ENSG00000206704	0	0
ENSG00000277958	1	0
ENSG00000253304	167	101
ENSG00000225750	0	4
ENSG00000116350	9494	5989
ENSG00000277916	0	0
ENSG00000116353	1252	991
ENSG00000237934	14	12
ENSG00000060656	1612	697
ENSG00000230523	1	0
ENSG00000225011	0	0
ENSG00000228176	0	0
ENSG00000270927	0	0
ENSG00000233399	0	1
ENSG00000233372	0	0
ENSG00000231251	0	0
ENSG00000236335	0	0
ENSG00000231949	0	0
ENSG00000162510	38	55
ENSG00000186056	183	161
ENSG00000162511	871	531
ENSG00000264773	0	0
ENSG00000229607	0	1
ENSG00000223382	4	16
ENSG00000222784	0	0
ENSG00000235143	0	3
ENSG00000162512	4818	5522
ENSG00000266210	0	0
ENSG00000134644	9430	6940
ENSG00000237329	5	1
ENSG00000232768	1	10
ENSG00000215900	3	0
ENSG00000225142	1	0
ENSG00000084628	206	154
ENSG00000060688	4398	3302
ENSG00000229447	26	11
ENSG00000121766	1916	2147
ENSG00000229044	8	3
ENSG00000121769	84	61
ENSG00000168528	544	381
ENSG00000215899	0	0
ENSG00000206981	0	0
ENSG00000260386	0	3
ENSG00000265961	0	0
ENSG00000229167	0	5
ENSG00000142910	134	95
ENSG00000121764	5	3
ENSG00000162517	2050	1986
ENSG00000235790	12	19
ENSG00000264078	2	9
ENSG00000084636	35	47
ENSG00000121753	2041	2178
ENSG00000266580	2	0
ENSG00000254545	13	8
ENSG00000134668	469	368
ENSG00000203620	0	1
ENSG00000269967	21	15
ENSG00000184007	11792	10860
ENSG00000228634	32	10
ENSG00000121774	22983	14457
ENSG00000203325	14	16
ENSG00000121775	1066	927
ENSG00000266203	2	1
ENSG00000276493	0	0
ENSG00000025800	5942	4216
ENSG00000250135	0	0
ENSG00000084652	5705	5837
ENSG00000160050	707	408
ENSG00000224066	39	44
ENSG00000160051	456	469
ENSG00000222046	58	33
ENSG00000160055	464	503
ENSG00000084623	18762	16129
ENSG00000220785	86	44
ENSG00000183615	103	158
ENSG00000182866	65	85
ENSG00000277617	0	1
ENSG00000252450	0	0
ENSG00000116478	21648	18055
ENSG00000175130	9742	13276
ENSG00000233775	1	3
ENSG00000162526	95	43
ENSG00000225828	305	207
ENSG00000160058	2780	1948
ENSG00000224333	6	0
ENSG00000270850	0	2
ENSG00000229259	1	3
ENSG00000263529	0	0
ENSG00000254553	1	0
ENSG00000273274	1	5
ENSG00000160062	603	505
ENSG00000176261	1545	1352
ENSG00000200591	10	2
ENSG00000162521	12698	10237
ENSG00000162520	53	44
ENSG00000224409	4	3
ENSG00000162522	2450	1539
ENSG00000134684	11124	6665
ENSG00000116497	1789	1432
ENSG00000160097	443	355
ENSG00000121905	28	21
ENSG00000121900	2283	1577
ENSG00000116514	843	829
ENSG00000278966	10	9
ENSG00000217644	5	18
ENSG00000239670	6	25
ENSG00000236065	8	2
ENSG00000004455	15989	11078
ENSG00000276645	1	7
ENSG00000142920	1062	468
ENSG00000278997	19	17
ENSG00000116525	403	319
ENSG00000279179	20	18
ENSG00000160094	1261	791
ENSG00000270115	24	19
ENSG00000184389	1	1
ENSG00000225313	125	62
ENSG00000134686	4192	3110
ENSG00000222112	16	5
ENSG00000233246	19	8
ENSG00000234512	0	0
ENSG00000121903	349	218
ENSG00000235907	2	1
ENSG00000121904	2	2
ENSG00000227000	0	0
ENSG00000176256	0	0
ENSG00000231163	0	0
ENSG00000142698	0	0
ENSG00000270241	0	0
ENSG00000207941	0	0
ENSG00000163866	1664	1507
ENSG00000189280	232	266
ENSG00000189433	19	27
ENSG00000255811	2	1
ENSG00000188910	121	67
ENSG00000187513	8	1
ENSG00000230163	49	89
ENSG00000116544	365	572
ENSG00000241014	112	81
ENSG00000271741	23	12
ENSG00000243749	441	319
ENSG00000163867	950	532
ENSG00000233940	0	0
ENSG00000197056	1963	1332
ENSG00000228348	0	1
ENSG00000116560	22672	17096
ENSG00000201868	0	0
ENSG00000146463	5954	4426
ENSG00000240374	0	0
ENSG00000201542	1	0
ENSG00000229994	18	13
ENSG00000227409	14	5
ENSG00000278702	0	0
ENSG00000142687	3990	3493
ENSG00000236274	5	4
ENSG00000020129	2850	3374
ENSG00000239636	16	12
ENSG00000116819	60	78
ENSG00000126067	8979	6857
ENSG00000142686	2879	2689
ENSG00000092853	2684	2255
ENSG00000232335	2	0
ENSG00000134698	1246	695
ENSG00000092847	3869	2554
ENSG00000271164	0	0
ENSG00000271914	0	0
ENSG00000126070	1384	1031
ENSG00000271554	4	4
ENSG00000232862	4	9
ENSG00000092850	16	12
ENSG00000116863	1453	1516
ENSG00000171812	26	7
ENSG00000054116	3567	3142
ENSG00000116871	10369	9175
ENSG00000264592	0	1
ENSG00000054118	12356	7823
ENSG00000231849	2	0
ENSG00000214193	814	510
ENSG00000142694	817	651
ENSG00000116883	332	180
ENSG00000196182	3638	3407
ENSG00000181817	1638	1664
ENSG00000222821	0	0
ENSG00000116885	271	251
ENSG00000201448	0	1
ENSG00000116898	4009	3437
ENSG00000119535	413	186
ENSG00000230214	0	0
ENSG00000234481	0	0
ENSG00000163873	0	0
ENSG00000264698	0	0
ENSG00000207328	0	0
ENSG00000223944	0	0
ENSG00000230451	0	0
ENSG00000233621	28	29
ENSG00000163874	402	726
ENSG00000163875	2220	1686
ENSG00000263675	12	3
ENSG00000163877	1259	1027
ENSG00000232273	7	0
ENSG00000237749	3	4
ENSG00000163879	8	13
ENSG00000134697	5331	4627
ENSG00000169218	42	16
ENSG00000116922	1913	1663
ENSG00000134690	4619	3511
ENSG00000183317	529	307
ENSG00000200421	4	2
ENSG00000214141	5	7
ENSG00000227416	1	0
ENSG00000185090	2471	3121
ENSG00000233728	0	0
ENSG00000196449	1563	1551
ENSG00000197982	1362	2109
ENSG00000188786	1616	1686
ENSG00000235673	1	1
ENSG00000204084	903	556
ENSG00000230955	0	0
ENSG00000252448	0	1
ENSG00000222282	0	0
ENSG00000277168	0	0
ENSG00000183431	9900	7695
ENSG00000212541	15	6
ENSG00000183386	681	633
ENSG00000183520	2596	2240
ENSG00000185668	13	14
ENSG00000224592	2	0
ENSG00000223589	0	0
ENSG00000265596	0	0
ENSG00000237290	0	0
ENSG00000275350	0	0
ENSG00000200796	0	0
ENSG00000238063	0	0
ENSG00000215895	4	7
ENSG00000116954	1130	1178
ENSG00000273637	0	0
ENSG00000228436	33	87
ENSG00000214114	1471	1600
ENSG00000274944	4	11
ENSG00000131233	11	1
ENSG00000158315	216	131
ENSG00000199963	0	0
ENSG00000207466	0	1
ENSG00000235549	0	0
ENSG00000174574	7955	7268
ENSG00000168653	8363	7194
ENSG00000127603	16280	10082
ENSG00000206654	0	0
ENSG00000270040	2	0
ENSG00000226438	3	0
ENSG00000217897	3	0
ENSG00000183682	23	29
ENSG00000237624	6	6
ENSG00000182109	59	101
ENSG00000243970	20	30
ENSG00000090621	13921	12167
ENSG00000228060	52	13
ENSG00000201457	22	11
ENSG00000163909	74	31
ENSG00000225903	0	0
ENSG00000116981	86	29
ENSG00000116983	273	165
ENSG00000084072	2448	1744
ENSG00000225333	0	0
ENSG00000252413	0	0
ENSG00000116985	443	222
ENSG00000198754	53	23
ENSG00000261798	36	13
ENSG00000229213	0	0
ENSG00000043514	1003	752
ENSG00000202222	5	0
ENSG00000116990	165	138
ENSG00000236546	5	4
ENSG00000207356	0	1
ENSG00000168389	373	442
ENSG00000228477	11	18
ENSG00000131236	22504	16527
ENSG00000131238	9360	6815
ENSG00000226745	0	0
ENSG00000117000	2227	1818
ENSG00000207508	2	1
ENSG00000188800	1	0
ENSG00000259943	840	520
ENSG00000084073	6572	5641
ENSG00000231296	12	6
ENSG00000049089	25	32
ENSG00000227311	0	0
ENSG00000084070	1809	1699
ENSG00000213172	0	0
ENSG00000187801	257	165
ENSG00000260920	204	146
ENSG00000279667	13	23
ENSG00000187815	424	254
ENSG00000238287	57	51
ENSG00000164002	641	709
ENSG00000227278	0	2
ENSG00000238186	24	33
ENSG00000117010	297	227
ENSG00000236505	0	0
ENSG00000233910	0	0
ENSG00000117016	870	410
ENSG00000237899	26	39
ENSG00000272145	196	177
ENSG00000066136	1637	1264
ENSG00000198974	1	0
ENSG00000207962	1	2
ENSG00000117013	401	225
ENSG00000264582	0	0
ENSG00000179862	241	373
ENSG00000229528	1	0
ENSG00000228940	1	1
ENSG00000233118	0	0
ENSG00000171793	4876	4867
ENSG00000281207	195	196
ENSG00000171790	99	78
ENSG00000010803	1802	1354
ENSG00000215893	2	0
ENSG00000235358	10	5
ENSG00000213987	0	2
ENSG00000204060	132	73
ENSG00000229901	4	4
ENSG00000127129	4	5
ENSG00000127124	4769	3119
ENSG00000230881	8	3
ENSG00000230638	21	29
ENSG00000227538	3	1
ENSG00000228776	0	0
ENSG00000044012	2	1
ENSG00000197273	3	3
ENSG00000198815	4044	3161
ENSG00000227527	30	6
ENSG00000177181	445	177
ENSG00000235002	0	0
ENSG00000066185	70	99
ENSG00000127125	2296	2443
ENSG00000186409	109	80
ENSG00000230116	0	2
ENSG00000236876	2	3
ENSG00000200254	0	0
ENSG00000236180	0	0
ENSG00000171960	2517	1482
ENSG00000234917	20	18
ENSG00000065978	97812	85903
ENSG00000164007	2	3
ENSG00000117385	5508	5687
ENSG00000164008	110	85
ENSG00000283580	21	21
ENSG00000228452	69	28
ENSG00000274386	98	47
ENSG00000177868	544	451
ENSG00000164010	517	592
ENSG00000228192	30	11
ENSG00000164011	464	417
ENSG00000233708	5	1
ENSG00000237090	1	2
ENSG00000225099	4	3
ENSG00000117394	4966	3589
ENSG00000227533	14	20
ENSG00000207256	7	0
ENSG00000283136	0	0
ENSG00000277513	0	0
ENSG00000186973	35	49
ENSG00000117395	12680	11837
ENSG00000243710	85	122
ENSG00000179178	2	11
ENSG00000253313	8	11
ENSG00000066056	23	40
ENSG00000117400	18	14
ENSG00000234694	52	37
ENSG00000117399	13270	9611
ENSG00000066322	4732	3950
ENSG00000159479	1151	1070
ENSG00000229431	37	53
ENSG00000198198	2532	2090
ENSG00000229372	59	62
ENSG00000274975	0	0
ENSG00000178922	1823	1929
ENSG00000229348	14	25
ENSG00000142949	57058	54349
ENSG00000066135	4293	3636
ENSG00000236200	218	173
ENSG00000126091	634	637
ENSG00000229444	5	4
ENSG00000283414	2	0
ENSG00000233674	4	2
ENSG00000283477	1	0
ENSG00000224751	4	4
ENSG00000117407	119	124
ENSG00000237950	44	25
ENSG00000117408	2221	2169
ENSG00000132768	2467	2629
ENSG00000117410	3501	3116
ENSG00000117411	3663	2675
ENSG00000159214	351	250
ENSG00000196517	553	495
ENSG00000230615	50	38
ENSG00000227163	0	0
ENSG00000271647	0	0
ENSG00000239560	0	0
ENSG00000171872	0	0
ENSG00000233514	11	4
ENSG00000283039	0	0
ENSG00000226804	0	0
ENSG00000200171	0	0
ENSG00000238037	0	0
ENSG00000227994	0	0
ENSG00000271329	9	17
ENSG00000178028	1751	1401
ENSG00000117419	3279	2525
ENSG00000233602	31	18
ENSG00000199385	0	0
ENSG00000187147	3293	2400
ENSG00000263381	0	0
ENSG00000126106	182	210
ENSG00000198520	44	110
ENSG00000199377	5	10
ENSG00000200169	14	15
ENSG00000142945	7155	4609
ENSG00000225721	46	28
ENSG00000142937	79581	75305
ENSG00000264294	0	0
ENSG00000200913	40	51
ENSG00000202031	5	9
ENSG00000281859	0	0
ENSG00000207421	0	0
ENSG00000234093	4	11
ENSG00000142959	18	14
ENSG00000173846	496	667
ENSG00000188396	30	44
ENSG00000222009	135	199
ENSG00000117425	208	190
ENSG00000202444	0	0
ENSG00000226499	5	17
ENSG00000070785	2590	2032
ENSG00000229815	1	1
ENSG00000232369	4	5
ENSG00000268949	12	7
ENSG00000126107	2033	1642
ENSG00000126088	4332	4425
ENSG00000162415	128	116
ENSG00000234315	0	0
ENSG00000281912	88	58
ENSG00000186603	560	496
ENSG00000132781	891	878
ENSG00000132773	966	885
ENSG00000070759	33	45
ENSG00000236872	1	3
ENSG00000280670	141	49
ENSG00000132763	850	958
ENSG00000117450	39150	36138
ENSG00000234379	0	0
ENSG00000117448	2329	1811
ENSG00000281133	0	7
ENSG00000280836	4	7
ENSG00000132780	15395	11081
ENSG00000281112	2	0
ENSG00000281825	2	1
ENSG00000159588	187	181
ENSG00000159592	4261	3203
ENSG00000225447	24	14
ENSG00000234329	36	25
ENSG00000159596	1719	1772
ENSG00000197429	1335	780
ENSG00000230896	115	78
ENSG00000236111	1	0
ENSG00000086015	5430	4667
ENSG00000232467	0	2
ENSG00000117461	3502	3596
ENSG00000278139	2	0
ENSG00000226957	5	2
ENSG00000233114	4	5
ENSG00000227857	5	8
ENSG00000117472	1879	2381
ENSG00000250719	0	3
ENSG00000085998	3801	2988
ENSG00000171357	38	18
ENSG00000085999	1750	1256
ENSG00000132128	4472	5006
ENSG00000173660	12140	9757
ENSG00000117481	1466	1222
ENSG00000225779	0	2
ENSG00000117480	78	145
ENSG00000232022	90	66
ENSG00000224863	13	4
ENSG00000197587	190	98
ENSG00000282881	0	0
ENSG00000269956	16	17
ENSG00000162456	1	0
ENSG00000079277	1177	831
ENSG00000142961	448	337
ENSG00000123472	4842	3806
ENSG00000233647	0	0
ENSG00000186118	12	10
ENSG00000228237	13	17
ENSG00000159658	5436	4316
ENSG00000236476	0	0
ENSG00000142973	0	0
ENSG00000154198	4	0
ENSG00000238145	0	0
ENSG00000187048	0	0
ENSG00000259832	0	0
ENSG00000261196	0	0
ENSG00000261593	0	0
ENSG00000261290	0	0
ENSG00000186377	9	14
ENSG00000186160	4	3
ENSG00000225154	0	2
ENSG00000225506	95	53
ENSG00000162365	16	8
ENSG00000225514	2	3
ENSG00000224805	49	32
ENSG00000162366	126	234
ENSG00000162367	1	1
ENSG00000226252	0	0
ENSG00000123473	2905	2189
ENSG00000162368	9593	7522
ENSG00000225762	19	24
ENSG00000186790	0	1
ENSG00000237424	760	731
ENSG00000186564	489	372
ENSG00000271355	0	0
ENSG00000229554	0	0
ENSG00000227883	0	0
ENSG00000227947	0	0
ENSG00000269113	21	30
ENSG00000223814	0	0
ENSG00000225028	5	8
ENSG00000226133	0	0
ENSG00000231413	0	0
ENSG00000237180	0	0
ENSG00000242267	1	2
ENSG00000279096	0	0
ENSG00000223720	0	0
ENSG00000117834	15	12
ENSG00000272491	1	7
ENSG00000279214	2	0
ENSG00000132122	333	356
ENSG00000224986	2	0
ENSG00000206700	0	0
ENSG00000235105	7	5
ENSG00000223175	0	0
ENSG00000232514	0	0
ENSG00000186094	0	0
ENSG00000162373	1	2
ENSG00000229846	0	0
ENSG00000230114	0	0
ENSG00000225623	0	0
ENSG00000237478	0	0
ENSG00000215887	0	1
ENSG00000279324	0	0
ENSG00000233595	0	0
ENSG00000162374	0	0
ENSG00000230828	0	0
ENSG00000237337	0	0
ENSG00000233407	0	0
ENSG00000234080	1	1
ENSG00000229316	0	0
ENSG00000225671	1	0
ENSG00000142700	5	8
ENSG00000185104	3704	2572
ENSG00000225767	15	0
ENSG00000207194	2	1
ENSG00000230585	3	3
ENSG00000237130	1	2
ENSG00000123080	2417	2476
ENSG00000265538	0	0
ENSG00000275816	0	0
ENSG00000204006	0	2
ENSG00000200262	0	0
ENSG00000213478	3	0
ENSG00000203356	0	1
ENSG00000123091	4744	3796
ENSG00000233406	16	14
ENSG00000236434	1	2
ENSG00000085831	897	447
ENSG00000261664	7	3
ENSG00000085832	3913	2927
ENSG00000232027	1	1
ENSG00000206595	0	8
ENSG00000238140	6	1
ENSG00000227070	28	49
ENSG00000252032	5	0
ENSG00000227742	50	55
ENSG00000117859	9910	6475
ENSG00000236973	3	0
ENSG00000232846	2	3
ENSG00000212624	0	0
ENSG00000078618	15236	9909
ENSG00000266993	83	33
ENSG00000272175	7	2
ENSG00000230604	4	3
ENSG00000169213	345	113
ENSG00000229032	0	0
ENSG00000264613	0	0
ENSG00000117862	5230	4154
ENSG00000198841	758	714
ENSG00000223390	5	5
ENSG00000228369	9	7
ENSG00000134717	3134	2466
ENSG00000157077	1891	1435
ENSG00000241745	0	0
ENSG00000228407	4	1
ENSG00000223429	3	2
ENSG00000224255	1	1
ENSG00000236004	0	0
ENSG00000237663	1	0
ENSG00000213735	2	1
ENSG00000154222	2194	1910
ENSG00000272100	3	4
ENSG00000224680	25	37
ENSG00000085840	1811	1311
ENSG00000134748	4019	2671
ENSG00000134744	3824	2469
ENSG00000272371	3	0
ENSG00000236290	0	0
ENSG00000116157	8	2
ENSG00000182183	0	2
ENSG00000162377	3088	2899
ENSG00000233664	0	0
ENSG00000239640	0	0
ENSG00000162378	2968	1707
ENSG00000252018	0	0
ENSG00000228929	26	20
ENSG00000206627	5	2
ENSG00000203995	9	10
ENSG00000242391	0	0
ENSG00000121310	1934	1386
ENSG00000230953	44	28
ENSG00000231866	1	1
ENSG00000116171	5630	3969
ENSG00000264834	0	3
ENSG00000266188	0	0
ENSG00000265815	0	0
ENSG00000237279	1	0
ENSG00000236360	6	4
ENSG00000226147	4	0
ENSG00000279054	1	0
ENSG00000174348	2	2
ENSG00000232993	0	0
ENSG00000227644	0	0
ENSG00000162383	5	5
ENSG00000235563	0	1
ENSG00000277397	0	0
ENSG00000157184	2326	1997
ENSG00000236723	23	16
ENSG00000162384	1686	1292
ENSG00000259818	4	17
ENSG00000162385	3341	2682
ENSG00000226754	15	13
ENSG00000157193	2660	2140
ENSG00000234578	2	1
ENSG00000228838	5	7
ENSG00000225030	14	11
ENSG00000232762	22	33
ENSG00000225675	17	16
ENSG00000226938	0	0
ENSG00000230138	1	0
ENSG00000236253	1	1
ENSG00000143006	0	0
ENSG00000174332	12	6
ENSG00000239007	0	0
ENSG00000058804	8085	5399
ENSG00000201003	1	0
ENSG00000229687	0	3
ENSG00000058799	849	731
ENSG00000211452	20	10
ENSG00000081870	1506	1218
ENSG00000116212	2327	1829
ENSG00000219102	20	8
ENSG00000203985	6	16
ENSG00000116209	6019	4924
ENSG00000280378	4	8
ENSG00000116205	1557	962
ENSG00000225183	1	3
ENSG00000279049	0	0
ENSG00000256407	1	0
ENSG00000157211	0	0
ENSG00000280425	0	0
ENSG00000215883	463	253
ENSG00000116221	8698	6940
ENSG00000157216	2562	1561
ENSG00000198711	56	31
ENSG00000225632	3	0
ENSG00000232245	0	0
ENSG00000235741	0	0
ENSG00000237173	0	0
ENSG00000227453	0	0
ENSG00000162390	182	75
ENSG00000162391	19	8
ENSG00000230728	1	5
ENSG00000184313	5	1
ENSG00000271723	0	0
ENSG00000243725	387	252
ENSG00000162396	480	436
ENSG00000006555	8	11
ENSG00000237453	0	1
ENSG00000162398	0	2
ENSG00000116133	12121	8510
ENSG00000242396	33	45
ENSG00000233203	8	13
ENSG00000143001	0	0
ENSG00000233271	0	0
ENSG00000162399	0	2
ENSG00000169174	6	6
ENSG00000162402	8292	5550
ENSG00000231090	1	0
ENSG00000231095	0	1
ENSG00000265822	0	0
ENSG00000231900	0	0
ENSG00000232198	0	0
ENSG00000199831	0	0
ENSG00000252162	0	0
ENSG00000272051	0	0
ENSG00000234810	12	8
ENSG00000230250	0	0
ENSG00000227104	0	0
ENSG00000233079	0	0
ENSG00000235612	0	0
ENSG00000229871	0	0
ENSG00000260971	2	8
ENSG00000223956	0	2
ENSG00000162407	606	466
ENSG00000236776	0	2
ENSG00000224980	0	0
ENSG00000225475	0	0
ENSG00000162409	101	125
ENSG00000187889	56	35
ENSG00000229913	0	0
ENSG00000157131	0	0
ENSG00000021852	0	0
ENSG00000236341	0	0
ENSG00000173406	1	1
ENSG00000227935	0	0
ENSG00000236888	0	0
ENSG00000226759	0	0
ENSG00000229887	1	0
ENSG00000223416	5	0
ENSG00000235038	0	0
ENSG00000230546	0	0
ENSG00000233216	2	0
ENSG00000162600	1123	1090
ENSG00000270209	0	0
ENSG00000264128	0	0
ENSG00000184292	128	109
ENSG00000185839	43	20
ENSG00000162601	4326	2478
ENSG00000283445	61	53
ENSG00000177606	5066	6704
ENSG00000234807	2	8
ENSG00000272226	8	7
ENSG00000231740	27	4
ENSG00000232453	22	21
ENSG00000237352	9	15
ENSG00000228121	1	1
ENSG00000241042	1	0
ENSG00000235215	1	1
ENSG00000224609	2	7
ENSG00000270457	0	0
ENSG00000172456	409	373
ENSG00000266150	0	0
ENSG00000226883	3	0
ENSG00000134709	24	23
ENSG00000134716	6	4
ENSG00000265535	0	0
ENSG00000162598	0	0
ENSG00000229332	0	0
ENSG00000238242	0	0
ENSG00000226476	321	120
ENSG00000231252	0	0
ENSG00000162599	173	116
ENSG00000237928	0	0
ENSG00000270742	0	5
ENSG00000237853	1	0
ENSG00000223920	0	0
ENSG00000162604	1262	1013
ENSG00000271200	21	6
ENSG00000132849	1484	811
ENSG00000200575	0	0
ENSG00000212360	0	1
ENSG00000236646	3	0
ENSG00000242860	0	0
ENSG00000263908	0	0
ENSG00000283690	0	0
ENSG00000234204	0	0
ENSG00000234088	0	0
ENSG00000240563	2	2
ENSG00000237227	0	0
ENSG00000200174	0	0
ENSG00000132854	595	972
ENSG00000201153	0	0
ENSG00000162607	6741	5749
ENSG00000116641	3732	2187
ENSG00000270549	2	0
ENSG00000132855	13	2
ENSG00000278967	7	8
ENSG00000213703	4	0
ENSG00000235545	19	10
ENSG00000125703	1330	911
ENSG00000234318	1	0
ENSG00000237163	0	0
ENSG00000229537	0	0
ENSG00000227485	0	0
ENSG00000229225	0	0
ENSG00000203605	0	0
ENSG00000224209	17	13
ENSG00000228734	1	0
ENSG00000223683	2	0
ENSG00000230798	52	31
ENSG00000187140	8	3
ENSG00000275836	0	0
ENSG00000252784	0	0
ENSG00000236674	0	1
ENSG00000088035	1077	818
ENSG00000142856	1897	1310
ENSG00000203965	479	305
ENSG00000264271	0	0
ENSG00000251720	1	2
ENSG00000116652	37	25
ENSG00000276884	0	0
ENSG00000278287	0	0
ENSG00000277565	0	0
ENSG00000275823	0	0
ENSG00000277689	0	0
ENSG00000274199	0	0
ENSG00000079739	5926	4837
ENSG00000244256	13	15
ENSG00000185483	2531	1907
ENSG00000177452	4	1
ENSG00000228056	2	4
ENSG00000207190	0	0
ENSG00000200508	9	0
ENSG00000223949	3181	3401
ENSG00000177414	310	246
ENSG00000238653	0	0
ENSG00000158966	1913	1374
ENSG00000264470	0	0
ENSG00000162437	2679	1999
ENSG00000162434	4494	4224
ENSG00000234784	0	0
ENSG00000233877	0	0
ENSG00000226891	11	6
ENSG00000185031	3	0
ENSG00000272506	2	1
ENSG00000212257	1	0
ENSG00000265996	4	1
ENSG00000199135	0	0
ENSG00000231485	3	1
ENSG00000235804	0	0
ENSG00000234496	0	1
ENSG00000162433	6383	5016
ENSG00000231622	5	0
ENSG00000116675	68	58
ENSG00000229294	0	1
ENSG00000234144	0	0
ENSG00000222624	0	0
ENSG00000213625	1871	1444
ENSG00000116678	251	248
ENSG00000237852	0	1
ENSG00000224570	0	0
ENSG00000239319	0	0
ENSG00000184588	59	50
ENSG00000227466	0	0
ENSG00000223152	0	0
ENSG00000118473	0	0
ENSG00000264720	0	0
ENSG00000248458	0	0
ENSG00000152760	0	3
ENSG00000172410	0	0
ENSG00000152763	175	316
ENSG00000231080	0	0
ENSG00000198160	2519	1745
ENSG00000116704	1399	1186
ENSG00000203963	0	0
ENSG00000252433	0	0
ENSG00000275678	0	0
ENSG00000162594	0	2
ENSG00000253074	0	0
ENSG00000252116	0	0
ENSG00000228523	0	0
ENSG00000081985	26	21
ENSG00000142864	44004	30409
ENSG00000223263	5	11
ENSG00000235200	0	0
ENSG00000207504	0	0
ENSG00000238139	0	0
ENSG00000242482	0	0
ENSG00000232048	0	0
ENSG00000116717	983	2223
ENSG00000172380	3225	2186
ENSG00000238778	0	0
ENSG00000232284	24	18
ENSG00000235055	2	0
ENSG00000162595	16	4
ENSG00000228431	0	0
ENSG00000116729	1894	1490
ENSG00000234383	1	4
ENSG00000221203	0	0
ENSG00000229133	2	2
ENSG00000225242	0	0
ENSG00000237622	0	0
ENSG00000229440	4	1
ENSG00000116745	147	424
ENSG00000024526	6156	3764
ENSG00000233589	94	86
ENSG00000234264	15	11
ENSG00000225167	2	0
ENSG00000223883	0	0
ENSG00000235446	0	0
ENSG00000229639	0	0
ENSG00000033122	64	62
ENSG00000270615	0	0
ENSG00000240692	0	2
ENSG00000229359	3	0
ENSG00000237919	2	1
ENSG00000066557	2757	1816
ENSG00000244389	0	0
ENSG00000116754	14028	10561
ENSG00000228988	2	2
ENSG00000118454	2105	1743
ENSG00000197568	112	157
ENSG00000226088	3	4
ENSG00000279230	4	2
ENSG00000116761	445	357
ENSG00000278636	0	0
ENSG00000271992	36	16
ENSG00000233020	0	0
ENSG00000237033	0	0
ENSG00000229051	0	0
ENSG00000226208	0	0
ENSG00000050628	6	1
ENSG00000235782	0	0
ENSG00000269933	0	0
ENSG00000235079	4	3
ENSG00000132485	6874	5447
ENSG00000207721	27	21
ENSG00000229956	8	4
ENSG00000226324	0	0
ENSG00000172260	5	1
ENSG00000231985	0	0
ENSG00000271618	0	0
ENSG00000228853	0	0
ENSG00000233994	5	6
ENSG00000227207	0	1
ENSG00000212366	0	0
ENSG00000225087	0	0
ENSG00000227016	0	0
ENSG00000280317	1	0
ENSG00000229636	0	0
ENSG00000251825	0	0
ENSG00000233973	0	0
ENSG00000223479	0	0
ENSG00000252005	0	0
ENSG00000162620	111	94
ENSG00000254685	924	526
ENSG00000259030	10	4
ENSG00000116783	0	0
ENSG00000237324	0	0
ENSG00000233894	0	0
ENSG00000162621	0	0
ENSG00000178965	0	1
ENSG00000234497	0	0
ENSG00000272864	6	11
ENSG00000116791	3986	2688
ENSG00000162623	2357	2587
ENSG00000229943	0	0
ENSG00000261213	0	0
ENSG00000224127	0	0
ENSG00000162624	0	1
ENSG00000224149	0	0
ENSG00000206999	0	0
ENSG00000137968	269	145
ENSG00000224493	0	0
ENSG00000252338	0	0
ENSG00000213579	0	0
ENSG00000230863	18	3
ENSG00000178193	3	3
ENSG00000117054	4238	3390
ENSG00000181227	50	24
ENSG00000137955	6898	5636
ENSG00000206620	0	0
ENSG00000207241	0	0
ENSG00000201487	0	0
ENSG00000057468	22	36
ENSG00000154007	0	0
ENSG00000225605	0	0
ENSG00000230027	0	0
ENSG00000184005	0	7
ENSG00000223905	0	0
ENSG00000272855	0	0
ENSG00000226415	288	191
ENSG00000199921	0	0
ENSG00000237552	0	0
ENSG00000117069	12	3
ENSG00000276081	0	0
ENSG00000230498	2	2
ENSG00000142892	2933	1827
ENSG00000226084	154	144
ENSG00000228187	1	1
ENSG00000154027	1900	2490
ENSG00000233099	0	0
ENSG00000251767	0	0
ENSG00000036549	3274	2938
ENSG00000243437	9	1
ENSG00000077254	3572	2189
ENSG00000232672	0	0
ENSG00000180488	2216	1542
ENSG00000219201	60	39
ENSG00000235613	9	8
ENSG00000232015	0	0
ENSG00000235927	23	16
ENSG00000162614	216	131
ENSG00000162613	6710	5040
ENSG00000162616	924	1387
ENSG00000137960	11	5
ENSG00000273338	22	19
ENSG00000213561	0	1
ENSG00000251958	0	0
ENSG00000213560	0	1
ENSG00000233333	0	0
ENSG00000237413	0	1
ENSG00000122420	0	0
ENSG00000227556	0	0
ENSG00000137959	9	24
ENSG00000137965	125	77
ENSG00000238015	0	0
ENSG00000235400	2	1
ENSG00000162618	1	0
ENSG00000230787	1	0
ENSG00000235011	0	0
ENSG00000282898	0	0
ENSG00000232676	0	0
ENSG00000235756	0	0
ENSG00000260322	0	0
ENSG00000277670	0	0
ENSG00000236407	0	0
ENSG00000225598	0	0
ENSG00000213559	3	1
ENSG00000227062	0	0
ENSG00000234108	0	0
ENSG00000224326	0	0
ENSG00000234184	3	3
ENSG00000227937	0	0
ENSG00000229752	0	0
ENSG00000235089	0	0
ENSG00000223026	0	0
ENSG00000117114	41	173
ENSG00000224494	2	0
ENSG00000227288	2	2
ENSG00000227960	0	0
ENSG00000234953	1	0
ENSG00000242598	0	0
ENSG00000236676	0	0
ENSG00000234683	0	0
ENSG00000215875	0	1
ENSG00000233290	0	0
ENSG00000230817	0	0
ENSG00000236268	0	0
ENSG00000231364	0	0
ENSG00000233008	0	0
ENSG00000237076	0	0
ENSG00000137941	30	39
ENSG00000233061	0	0
ENSG00000229486	0	0
ENSG00000271576	58	39
ENSG00000142875	838	1103
[truncated: 55,501 more rows]

## Sheet: DE_result_concat
	baseMean	log2FoldChange	lfcSE	stat	pvalue	padj	Contrast
ENSG00000227232	231.094	-0.10926	0.50771	-0.215201	0.829611	0.999943	MiaPU1VsMia
ENSG00000278267	34.0079	-0.754101	1.13612	-0.66375	0.50685	0.999943	MiaPU1VsMia
ENSG00000268903	50.5792	-1.045	0.985631	-1.06024	0.289037	0.999943	MiaPU1VsMia
ENSG00000269981	24.6083	-0.986107	1.33133	-0.740693	0.45888	0.999943	MiaPU1VsMia
ENSG00000241860	14.4226	-0.0226332	1.65338	-0.013689	0.989078	0.999943	MiaPU1VsMia
ENSG00000279457	549.099	-0.184474	0.403623	-0.457044	0.647639	0.999943	MiaPU1VsMia
ENSG00000228463	70.6467	1.62891	0.939434	1.73393	0.0829313	0.999943	MiaPU1VsMia
ENSG00000237094	34.2265	-0.101587	1.10323	-0.0920812	0.926633	0.999943	MiaPU1VsMia
ENSG00000225972	38.9007	1.81035	1.18495	1.52779	0.126565	0.999943	MiaPU1VsMia
ENSG00000225630	404.885	0.738708	0.48828	1.51288	0.13031	0.999943	MiaPU1VsMia
ENSG00000237973	1073.95	0.709942	0.41791	1.69879	0.089359	0.999943	MiaPU1VsMia
ENSG00000229344	42.9625	0.833317	1.03002	0.809034	0.418496	0.999943	MiaPU1VsMia
ENSG00000240409	18.4674	0.929001	1.50462	0.617433	0.536949	0.999943	MiaPU1VsMia
ENSG00000248527	11844.1	0.722318	0.378248	1.90964	0.0561797	0.999943	MiaPU1VsMia
ENSG00000198744	53.7946	0.303891	0.903854	0.336217	0.736707	0.999943	MiaPU1VsMia
ENSG00000229376	12.5096	0.16145	1.76969	0.0912306	0.927309	0.999943	MiaPU1VsMia
ENSG00000228327	357.159	-0.226996	0.450394	-0.503995	0.614265	0.999943	MiaPU1VsMia
ENSG00000237491	140.636	-0.152942	0.605846	-0.252443	0.800699	0.999943	MiaPU1VsMia
ENSG00000230092	16.2396	-0.344561	1.5689	-0.219619	0.826168	0.999943	MiaPU1VsMia
ENSG00000177757	10.474	-1.4886	2.01534	-0.738635	0.460129	0.999943	MiaPU1VsMia
ENSG00000228794	431.352	0.163055	0.425722	0.383007	0.701714	0.999943	MiaPU1VsMia
ENSG00000225880	96.9478	-1.17764	0.790374	-1.48998	0.13623	0.999943	MiaPU1VsMia
ENSG00000272438	50.4227	0.392401	0.933421	0.42039	0.6742	0.999943	MiaPU1VsMia
ENSG00000230699	349.271	-0.139309	0.449143	-0.310166	0.756435	0.999943	MiaPU1VsMia
ENSG00000241180	48.274	0.964979	0.993085	0.971699	0.3312	0.999943	MiaPU1VsMia
ENSG00000223764	387.044	-0.0133332	0.434381	-0.0306948	0.975513	0.999943	MiaPU1VsMia
ENSG00000187634	433.777	-0.796326	0.490156	-1.62464	0.10424	0.999943	MiaPU1VsMia
ENSG00000188976	12801.4	-0.0153705	0.301982	-0.0508989	0.959406	0.999943	MiaPU1VsMia
ENSG00000187961	1713.12	-0.631621	0.389707	-1.62076	0.10507	0.999943	MiaPU1VsMia
ENSG00000187583	285.613	-0.43103	0.494271	-0.872052	0.38318	0.999943	MiaPU1VsMia
ENSG00000187642	154.797	-0.0950457	0.58328	-0.16295	0.870558	0.999943	MiaPU1VsMia
ENSG00000272512	115.276	-0.578686	0.678808	-0.852504	0.393934	0.999943	MiaPU1VsMia
ENSG00000188290	529.731	-0.41812	0.425	-0.98381	0.325209	0.999943	MiaPU1VsMia
ENSG00000187608	1877.78	0.183018	0.335868	0.54491	0.585816	0.999943	MiaPU1VsMia
ENSG00000224969	20.4503	0.0654218	1.40149	0.04668	0.962768	0.999943	MiaPU1VsMia
ENSG00000188157	17837	0.382072	0.327024	1.16833	0.242675	0.999943	MiaPU1VsMia
ENSG00000217801	317.227	-0.507739	0.487981	-1.04049	0.298113	0.999943	MiaPU1VsMia
ENSG00000273443	37.7116	-1.38204	1.14903	-1.20279	0.229058	0.999943	MiaPU1VsMia
ENSG00000237330	19.6116	-0.460038	1.44006	-0.319457	0.74938	0.999943	MiaPU1VsMia
ENSG00000131591	830.05	0.122169	0.369762	0.330399	0.741099	0.999943	MiaPU1VsMia
ENSG00000186827	12.0553	0.276927	1.80271	0.153617	0.877912	0.999943	MiaPU1VsMia
ENSG00000078808	12903.4	0.100827	0.303947	0.331725	0.740097	0.999943	MiaPU1VsMia
ENSG00000176022	2312.83	-0.0455637	0.324383	-0.140463	0.888295	0.999943	MiaPU1VsMia
ENSG00000184163	101.937	-0.174951	0.687358	-0.254527	0.799089	0.999943	MiaPU1VsMia
ENSG00000260179	33.4141	0.0611962	1.11478	0.0548951	0.956222	0.999943	MiaPU1VsMia
ENSG00000160087	3471.97	0.125182	0.318178	0.393435	0.693998	0.999943	MiaPU1VsMia
ENSG00000230415	111.214	-0.345375	0.671214	-0.514553	0.606865	0.999943	MiaPU1VsMia
ENSG00000162572	803.574	-0.854261	0.454246	-1.88062	0.0600243	0.999943	MiaPU1VsMia
ENSG00000131584	3667.57	0.114421	0.316728	0.361258	0.717906	0.999943	MiaPU1VsMia
ENSG00000169972	716.103	0.354047	0.395296	0.895649	0.37044	0.999943	MiaPU1VsMia
ENSG00000127054	6454.61	0.131995	0.310295	0.425385	0.670556	0.999943	MiaPU1VsMia
ENSG00000240731	176.713	-0.687453	0.597337	-1.15086	0.249789	0.999943	MiaPU1VsMia
ENSG00000224051	1361.96	0.47215	0.375255	1.25821	0.208316	0.999943	MiaPU1VsMia
ENSG00000169962	126.581	0.276923	0.63473	0.436285	0.66263	0.999943	MiaPU1VsMia
ENSG00000107404	5576.82	-0.288829	0.323855	-0.891844	0.372476	0.999943	MiaPU1VsMia
ENSG00000162576	2360.15	-0.0123385	0.323496	-0.038141	0.969575	0.999943	MiaPU1VsMia
ENSG00000175756	6881.98	0.00960134	0.306257	0.0313506	0.97499	0.999943	MiaPU1VsMia
ENSG00000221978	9250.14	-0.0510399	0.304399	-0.167675	0.866839	0.999943	MiaPU1VsMia
ENSG00000224870	1288.61	0.305068	0.359002	0.849766	0.395455	0.999943	MiaPU1VsMia
ENSG00000242485	3456.05	0.248013	0.326527	0.759548	0.447525	0.999943	MiaPU1VsMia
ENSG00000272455	512.552	0.40765	0.42659	0.955601	0.339274	0.999943	MiaPU1VsMia
ENSG00000235098	38.7689	-0.430894	1.05222	-0.40951	0.682165	0.999943	MiaPU1VsMia
ENSG00000205116	52.6148	-0.663369	0.934609	-0.709782	0.477839	0.999943	MiaPU1VsMia
ENSG00000225285	22.9835	-0.542501	1.34151	-0.404395	0.685923	0.999943	MiaPU1VsMia
ENSG00000179403	89.3932	0.793499	0.765325	1.03681	0.299823	0.999943	MiaPU1VsMia
ENSG00000215915	12.8677	-0.170531	1.74741	-0.097591	0.922257	0.999943	MiaPU1VsMia
ENSG00000160072	3984.85	0.031736	0.313085	0.101365	0.91926	0.999943	MiaPU1VsMia
ENSG00000197785	4558.47	0.0855043	0.312332	0.273761	0.784268	0.999943	MiaPU1VsMia
ENSG00000205090	91.9264	0.613207	0.740812	0.827749	0.407813	0.999943	MiaPU1VsMia
ENSG00000160075	7016.52	0.0550377	0.306675	0.179466	0.857572	0.999943	MiaPU1VsMia
ENSG00000215014	124.816	0.583026	0.658994	0.884721	0.376307	0.999943	MiaPU1VsMia
ENSG00000228594	576.972	-0.627164	0.442775	-1.41644	0.156647	0.999943	MiaPU1VsMia
ENSG00000272106	278.608	0.204254	0.481874	0.423873	0.671658	0.999943	MiaPU1VsMia
ENSG00000197530	3410.69	0.397733	0.342482	1.16132	0.24551	0.999943	MiaPU1VsMia
ENSG00000189409	18.5636	1.10005	1.51468	0.726254	0.467683	0.999943	MiaPU1VsMia
ENSG00000248333	3299.36	0.2011	0.323617	0.621414	0.534327	0.999943	MiaPU1VsMia
ENSG00000189339	1850.14	-0.708875	0.399212	-1.77569	0.0757846	0.999943	MiaPU1VsMia
ENSG00000269737	57.4627	-1.59249	1.0058	-1.5833	0.113352	0.999943	MiaPU1VsMia
ENSG00000215914	13.156	0.499318	1.73567	0.28768	0.773592	0.999943	MiaPU1VsMia
ENSG00000008128	1045.95	0.310217	0.369006	0.840683	0.400526	0.999943	MiaPU1VsMia
ENSG00000268575	74.3845	-0.110099	0.781586	-0.140867	0.887975	0.999943	MiaPU1VsMia
ENSG00000227775	468.16	-0.905941	0.499373	-1.81416	0.0696533	0.999943	MiaPU1VsMia
ENSG00000215790	228.429	-0.399133	0.524979	-0.760283	0.447085	0.999943	MiaPU1VsMia
ENSG00000008130	5163.52	-0.062128	0.31006	-0.200374	0.841188	0.999943	MiaPU1VsMia
ENSG00000078369	20904.7	-0.24973	0.31215	-0.800033	0.423692	0.999943	MiaPU1VsMia
ENSG00000231050	38.079	0.200976	1.05169	0.191099	0.848448	0.999943	MiaPU1VsMia
ENSG00000169885	117.469	0.388431	0.659015	0.589412	0.555585	0.999943	MiaPU1VsMia
ENSG00000178821	132.72	-1.37809	0.745083	-1.84957	0.064375	0.999943	MiaPU1VsMia
ENSG00000142609	48.3778	-1.25145	1.02654	-1.2191	0.222808	0.999943	MiaPU1VsMia
ENSG00000187730	653.507	-0.345255	0.401155	-0.860652	0.38943	0.999943	MiaPU1VsMia
ENSG00000067606	2379.58	-0.131983	0.326488	-0.40425	0.686029	0.999943	MiaPU1VsMia
ENSG00000271806	18.2488	-0.275614	1.48299	-0.185851	0.852562	0.999943	MiaPU1VsMia
ENSG00000182873	117.845	-0.0285793	0.646338	-0.0442172	0.964731	0.999943	MiaPU1VsMia
ENSG00000162585	2565.21	-0.00551867	0.321426	-0.0171693	0.986302	0.999943	MiaPU1VsMia
ENSG00000234396	13.156	0.499318	1.73567	0.28768	0.773592	0.999943	MiaPU1VsMia
ENSG00000157933	3658.29	0.0299449	0.314454	0.0952282	0.924134	0.999943	MiaPU1VsMia
ENSG00000116151	759.102	0.482959	0.40532	1.19155	0.233438	0.999943	MiaPU1VsMia
ENSG00000269896	353.371	0.969323	0.535171	1.81124	0.0701037	0.999943	MiaPU1VsMia
ENSG00000157916	6579.84	0.286838	0.322009	0.890776	0.373049	0.999943	MiaPU1VsMia
ENSG00000157911	1459.78	0.237258	0.348268	0.681252	0.495712	0.999943	MiaPU1VsMia
ENSG00000149527	104.025	0.290862	0.68555	0.424276	0.671365	0.999943	MiaPU1VsMia
ENSG00000157881	1568.05	-0.0234034	0.336208	-0.0696099	0.944504	0.999943	MiaPU1VsMia
ENSG00000272449	291.608	0.462202	0.493937	0.935751	0.349401	0.999943	MiaPU1VsMia
ENSG00000238164	55.5248	1.31757	0.978437	1.3466	0.178109	0.999943	MiaPU1VsMia
ENSG00000157873	147.355	0.845207	0.64995	1.30042	0.193458	0.999943	MiaPU1VsMia
ENSG00000228037	12.1514	0.517934	1.8027	0.287311	0.773875	0.999943	MiaPU1VsMia
ENSG00000157870	3330.04	0.46728	0.35173	1.32852	0.184007	0.999943	MiaPU1VsMia
ENSG00000215912	103.143	0.475252	0.698403	0.680484	0.496198	0.999943	MiaPU1VsMia
ENSG00000177133	186.691	0.331371	0.554843	0.597233	0.550352	0.999943	MiaPU1VsMia
ENSG00000142611	761.161	-0.953324	0.472784	-2.0164	0.0437577	0.999943	MiaPU1VsMia
ENSG00000279839	15.1653	0.469571	1.62217	0.28947	0.772222	0.999943	MiaPU1VsMia
ENSG00000272235	15.235	-0.386037	1.61831	-0.238543	0.81146	0.999943	MiaPU1VsMia
ENSG00000130762	315.295	-0.909819	0.539723	-1.68571	0.0918508	0.999943	MiaPU1VsMia
ENSG00000162591	534.41	-1.16137	0.528858	-2.196	0.0280923	0.999943	MiaPU1VsMia
ENSG00000238260	31.1863	-0.65596	1.17367	-0.558895	0.576233	0.999943	MiaPU1VsMia
ENSG00000158109	1681.97	0.704712	0.401051	1.75716	0.0788904	0.999943	MiaPU1VsMia
ENSG00000116213	1401.13	-0.440678	0.370418	-1.18968	0.234173	0.999943	MiaPU1VsMia
ENSG00000078900	325.117	-0.0817323	0.456691	-0.178966	0.857964	0.999943	MiaPU1VsMia
ENSG00000227372	312.826	-0.0223178	0.461031	-0.0484084	0.961391	0.999943	MiaPU1VsMia
ENSG00000235169	13.2258	-0.488606	1.7344	-0.281714	0.778163	0.999943	MiaPU1VsMia
ENSG00000130764	3639.27	0.0251068	0.314491	0.0798332	0.93637	0.999943	MiaPU1VsMia
ENSG00000272153	53.3838	-0.208502	0.90477	-0.230448	0.817744	0.999943	MiaPU1VsMia
ENSG00000116198	2085.76	0.0412942	0.327117	0.126237	0.899545	0.999943	MiaPU1VsMia
ENSG00000169598	236.788	-0.727523	0.553211	-1.31509	0.18848	0.999943	MiaPU1VsMia
ENSG00000198912	1656.83	0.162702	0.33874	0.480315	0.631003	0.999943	MiaPU1VsMia
ENSG00000236423	53.5854	1.07339	0.962972	1.11466	0.264995	0.999943	MiaPU1VsMia
ENSG00000131697	1855.26	-0.0110993	0.33036	-0.0335974	0.973198	0.999943	MiaPU1VsMia
ENSG00000069424	792.204	-0.328992	0.386508	-0.851191	0.394663	0.999943	MiaPU1VsMia
ENSG00000116254	3402.65	-0.797477	0.401	-1.98872	0.0467321	0.999943	MiaPU1VsMia
ENSG00000116251	26654.1	0.131773	0.302857	0.4351	0.66349	0.999943	MiaPU1VsMia
ENSG00000226944	11.6011	0.402457	1.83883	0.218865	0.826755	0.999943	MiaPU1VsMia
ENSG00000158286	2136.15	0.168703	0.331254	0.509288	0.610551	0.999943	MiaPU1VsMia
ENSG00000116237	7447.04	0.00147332	0.305537	0.00482209	0.996153	0.999943	MiaPU1VsMia
ENSG00000225077	37.0744	0.198922	1.06452	0.186865	0.851766	0.999943	MiaPU1VsMia
ENSG00000158292	959.355	-0.0382798	0.359013	-0.106625	0.915086	0.999943	MiaPU1VsMia
ENSG00000097021	4496.13	0.135958	0.314687	0.432041	0.665711	0.999943	MiaPU1VsMia
ENSG00000069812	127.435	-1.38841	0.755144	-1.8386	0.0659735	0.999943	MiaPU1VsMia
ENSG00000187017	41.713	-0.0682109	1.00764	-0.0676934	0.94603	0.999943	MiaPU1VsMia
ENSG00000215788	534.979	-0.901018	0.487881	-1.8468	0.0647763	0.999943	MiaPU1VsMia
ENSG00000171680	1196.87	-0.496681	0.383632	-1.29468	0.195431	0.999943	MiaPU1VsMia
ENSG00000162408	1484.79	0.0836279	0.339367	0.246423	0.805355	0.999943	MiaPU1VsMia
ENSG00000173662	17.5326	0.194464	1.50816	0.128941	0.897404	0.999943	MiaPU1VsMia
ENSG00000204859	1084.04	0.111863	0.354239	0.315784	0.752166	0.999943	MiaPU1VsMia
ENSG00000162413	2490.33	0.521574	0.364517	1.43086	0.15247	0.999943	MiaPU1VsMia
ENSG00000116273	2635.73	-0.0355807	0.321032	-0.110832	0.911749	0.999943	MiaPU1VsMia
ENSG00000041988	699.302	0.0440238	0.379485	0.116009	0.907645	0.999943	MiaPU1VsMia
ENSG00000007923	4480.62	0.223316	0.320525	0.696718	0.485979	0.999943	MiaPU1VsMia
ENSG00000237436	71.8249	-0.143919	0.793972	-0.181265	0.85616	0.999943	MiaPU1VsMia
ENSG00000171735	2488.95	0.119783	0.324775	0.368817	0.712264	0.999943	MiaPU1VsMia
ENSG00000049245	6336.97	0.076669	0.308194	0.248769	0.80354	0.999943	MiaPU1VsMia
ENSG00000269925	25.7617	0.44685	1.26603	0.352953	0.724123	0.999943	MiaPU1VsMia
ENSG00000049246	2015.22	-0.990322	0.442312	-2.23897	0.0251581	0.999943	MiaPU1VsMia
ENSG00000236266	47.2507	-1.81499	1.11002	-1.6351	0.102027	0.999943	MiaPU1VsMia
ENSG00000049249	134.242	0.650601	0.648429	1.00335	0.315692	0.999943	MiaPU1VsMia
ENSG00000116288	16936	-0.0531024	0.301287	-0.176252	0.860096	0.999943	MiaPU1VsMia
ENSG00000116285	38659.8	-0.353118	0.321747	-1.0975	0.272421	0.999943	MiaPU1VsMia
ENSG00000238290	181.94	0.633354	0.585152	1.08238	0.279086	0.999943	MiaPU1VsMia
ENSG00000227634	47.4786	0.124921	0.950837	0.13138	0.895475	0.999943	MiaPU1VsMia
ENSG00000162426	1773.52	-0.686402	0.396868	-1.72954	0.0837117	0.999943	MiaPU1VsMia
ENSG00000142599	4200.45	-0.259331	0.324526	-0.799107	0.424229	0.999943	MiaPU1VsMia
ENSG00000074800	112175	-0.0876463	0.299023	-0.293109	0.769439	0.999943	MiaPU1VsMia
ENSG00000236269	50.7017	-0.640613	0.947683	-0.675978	0.499055	0.999943	MiaPU1VsMia
ENSG00000230679	12.1514	0.517934	1.8027	0.287311	0.773875	0.999943	MiaPU1VsMia
ENSG00000180758	413.268	-0.242256	0.434602	-0.557421	0.57724	0.999943	MiaPU1VsMia
ENSG00000049239	5155.11	-0.0211631	0.309411	-0.0683978	0.945469	0.999943	MiaPU1VsMia
ENSG00000171621	1376.62	-0.0661015	0.341961	-0.193301	0.846723	0.999943	MiaPU1VsMia
ENSG00000171612	1686.51	0.0316935	0.333678	0.0949823	0.924329	0.999943	MiaPU1VsMia
ENSG00000231181	14.3963	-1.1825	1.71459	-0.689668	0.490403	0.999943	MiaPU1VsMia
ENSG00000188807	1641.86	0.062667	0.335118	0.187	0.851661	0.999943	MiaPU1VsMia
ENSG00000171608	636.094	-0.874019	0.471356	-1.85426	0.0637015	0.999943	MiaPU1VsMia
ENSG00000171603	7432.96	-0.288848	0.321259	-0.899113	0.368593	0.999943	MiaPU1VsMia
ENSG00000178585	1503.8	0.05453	0.338183	0.161244	0.871901	0.999943	MiaPU1VsMia
ENSG00000162441	1031.44	0.107657	0.35666	0.301848	0.762768	0.999943	MiaPU1VsMia
ENSG00000228150	30.0158	-0.347565	1.17816	-0.295006	0.76799	0.999943	MiaPU1VsMia
ENSG00000173614	1168.44	0.46188	0.380166	1.21494	0.224387	0.999943	MiaPU1VsMia
ENSG00000202415	11.5049	0.151396	1.84151	0.0822131	0.934477	0.999943	MiaPU1VsMia
ENSG00000162444	39.4418	0.0940605	1.0335	0.0910115	0.927483	0.999943	MiaPU1VsMia
ENSG00000130939	3310.53	-0.274799	0.329734	-0.833396	0.404621	0.999943	MiaPU1VsMia
ENSG00000054523	5321.37	-0.30637	0.326203	-0.939202	0.347627	0.999943	MiaPU1VsMia
ENSG00000142657	9859.11	0.1022	0.305528	0.334503	0.738	0.999943	MiaPU1VsMia
ENSG00000251503	86.2739	0.0596928	0.733503	0.0813804	0.935139	0.999943	MiaPU1VsMia
ENSG00000175279	459.35	-0.00216742	0.415755	-0.00521321	0.99584	0.999943	MiaPU1VsMia
ENSG00000241563	47.2166	0.276924	0.956495	0.28952	0.772184	0.999943	MiaPU1VsMia
ENSG00000160049	9867.04	0.0791759	0.304689	0.259858	0.794973	0.999943	MiaPU1VsMia
ENSG00000142655	1487.57	-0.193389	0.344519	-0.561331	0.574572	0.999943	MiaPU1VsMia
ENSG00000130940	712.812	-0.659926	0.432523	-1.52576	0.12707	0.999943	MiaPU1VsMia
ENSG00000272078	35.8946	-1.2825	1.16023	-1.10539	0.268992	0.999943	MiaPU1VsMia
ENSG00000120948	9424.97	-0.188461	0.310738	-0.606495	0.544186	0.999943	MiaPU1VsMia
ENSG00000009724	134.356	0.330963	0.623386	0.530911	0.59548	0.999943	MiaPU1VsMia
ENSG00000271895	105.013	0.728797	0.715265	1.01892	0.308242	0.999943	MiaPU1VsMia
ENSG00000116649	6647.19	0.58513	0.360399	1.62356	0.104469	0.999943	MiaPU1VsMia
ENSG00000171824	6048.28	0.257046	0.319962	0.803365	0.421764	0.999943	MiaPU1VsMia
ENSG00000226849	26.0671	-0.971	1.29646	-0.748962	0.45388	0.999943	MiaPU1VsMia
ENSG00000230337	61.6129	-0.0502408	0.846888	-0.059324	0.952694	0.999943	MiaPU1VsMia
ENSG00000198793	8934.78	0.0166592	0.304163	0.0547706	0.956321	0.999943	MiaPU1VsMia
ENSG00000171819	13.1824	1.93988	1.85947	1.04325	0.296834	0.999943	MiaPU1VsMia
ENSG00000120942	1891.88	0.224149	0.338473	0.662236	0.50782	0.999943	MiaPU1VsMia
ENSG00000204624	113.408	0.65429	0.688642	0.950117	0.342053	0.999943	MiaPU1VsMia
ENSG00000116661	2762.55	0.209906	0.327753	0.640439	0.521887	0.999943	MiaPU1VsMia
ENSG00000132879	2893.64	0.0309109	0.318908	0.0969273	0.922784	0.999943	MiaPU1VsMia
ENSG00000116663	669.149	0.348583	0.399543	0.872455	0.38296	0.999943	MiaPU1VsMia
ENSG00000116670	3706.76	-0.191823	0.321004	-0.597574	0.550124	0.999943	MiaPU1VsMia
ENSG00000177674	2117.17	-0.214048	0.334541	-0.639826	0.522285	0.999943	MiaPU1VsMia
ENSG00000177000	1224.45	-0.120413	0.348768	-0.345253	0.729904	0.999943	MiaPU1VsMia
ENSG00000011021	1191.23	-0.490497	0.383043	-1.28053	0.20036	0.999943	MiaPU1VsMia
ENSG00000242349	38.1224	-0.559576	1.06722	-0.524333	0.600047	0.999943	MiaPU1VsMia
ENSG00000199347	19.4984	1.91435	1.57145	1.21821	0.223144	0.999943	MiaPU1VsMia
ENSG00000201801	12.7979	0.861887	1.77659	0.485134	0.627581	0.999943	MiaPU1VsMia
ENSG00000116685	4723.59	0.0690495	0.31136	0.221767	0.824495	0.999943	MiaPU1VsMia
ENSG00000083444	15591.4	0.354668	0.32419	1.09401	0.273949	0.999943	MiaPU1VsMia
ENSG00000116688	10896.3	0.0993783	0.3048	0.326044	0.744391	0.999943	MiaPU1VsMia
ENSG00000116691	1556.4	0.059251	0.336981	0.175829	0.860428	0.999943	MiaPU1VsMia
ENSG00000028137	1118.03	-0.169832	0.355443	-0.477805	0.632789	0.999943	MiaPU1VsMia
ENSG00000048707	4583.3	-0.322781	0.329602	-0.979306	0.327429	0.999943	MiaPU1VsMia
ENSG00000239149	10.2817	-2.38602	2.15934	-1.10498	0.269169	0.999943	MiaPU1VsMia
ENSG00000162496	2309.42	-0.411327	0.351908	-1.16885	0.242465	0.999943	MiaPU1VsMia
ENSG00000272482	35.2481	-1.4685	1.19118	-1.23282	0.217645	0.999943	MiaPU1VsMia
ENSG00000116731	1581.57	0.082692	0.336971	0.245398	0.806148	0.999943	MiaPU1VsMia
ENSG00000189337	1721.28	0.187066	0.338902	0.551976	0.580965	0.999943	MiaPU1VsMia
ENSG00000171729	431.222	0.36459	0.438957	0.830582	0.40621	0.999943	MiaPU1VsMia
ENSG00000142621	18.8256	0.669242	1.47491	0.453753	0.650007	0.999943	MiaPU1VsMia
ENSG00000228140	21.3588	-0.0601089	1.37344	-0.0437654	0.965091	0.999943	MiaPU1VsMia
ENSG00000142634	4201.68	0.308692	0.329351	0.937273	0.348618	0.999943	MiaPU1VsMia
ENSG00000132906	586.792	-0.464544	0.421498	-1.10213	0.270407	0.999943	MiaPU1VsMia
ENSG00000116138	1118.3	-0.122087	0.353128	-0.34573	0.729545	0.999943	MiaPU1VsMia
ENSG00000116771	25.4997	0.742588	1.28764	0.576704	0.564139	0.999943	MiaPU1VsMia
ENSG00000235084	12.1251	-0.810532	1.82479	-0.444178	0.656914	0.999943	MiaPU1VsMia
ENSG00000197312	2766.39	-0.107082	0.321846	-0.332711	0.739353	0.999943	MiaPU1VsMia
ENSG00000116786	5313.58	0.0823173	0.310281	0.265299	0.790779	0.999943	MiaPU1VsMia
ENSG00000237938	60.4595	-0.636661	0.879777	-0.723662	0.469273	0.999943	MiaPU1VsMia
ENSG00000162461	93.193	0.528462	0.73026	0.723663	0.469273	0.999943	MiaPU1VsMia
ENSG00000162458	1108.54	0.580442	0.397917	1.4587	0.144647	0.999943	MiaPU1VsMia
ENSG00000224321	25.3772	-0.00686743	1.26652	-0.00542227	0.995674	0.999943	MiaPU1VsMia
ENSG00000233954	113.555	-0.513358	0.67717	-0.758093	0.448395	0.999943	MiaPU1VsMia
ENSG00000178715	19.0876	0.276926	1.45038	0.190933	0.848578	0.999943	MiaPU1VsMia
ENSG00000179743	221.265	-0.794867	0.571982	-1.38967	0.164629	0.999943	MiaPU1VsMia
ENSG00000065526	6163.52	-0.0734348	0.308385	-0.238127	0.811782	0.999943	MiaPU1VsMia
ENSG00000116809	1366.03	0.495346	0.378105	1.31008	0.19017	0.999943	MiaPU1VsMia
ENSG00000185519	120.691	-1.40864	0.769898	-1.82965	0.0673028	0.999943	MiaPU1VsMia
ENSG00000142627	8847.89	-0.118235	0.306994	-0.385138	0.700135	0.999943	MiaPU1VsMia
ENSG00000227959	56.931	0.639494	0.900419	0.710218	0.477569	0.999943	MiaPU1VsMia
ENSG00000224621	10.7887	0.977363	1.93155	0.505999	0.612858	0.999943	MiaPU1VsMia
ENSG00000142632	1999.84	0.121038	0.330674	0.366034	0.71434	0.999943	MiaPU1VsMia
ENSG00000237276	61.4998	0.636466	0.871749	0.730102	0.465328	0.999943	MiaPU1VsMia
ENSG00000132881	234.37	-0.134557	0.506072	-0.265885	0.790328	0.999943	MiaPU1VsMia
ENSG00000037637	1870.1	0.0918067	0.331578	0.276878	0.781874	0.999943	MiaPU1VsMia
ENSG00000055070	10938.5	0.15215	0.307426	0.494917	0.620658	0.999943	MiaPU1VsMia
ENSG00000157191	3537.21	0.119024	0.31757	0.374797	0.707812	0.999943	MiaPU1VsMia
ENSG00000226029	38.9875	0.128826	1.03932	0.123952	0.901353	0.999943	MiaPU1VsMia
ENSG00000080947	346.055	-0.335455	0.461427	-0.726994	0.467229	0.999943	MiaPU1VsMia
ENSG00000206652	19.1139	1.16145	1.50036	0.774114	0.438864	0.999943	MiaPU1VsMia
ENSG00000261135	35.8512	-0.407573	1.08885	-0.374315	0.70817	0.999943	MiaPU1VsMia
ENSG00000219481	1956.17	-0.508776	0.368597	-1.3803	0.167494	0.999943	MiaPU1VsMia
ENSG00000215908	1917.06	-0.268545	0.341767	-0.785756	0.432011	0.999943	MiaPU1VsMia
ENSG00000186301	199.069	-0.0774266	0.533036	-0.145256	0.884509	0.999943	MiaPU1VsMia
ENSG00000207513	12.0119	4.66921	2.52722	1.84757	0.0646647	0.999943	MiaPU1VsMia
ENSG00000236698	140.165	0.17383	0.606905	0.28642	0.774557	0.999943	MiaPU1VsMia
ENSG00000058453	1988.06	-0.155318	0.332565	-0.46703	0.640479	0.999943	MiaPU1VsMia
ENSG00000186715	79.1455	0.00390513	0.760317	0.00513619	0.995902	0.999943	MiaPU1VsMia
ENSG00000238142	119.863	0.484248	0.66053	0.73312	0.463485	0.999943	MiaPU1VsMia
ENSG00000235241	83.7313	-0.500684	0.760982	-0.657944	0.510574	0.999943	MiaPU1VsMia
ENSG00000207005	27.7539	2.53326	1.45264	1.7439	0.0811765	0.999943	MiaPU1VsMia
ENSG00000272426	20.6162	-0.423513	1.40536	-0.301355	0.763144	0.999943	MiaPU1VsMia
ENSG00000159363	2723.25	0.080453	0.321246	0.25044	0.802247	0.999943	MiaPU1VsMia
ENSG00000117118	4196.33	-0.195807	0.319383	-0.613077	0.539825	0.999943	MiaPU1VsMia
ENSG00000117115	67.7103	-0.212114	0.816008	-0.259941	0.794909	0.999943	MiaPU1VsMia
ENSG00000142619	56.965	-0.968831	0.932024	-1.03949	0.298576	0.999943	MiaPU1VsMia
ENSG00000159339	20.3542	-0.0767107	1.40508	-0.0545953	0.956461	0.999943	MiaPU1VsMia
ENSG00000179051	10578.8	-0.100536	0.305027	-0.329597	0.741705	0.999943	MiaPU1VsMia
ENSG00000074964	763.534	-0.273947	0.384197	-0.713037	0.475823	0.999943	MiaPU1VsMia
ENSG00000159423	1616.1	0.365095	0.356553	1.02396	0.305856	0.999943	MiaPU1VsMia
ENSG00000169991	1147.02	-0.135934	0.352509	-0.385618	0.699779	0.999943	MiaPU1VsMia
ENSG00000272084	34.3226	-0.0168063	1.1011	-0.0152632	0.987822	0.999943	MiaPU1VsMia
ENSG00000127481	16941	-0.218205	0.310083	-0.703699	0.48162	0.999943	MiaPU1VsMia
ENSG00000230424	23.7789	1.18381	1.36449	0.867589	0.385619	0.999943	MiaPU1VsMia
ENSG00000127463	7454.59	-0.00826614	0.305542	-0.0270541	0.978417	0.999943	MiaPU1VsMia
ENSG00000053372	4309.46	0.23259	0.321816	0.722744	0.469837	0.999943	MiaPU1VsMia
ENSG00000211454	46.5531	1.20537	1.03305	1.16681	0.243286	0.999943	MiaPU1VsMia
ENSG00000162482	63.6221	-0.0399332	0.835061	-0.0478207	0.961859	0.999943	MiaPU1VsMia
ENSG00000270728	52.5017	0.139421	0.9094	0.15331	0.878153	0.999943	MiaPU1VsMia
ENSG00000053371	2793.54	-0.0976916	0.321276	-0.304074	0.761072	0.999943	MiaPU1VsMia
ENSG00000040487	993.856	0.347098	0.375173	0.925167	0.354879	0.999943	MiaPU1VsMia
ENSG00000077549	11467.7	-0.016959	0.302578	-0.0560485	0.955303	0.999943	MiaPU1VsMia
ENSG00000173436	2398.11	-0.0856477	0.324422	-0.264001	0.79178	0.999943	MiaPU1VsMia
ENSG00000226396	79.3811	-0.285671	0.765529	-0.373168	0.709023	0.999943	MiaPU1VsMia
ENSG00000158747	1438.34	0.281962	0.352523	0.79984	0.423804	0.999943	MiaPU1VsMia
ENSG00000158748	330.323	-0.241841	0.46092	-0.524692	0.599797	0.999943	MiaPU1VsMia
ENSG00000162542	724.644	-0.0628169	0.377251	-0.166512	0.867754	0.999943	MiaPU1VsMia
ENSG00000169914	1425.76	-0.363415	0.360962	-1.0068	0.314033	0.999943	MiaPU1VsMia
ENSG00000162545	559.181	-0.0398129	0.397402	-0.100183	0.920199	0.999943	MiaPU1VsMia
ENSG00000090432	2229.23	0.155115	0.329328	0.471003	0.637639	0.999943	MiaPU1VsMia
ENSG00000158825	210.548	-0.140095	0.524425	-0.26714	0.789361	0.999943	MiaPU1VsMia
ENSG00000158828	2739.9	-0.0106261	0.319932	-0.0332137	0.973504	0.999943	MiaPU1VsMia
ENSG00000117242	381.996	0.375933	0.452894	0.830068	0.4065	0.999943	MiaPU1VsMia
ENSG00000244038	15253.3	-0.00571139	0.301128	-0.0189667	0.984868	0.999943	MiaPU1VsMia
ENSG00000117245	43.0493	-0.53043	1.00968	-0.525346	0.599342	0.999943	MiaPU1VsMia
ENSG00000189410	546.261	-0.0946363	0.400527	-0.236279	0.813216	0.999943	MiaPU1VsMia
ENSG00000127483	12230.8	-0.342422	0.323746	-1.05769	0.290198	0.999943	MiaPU1VsMia
ENSG00000075151	8019.63	0.0658584	0.30579	0.215371	0.829478	0.999943	MiaPU1VsMia
ENSG00000235112	14.9994	1.20292	1.67693	0.717335	0.473167	0.999943	MiaPU1VsMia
ENSG00000117298	14784.4	0.23502	0.312034	0.753188	0.451337	0.999943	MiaPU1VsMia
ENSG00000231105	24.5385	-0.429342	1.29628	-0.33121	0.740486	0.999943	MiaPU1VsMia
ENSG00000227001	43.9315	-0.968187	1.03592	-0.934615	0.349987	0.999943	MiaPU1VsMia
ENSG00000187952	15.2614	0.663948	1.62581	0.408381	0.682994	0.999943	MiaPU1VsMia
ENSG00000142794	732.86	-0.59235	0.421566	-1.40512	0.159986	0.999943	MiaPU1VsMia
ENSG00000162551	20.1356	-1.21784	1.47789	-0.824038	0.409918	0.999943	MiaPU1VsMia
ENSG00000076864	323.422	-0.00810072	0.456536	-0.0177439	0.985843	0.999943	MiaPU1VsMia
ENSG00000090686	3677.23	-0.351282	0.335837	-1.04599	0.295566	0.999943	MiaPU1VsMia
ENSG00000187942	31.3088	-0.045003	1.1489	-0.0391704	0.968755	0.999943	MiaPU1VsMia
ENSG00000142798	5601.58	-0.0890239	0.309908	-0.287259	0.773914	0.999943	MiaPU1VsMia
ENSG00000218510	463.577	-0.083294	0.415797	-0.200324	0.841227	0.999943	MiaPU1VsMia
ENSG00000070831	12751	0.0124214	0.301984	0.0411325	0.96719	0.999943	MiaPU1VsMia
ENSG00000230068	10.1158	-1.04499	2.00388	-0.521486	0.602028	0.999943	MiaPU1VsMia
ENSG00000162552	102.253	1.92201	0.882794	2.17719	0.0294667	0.999943	MiaPU1VsMia
ENSG00000184677	1550.89	0.116872	0.338871	0.344887	0.730179	0.999943	MiaPU1VsMia
ENSG00000237200	10.474	-1.4886	2.01534	-0.738635	0.460129	0.999943	MiaPU1VsMia
ENSG00000070886	190.045	-0.329875	0.551929	-0.597677	0.550056	0.999943	MiaPU1VsMia
ENSG00000133216	450.524	-0.706749	0.474173	-1.49049	0.136096	0.999943	MiaPU1VsMia
ENSG00000004487	7746.26	-0.219523	0.314521	-0.697959	0.485203	0.999943	MiaPU1VsMia
ENSG00000169641	1905.02	0.249558	0.340274	0.733402	0.463313	0.999943	MiaPU1VsMia
ENSG00000179546	72.2357	0.236846	0.793932	0.29832	0.765459	0.999943	MiaPU1VsMia
ENSG00000261326	236.598	-0.0395508	0.502675	-0.0786807	0.937287	0.999943	MiaPU1VsMia
ENSG00000125944	10133.2	-0.438995	0.336793	-1.30346	0.192419	0.999943	MiaPU1VsMia
ENSG00000125945	534.275	-0.127191	0.403533	-0.315194	0.752614	0.999943	MiaPU1VsMia
ENSG00000249087	218.933	-0.42221	0.533806	-0.790943	0.428977	0.999943	MiaPU1VsMia
ENSG00000204219	37.9395	0.910796	1.09275	0.833491	0.404568	0.999943	MiaPU1VsMia
ENSG00000088280	1027.11	-0.0776813	0.356023	-0.218192	0.827279	0.999943	MiaPU1VsMia
ENSG00000007968	1165.62	0.090069	0.349956	0.257373	0.796891	0.999943	MiaPU1VsMia
ENSG00000235052	20.4767	0.861887	1.43082	0.602374	0.546925	0.999943	MiaPU1VsMia
ENSG00000117318	15490.7	0.147528	0.305456	0.482977	0.629112	0.999943	MiaPU1VsMia
ENSG00000197880	20.7387	0.488429	1.40158	0.348483	0.727477	0.999943	MiaPU1VsMia
ENSG00000142676	44435.1	0.43003	0.331234	1.29827	0.194196	0.999943	MiaPU1VsMia
ENSG00000011007	5136.08	0.112563	0.311855	0.360946	0.718139	0.999943	MiaPU1VsMia
ENSG00000236810	36.9953	-1.13811	1.13012	-1.00707	0.313901	0.999943	MiaPU1VsMia
ENSG00000057757	2238.88	0.469393	0.359888	1.30427	0.19214	0.999943	MiaPU1VsMia
ENSG00000011009	3094.64	0.4538	0.3512	1.29214	0.196308	0.999943	MiaPU1VsMia
ENSG00000117308	2676.93	0.635389	0.37955	1.67406	0.094119	0.999943	MiaPU1VsMia
ENSG00000117305	1202.08	0.102893	0.348919	0.294891	0.768077	0.999943	MiaPU1VsMia
ENSG00000179163	751.63	0.20381	0.380285	0.535941	0.592	0.999943	MiaPU1VsMia
ENSG00000189266	6027	0.138459	0.311319	0.44475	0.6565	0.999943	MiaPU1VsMia
ENSG00000188529	7590.78	-0.0879474	0.30692	-0.286549	0.774458	0.999943	MiaPU1VsMia
ENSG00000142661	15.9079	0.939889	1.61167	0.583178	0.559773	0.999943	MiaPU1VsMia
ENSG00000142677	24.1804	-0.259127	1.29926	-0.199442	0.841917	0.999943	MiaPU1VsMia
ENSG00000185436	49.5049	-0.787205	0.969134	-0.812277	0.416633	0.999943	MiaPU1VsMia
ENSG00000001460	202.345	-0.107221	0.530651	-0.202055	0.839874	0.999943	MiaPU1VsMia
ENSG00000001461	563.057	-0.586279	0.43934	-1.33445	0.182055	0.999943	MiaPU1VsMia
ENSG00000117602	526.35	-0.532013	0.438113	-1.21433	0.224623	0.999943	MiaPU1VsMia
ENSG00000184454	10.5003	0.139424	1.92332	0.0724913	0.942211	0.999943	MiaPU1VsMia
ENSG00000133226	4985.14	0.0338087	0.309964	0.109073	0.913145	0.999943	MiaPU1VsMia
ENSG00000169504	5984.21	-0.196986	0.315128	-0.625099	0.531906	0.999943	MiaPU1VsMia
ENSG00000020633	112.543	0.419367	0.671788	0.624255	0.53246	0.999943	MiaPU1VsMia
ENSG00000117614	2001.11	0.0349496	0.328233	0.106478	0.915203	0.999943	MiaPU1VsMia
ENSG00000117616	2117.59	0.318047	0.343684	0.925405	0.354755	0.999943	MiaPU1VsMia
ENSG00000272432	10.8321	-1.97099	2.04665	-0.963032	0.335531	0.999943	MiaPU1VsMia
ENSG00000261349	22.9835	-0.542501	1.34151	-0.404395	0.685923	0.999943	MiaPU1VsMia
ENSG00000187010	12.6057	0.392403	1.76759	0.221999	0.824315	0.999943	MiaPU1VsMia
ENSG00000183726	3412.94	-0.139337	0.319202	-0.436515	0.662463	0.999943	MiaPU1VsMia
ENSG00000238084	12.2476	0.762351	1.80747	0.421778	0.673187	0.999943	MiaPU1VsMia
ENSG00000204178	627.08	-0.583674	0.430912	-1.35451	0.175574	0.999943	MiaPU1VsMia
ENSG00000157978	984.224	-0.236596	0.366224	-0.646041	0.518253	0.999943	MiaPU1VsMia
ENSG00000117643	148.053	-0.0537222	0.592384	-0.0906882	0.92774	0.999943	MiaPU1VsMia
ENSG00000162430	7753.61	0.166056	0.310634	0.534571	0.592946	0.999943	MiaPU1VsMia
ENSG00000228172	37.7907	-0.0279298	1.05364	-0.0265079	0.978852	0.999943	MiaPU1VsMia
ENSG00000117640	1567.32	-0.0950463	0.337714	-0.281441	0.778373	0.999943	MiaPU1VsMia
ENSG00000127423	354.618	0.106038	0.446139	0.23768	0.81213	0.999943	MiaPU1VsMia
ENSG00000236528	11.6011	0.402457	1.83883	0.218865	0.826755	0.999943	MiaPU1VsMia
ENSG00000182749	1186.51	0.642319	0.403815	1.59062	0.111694	0.999943	MiaPU1VsMia
ENSG00000117632	16612.4	-0.496406	0.342497	-1.44937	0.147234	0.999943	MiaPU1VsMia
ENSG00000158006	413.392	0.20346	0.432194	0.470761	0.637811	0.999943	MiaPU1VsMia
ENSG00000158008	42.1145	-0.875077	1.04542	-0.837062	0.402558	0.999943	MiaPU1VsMia
ENSG00000175087	481.93	-0.303124	0.42321	-0.71625	0.473837	0.999943	MiaPU1VsMia
ENSG00000197245	30.3212	-1.69506	1.29468	-1.30925	0.19045	0.999943	MiaPU1VsMia
ENSG00000236782	33.1521	0.276925	1.12214	0.246782	0.805077	0.999943	MiaPU1VsMia
ENSG00000142684	190.282	0.422464	0.557699	0.757512	0.448743	0.999943	MiaPU1VsMia
ENSG00000142675	24.2067	0.397219	1.30115	0.305283	0.760151	0.999943	MiaPU1VsMia
ENSG00000130695	1803.43	-0.00422259	0.331252	-0.0127474	0.989829	0.999943	MiaPU1VsMia
ENSG00000142669	3859.55	0.872101	0.411415	2.11976	0.0340263	0.999943	MiaPU1VsMia
ENSG00000158062	1003.62	0.505847	0.392642	1.28831	0.197637	0.999943	MiaPU1VsMia
ENSG00000169442	133.125	0.99313	0.689608	1.44014	0.149829	0.999943	MiaPU1VsMia
ENSG00000176092	18.2488	-0.275614	1.48299	-0.185851	0.852562	0.999943	MiaPU1VsMia
ENSG00000117682	1341.74	0.211163	0.34971	0.603821	0.545963	0.999943	MiaPU1VsMia
ENSG00000198830	17822.9	-0.0791183	0.301789	-0.262165	0.793195	0.999943	MiaPU1VsMia
ENSG00000117676	2394.76	-0.28555	0.337417	-0.84628	0.397396	0.999943	MiaPU1VsMia
ENSG00000260063	41.6432	0.242159	1.01084	0.239562	0.81067	0.999943	MiaPU1VsMia
ENSG00000117713	3571.19	0.0601414	0.31538	0.190695	0.848764	0.999943	MiaPU1VsMia
ENSG00000060642	670.542	-0.285973	0.394198	-0.725456	0.468172	0.999943	MiaPU1VsMia
ENSG00000204160	1662.56	0.121532	0.336573	0.361086	0.718035	0.999943	MiaPU1VsMia
ENSG00000175793	293.047	-0.52854	0.500251	-1.05655	0.290717	0.999943	MiaPU1VsMia
ENSG00000142751	1498.4	0.378871	0.360652	1.05052	0.293481	0.999943	MiaPU1VsMia
ENSG00000198746	554.064	0.250786	0.406618	0.616761	0.537392	0.999943	MiaPU1VsMia
ENSG00000090273	9666.53	0.566399	0.355067	1.59519	0.11067	0.999943	MiaPU1VsMia
ENSG00000131910	19.1139	1.16145	1.50036	0.774114	0.438864	0.999943	MiaPU1VsMia
ENSG00000175707	18.6333	0.354928	1.46882	0.241641	0.809058	0.999943	MiaPU1VsMia
ENSG00000253368	196.982	0.522289	0.560116	0.932465	0.351096	0.999943	MiaPU1VsMia
ENSG00000158246	80.578	-0.205469	0.75789	-0.271107	0.786309	0.999943	MiaPU1VsMia
ENSG00000090020	1488.31	0.215687	0.345946	0.623472	0.532975	0.999943	MiaPU1VsMia
ENSG00000225159	49.0072	-0.163648	0.938637	-0.174347	0.861593	0.999943	MiaPU1VsMia
ENSG00000142784	1778.11	-0.231619	0.341023	-0.679187	0.497019	0.999943	MiaPU1VsMia
ENSG00000186501	1246.33	0.488082	0.380734	1.28195	0.19986	0.999943	MiaPU1VsMia
ENSG00000241547	17.4365	0.0289989	1.51099	0.019192	0.984688	0.999943	MiaPU1VsMia
ENSG00000142765	436.293	-0.715845	0.478385	-1.49638	0.134555	0.999943	MiaPU1VsMia
ENSG00000142733	1401.86	0.383838	0.363632	1.05557	0.291166	0.999943	MiaPU1VsMia
ENSG00000181773	757.556	0.563698	0.415518	1.35662	0.174903	0.999943	MiaPU1VsMia
ENSG00000158195	6842.92	-0.125261	0.309418	-0.404829	0.685603	0.999943	MiaPU1VsMia
ENSG00000126705	1336.3	-0.0570785	0.343014	-0.166403	0.86784	0.999943	MiaPU1VsMia
ENSG00000000938	166.364	0.478967	0.587771	0.814887	0.415137	0.999943	MiaPU1VsMia
ENSG00000235912	11.8631	-0.208498	1.81701	-0.114748	0.908645	0.999943	MiaPU1VsMia
ENSG00000126709	1103.24	0.47559	0.384396	1.23724	0.215998	0.999943	MiaPU1VsMia
ENSG00000009780	429.21	-0.409201	0.443867	-0.921901	0.35658	0.999943	MiaPU1VsMia
ENSG00000117758	1475.61	0.397299	0.363317	1.09353	0.27416	0.999943	MiaPU1VsMia
ENSG00000117751	2523.7	0.11111	0.324078	0.34285	0.731712	0.999943	MiaPU1VsMia
ENSG00000130775	403.947	-0.125731	0.431587	-0.291323	0.770805	0.999943	MiaPU1VsMia
ENSG00000117748	2936.29	0.182415	0.324581	0.562001	0.574115	0.999943	MiaPU1VsMia
ENSG00000130768	21.3324	-0.822608	1.40614	-0.585013	0.558539	0.999943	MiaPU1VsMia
ENSG00000158156	15.3311	-0.192558	1.60822	-0.119734	0.904694	0.999943	MiaPU1VsMia
ENSG00000158161	1149.28	0.185112	0.354917	0.521564	0.601974	0.999943	MiaPU1VsMia
ENSG00000228589	22.9138	0.0253869	1.32848	0.0191097	0.984754	0.999943	MiaPU1VsMia
ENSG00000169403	67.2918	0.972917	0.871517	1.11635	0.264273	0.999943	MiaPU1VsMia
ENSG00000126698	8501.84	0.0583537	0.305167	0.191219	0.848354	0.999943	MiaPU1VsMia
ENSG00000130770	4688.12	0.297031	0.32673	0.909104	0.363295	0.999943	MiaPU1VsMia
ENSG00000270605	132.94	0.12492	0.617928	0.20216	0.839792	0.999943	MiaPU1VsMia
ENSG00000271398	11.4088	-0.101583	1.84934	-0.0549295	0.956195	0.999943	MiaPU1VsMia
ENSG00000130766	1763.97	0.916267	0.433358	2.11434	0.034486	0.999943	MiaPU1VsMia
ENSG00000130772	705.977	0.0523224	0.37891	0.138087	0.890172	0.999943	MiaPU1VsMia
ENSG00000204138	2258.11	-0.106187	0.326689	-0.32504	0.745151	0.999943	MiaPU1VsMia
ENSG00000180198	9347.3	-0.0308894	0.303987	-0.101614	0.919063	0.999943	MiaPU1VsMia
ENSG00000242125	7104.1	-0.329569	0.325837	-1.01145	0.311799	0.999943	MiaPU1VsMia
ENSG00000200087	192.902	0.0452972	0.538358	0.0841396	0.932945	0.999943	MiaPU1VsMia
ENSG00000231468	20.2581	-0.220573	1.41053	-0.156376	0.875737	0.999943	MiaPU1VsMia
ENSG00000279443	70.2095	0.897075	0.849674	1.05579	0.291065	0.999943	MiaPU1VsMia
ENSG00000180098	763.927	-0.17908	0.377893	-0.473891	0.635578	0.999943	MiaPU1VsMia
ENSG00000197989	1697.74	0.723085	0.403648	1.79138	0.0732329	0.999943	MiaPU1VsMia
ENSG00000221539	52.7994	1.58887	1.03194	1.5397	0.123635	0.999943	MiaPU1VsMia
ENSG00000120656	1673.95	0.612843	0.387533	1.5814	0.113787	0.999943	MiaPU1VsMia
ENSG00000188060	12.4398	1.27692	1.8325	0.696819	0.485916	0.999943	MiaPU1VsMia
ENSG00000229388	25.6656	0.333508	1.26432	0.263785	0.791945	0.999943	MiaPU1VsMia
ENSG00000274978	12.37	3.01388	2.08181	1.44772	0.147695	0.999943	MiaPU1VsMia
ENSG00000162419	814.321	0.581873	0.413625	1.40676	0.159498	0.999943	MiaPU1VsMia
ENSG00000198492	5770.25	0.025209	0.308142	0.0818098	0.934798	0.999943	MiaPU1VsMia
ENSG00000159023	2016.82	-0.680443	0.392591	-1.73321	0.0830585	0.999943	MiaPU1VsMia
ENSG00000253304	131.446	-0.448569	0.636773	-0.704442	0.481158	0.999943	MiaPU1VsMia
ENSG00000116350	7608.73	-0.387778	0.332115	-1.1676	0.242968	0.999943	MiaPU1VsMia
ENSG00000116353	1114.13	-0.0603551	0.351443	-0.171735	0.863646	0.999943	MiaPU1VsMia
ENSG00000237934	12.9638	0.0545347	1.73937	0.0313532	0.974988	0.999943	MiaPU1VsMia
ENSG00000060656	1115.85	-0.932698	0.451193	-2.06718	0.0387169	0.999943	MiaPU1VsMia
ENSG00000162510	47.5313	0.810356	0.985199	0.82253	0.410775	0.999943	MiaPU1VsMia
ENSG00000186056	171.735	0.09214	0.561483	0.164101	0.869651	0.999943	MiaPU1VsMia
ENSG00000162511	687.89	-0.437038	0.406674	-1.07467	0.282524	0.999943	MiaPU1VsMia
ENSG00000162512	5227.66	0.473679	0.346615	1.36658	0.171756	0.999943	MiaPU1VsMia
ENSG00000134644	8103.05	-0.1654	0.310256	-0.533106	0.59396	0.999943	MiaPU1VsMia
ENSG00000084628	178.33	-0.142791	0.555349	-0.25712	0.797087	0.999943	MiaPU1VsMia
ENSG00000060688	3815.07	-0.136585	0.317175	-0.430629	0.666738	0.999943	MiaPU1VsMia
ENSG00000229447	17.8644	-0.964079	1.53589	-0.627701	0.5302	0.999943	MiaPU1VsMia
ENSG00000121766	2051.97	0.441147	0.358448	1.23072	0.218429	0.999943	MiaPU1VsMia
ENSG00000121769	71.7288	-0.184656	0.795398	-0.232156	0.816417	0.999943	MiaPU1VsMia
ENSG00000168528	456.798	-0.236893	0.423848	-0.55891	0.576223	0.999943	MiaPU1VsMia
ENSG00000142910	113.153	-0.21931	0.660855	-0.331858	0.739996	0.999943	MiaPU1VsMia
ENSG00000162517	2024.23	0.231164	0.337036	0.685874	0.492792	0.999943	MiaPU1VsMia
ENSG00000235790	15.9079	0.939889	1.61167	0.583178	0.559773	0.999943	MiaPU1VsMia
ENSG00000084636	41.7657	0.70223	1.03226	0.680285	0.496324	0.999943	MiaPU1VsMia
ENSG00000121753	2125.81	0.37065	0.349062	1.06184	0.288306	0.999943	MiaPU1VsMia
ENSG00000254545	10.3081	-0.42351	1.94888	-0.217309	0.827967	0.999943	MiaPU1VsMia
ENSG00000134668	415.575	-0.0729595	0.427071	-0.170837	0.864352	0.999943	MiaPU1VsMia
ENSG00000269967	17.7946	-0.2085	1.4991	-0.139084	0.889384	0.999943	MiaPU1VsMia
ENSG00000184007	11333.4	0.158138	0.307588	0.514124	0.607165	0.999943	MiaPU1VsMia
ENSG00000228634	20.0395	-1.40114	1.50036	-0.93387	0.350371	0.999943	MiaPU1VsMia
ENSG00000121774	18396.5	-0.391876	0.328155	-1.19418	0.232407	0.999943	MiaPU1VsMia
ENSG00000203325	15.1653	0.469571	1.62217	0.28947	0.772222	0.999943	MiaPU1VsMia
ENSG00000121775	994.412	0.0753563	0.357674	0.210684	0.833134	0.999943	MiaPU1VsMia
ENSG00000025800	5019.46	-0.218151	0.318689	-0.684528	0.493642	0.999943	MiaPU1VsMia
ENSG00000084652	5803.94	0.309923	0.32562	0.951791	0.341203	0.999943	MiaPU1VsMia
ENSG00000160050	545.699	-0.516218	0.433243	-1.19152	0.233449	0.999943	MiaPU1VsMia
ENSG00000224066	41.9316	0.450953	1.01532	0.44415	0.656934	0.999943	MiaPU1VsMia
ENSG00000160051	465.256	0.317477	0.427481	0.742669	0.457682	0.999943	MiaPU1VsMia
ENSG00000222046	44.5082	-0.536662	0.995383	-0.539151	0.589783	0.999943	MiaPU1VsMia
ENSG00000160055	487.603	0.393356	0.429641	0.915546	0.359905	0.999943	MiaPU1VsMia
ENSG00000084623	17399.4	0.0587658	0.301315	0.195031	0.845369	0.999943	MiaPU1VsMia
ENSG00000220785	63.281	-0.689909	0.867679	-0.79512	0.426544	0.999943	MiaPU1VsMia
ENSG00000183615	133.745	0.894203	0.676234	1.32233	0.186059	0.999943	MiaPU1VsMia
ENSG00000182866	76.3069	0.663946	0.800986	0.828911	0.407155	0.999943	MiaPU1VsMia
ENSG00000116478	19770.3	0.0150871	0.300197	0.0502575	0.959917	0.999943	MiaPU1VsMia
ENSG00000175130	11731.9	0.723453	0.378472	1.91151	0.0559392	0.999943	MiaPU1VsMia
ENSG00000162526	66.8189	-0.866666	0.865026	-1.0019	0.316394	0.999943	MiaPU1VsMia
ENSG00000225828	252.47	-0.282256	0.500986	-0.5634	0.573163	0.999943	MiaPU1VsMia
ENSG00000160058	2334.91	-0.236169	0.333698	-0.707733	0.479111	0.999943	MiaPU1VsMia
ENSG00000160062	551.843	0.0210479	0.398378	0.052834	0.957864	0.999943	MiaPU1VsMia
ENSG00000176261	1445.9	0.0844107	0.340425	0.247957	0.804168	0.999943	MiaPU1VsMia
ENSG00000162521	11402.1	-0.0338859	0.302789	-0.111912	0.910893	0.999943	MiaPU1VsMia
ENSG00000162520	48.291	0.00843544	0.942936	0.00894594	0.992862	0.999943	MiaPU1VsMia
ENSG00000162522	1959.91	-0.393866	0.354038	-1.1125	0.265925	0.999943	MiaPU1VsMia
ENSG00000134684	8721.19	-0.462076	0.340795	-1.35588	0.175138	0.999943	MiaPU1VsMia
ENSG00000116497	1600.77	-0.0441995	0.335708	-0.13166	0.895253	0.999943	MiaPU1VsMia
ENSG00000160097	396.61	-0.042565	0.431809	-0.0985737	0.921477	0.999943	MiaPU1VsMia
ENSG00000121905	24.2765	-0.138112	1.29429	-0.106708	0.91502	0.999943	MiaPU1VsMia
ENSG00000121900	1904.96	-0.256826	0.340942	-0.753282	0.451281	0.999943	MiaPU1VsMia
ENSG00000116514	839.18	0.252762	0.376445	0.671444	0.501937	0.999943	MiaPU1VsMia
ENSG00000217644	12.1778	2.12492	1.94952	1.08997	0.275728	0.999943	MiaPU1VsMia
ENSG00000239670	16.4846	2.33581	1.74489	1.33866	0.180681	0.999943	MiaPU1VsMia
ENSG00000004455	13359.9	-0.25246	0.314063	-0.803851	0.421483	0.999943	MiaPU1VsMia
ENSG00000142920	739.978	-0.90528	0.46684	-1.93917	0.0524812	0.999943	MiaPU1VsMia
ENSG00000278997	17.9868	0.116461	1.48924	0.0782019	0.937667	0.999943	MiaPU1VsMia
ENSG00000116525	358.627	-0.0603007	0.443903	-0.135842	0.891946	0.999943	MiaPU1VsMia
ENSG00000279179	18.9915	0.124923	1.45158	0.0860598	0.931419	0.999943	MiaPU1VsMia
ENSG00000160094	1008.14	-0.395896	0.379614	-1.04289	0.296998	0.999943	MiaPU1VsMia
ENSG00000270115	21.3588	-0.0601089	1.37344	-0.0437654	0.965091	0.999943	MiaPU1VsMia
ENSG00000225313	90.9031	-0.734664	0.756493	-0.971144	0.331476	0.999943	MiaPU1VsMia
ENSG00000134686	3615.83	-0.153802	0.318993	-0.482147	0.629702	0.999943	MiaPU1VsMia
ENSG00000222112	10.0197	-1.40114	2.04677	-0.684561	0.493621	0.999943	MiaPU1VsMia
ENSG00000233246	13.0336	-0.970996	1.77591	-0.546759	0.584544	0.999943	MiaPU1VsMia
ENSG00000121903	278.511	-0.401976	0.495244	-0.811672	0.41698	0.999943	MiaPU1VsMia
ENSG00000163866	1585.26	0.133946	0.338833	0.395317	0.692609	0.999943	MiaPU1VsMia
ENSG00000189280	251.782	0.474224	0.515872	0.919266	0.357956	0.999943	MiaPU1VsMia
ENSG00000189433	23.4905	0.783884	1.33915	0.585358	0.558307	0.999943	MiaPU1VsMia
ENSG00000188910	91.838	-0.57585	0.739332	-0.778879	0.436051	0.999943	MiaPU1VsMia
ENSG00000230163	71.2404	1.13795	0.871876	1.30517	0.191835	0.999943	MiaPU1VsMia
ENSG00000116544	480.608	0.925041	0.499719	1.85112	0.0641518	0.999943	MiaPU1VsMia
ENSG00000241014	95.4549	-0.190581	0.706323	-0.269822	0.787297	0.999943	MiaPU1VsMia
ENSG00000271741	17.052	-0.661671	1.54783	-0.427482	0.669028	0.999943	MiaPU1VsMia
ENSG00000243749	375.888	-0.1903	0.442437	-0.430117	0.667111	0.999943	MiaPU1VsMia
ENSG00000163867	724.326	-0.559579	0.418015	-1.33866	0.180683	0.999943	MiaPU1VsMia
ENSG00000197056	1624.77	-0.282544	0.348263	-0.811294	0.417197	0.999943	MiaPU1VsMia
ENSG00000116560	19707.7	-0.13033	0.303631	-0.42924	0.667749	0.999943	MiaPU1VsMia
ENSG00000146463	5140.48	-0.150933	0.3138	-0.480986	0.630526	0.999943	MiaPU1VsMia
ENSG00000229994	15.3311	-0.192558	1.60822	-0.119734	0.904694	0.999943	MiaPU1VsMia
ENSG00000142687	3734.86	0.0850003	0.315312	0.269575	0.787487	0.999943	MiaPU1VsMia
ENSG00000020129	3151.53	0.520421	0.359891	1.44605	0.148163	0.999943	MiaPU1VsMia
ENSG00000239636	13.8723	-0.13811	1.68539	-0.0819455	0.93469	0.999943	MiaPU1VsMia
ENSG00000116819	70.1831	0.655435	0.827473	0.792092	0.428307	0.999943	MiaPU1VsMia
ENSG00000126067	7852.51	-0.112055	0.307618	-0.364266	0.71566	0.999943	MiaPU1VsMia
ENSG00000142686	2787.7	0.178424	0.325403	0.548319	0.583473	0.999943	MiaPU1VsMia
ENSG00000092853	2460.26	0.0256652	0.322548	0.0795701	0.936579	0.999943	MiaPU1VsMia
ENSG00000134698	948.492	-0.565296	0.403372	-1.40143	0.161086	0.999943	MiaPU1VsMia
ENSG00000092847	3163.1	-0.32228	0.335307	-0.961148	0.336478	0.999943	MiaPU1VsMia
ENSG00000126070	1196.1	-0.147877	0.351094	-0.42119	0.673616	0.999943	MiaPU1VsMia
ENSG00000092850	13.8723	-0.13811	1.68539	-0.0819455	0.93469	0.999943	MiaPU1VsMia
ENSG00000116863	1494.37	0.338157	0.356528	0.948474	0.342888	0.999943	MiaPU1VsMia
ENSG00000171812	15.6629	-1.61615	1.69721	-0.952243	0.340974	0.999943	MiaPU1VsMia
ENSG00000054116	3349.54	0.0938944	0.317506	0.295724	0.767441	0.999943	MiaPU1VsMia
ENSG00000116871	9759.65	0.100426	0.305522	0.328702	0.742381	0.999943	MiaPU1VsMia
ENSG00000054118	9918.14	-0.382495	0.329695	-1.16015	0.245989	0.999943	MiaPU1VsMia
ENSG00000214193	650.441	-0.397609	0.406609	-0.977864	0.328141	0.999943	MiaPU1VsMia
ENSG00000142694	729.405	-0.050756	0.376575	-0.134783	0.892783	0.999943	MiaPU1VsMia
ENSG00000116883	249.875	-0.606263	0.531	-1.14174	0.253563	0.999943	MiaPU1VsMia
ENSG00000196182	3527.63	0.182279	0.321152	0.567578	0.570321	0.999943	MiaPU1VsMia
ENSG00000181817	1659.86	0.299643	0.349056	0.858438	0.390651	0.999943	MiaPU1VsMia
ENSG00000116885	261.242	0.166317	0.489811	0.339554	0.734193	0.999943	MiaPU1VsMia
ENSG00000116898	3712.67	0.0548298	0.314618	0.174275	0.86165	0.999943	MiaPU1VsMia
ENSG00000119535	289.971	-0.873916	0.544743	-1.60427	0.108654	0.999943	MiaPU1VsMia
ENSG00000233621	28.6794	0.327551	1.20088	0.272759	0.785038	0.999943	MiaPU1VsMia
ENSG00000163874	582.171	1.1297	0.517384	2.18348	0.0290006	0.999943	MiaPU1VsMia
ENSG00000163875	1936.34	-0.120033	0.331623	-0.361955	0.717386	0.999943	MiaPU1VsMia
ENSG00000163877	1137.12	-0.0169197	0.349879	-0.0483585	0.96143	0.999943	MiaPU1VsMia
ENSG00000163879	10.7887	0.977363	1.93155	0.505999	0.612858	0.999943	MiaPU1VsMia
ENSG00000134697	4968.11	0.0725933	0.310807	0.233564	0.815323	0.999943	MiaPU1VsMia
ENSG00000169218	27.8841	-1.11539	1.27202	-0.876867	0.380559	0.999943	MiaPU1VsMia
ENSG00000116922	1784.23	0.0748737	0.332583	0.225128	0.82188	0.999943	MiaPU1VsMia
ENSG00000134690	4030.48	-0.118776	0.315453	-0.376526	0.706526	0.999943	MiaPU1VsMia
ENSG00000183317	409.257	-0.508106	0.458868	-1.1073	0.268162	0.999943	MiaPU1VsMia
ENSG00000185090	2840.13	0.613836	0.375267	1.63573	0.101895	0.999943	MiaPU1VsMia
ENSG00000196449	1563.6	0.265803	0.348057	0.763678	0.445059	0.999943	MiaPU1VsMia
ENSG00000197982	1779.4	0.907755	0.431743	2.10254	0.0355062	0.999943	MiaPU1VsMia
ENSG00000188786	1661.97	0.3381	0.352856	0.958181	0.337972	0.999943	MiaPU1VsMia
ENSG00000204084	716.185	-0.422718	0.402505	-1.05022	0.293618	0.999943	MiaPU1VsMia
ENSG00000183431	8732.07	-0.0865848	0.305779	-0.283161	0.777053	0.999943	MiaPU1VsMia
ENSG00000212541	10.1158	-1.04499	2.00388	-0.521486	0.602028	0.999943	MiaPU1VsMia
ENSG00000183386	657.721	0.171473	0.388105	0.441822	0.658618	0.999943	MiaPU1VsMia
ENSG00000183520	2412.04	0.0641308	0.323667	0.198138	0.842937	0.999943	MiaPU1VsMia
ENSG00000185668	13.6103	0.383841	1.70435	0.225212	0.821814	0.999943	MiaPU1VsMia
ENSG00000116954	1161.63	0.336939	0.366628	0.919023	0.358083	0.999943	MiaPU1VsMia
ENSG00000228436	62.8718	1.67547	0.983022	1.70441	0.0883045	0.999943	MiaPU1VsMia
ENSG00000214114	1548.78	0.398197	0.361724	1.10083	0.270971	0.999943	MiaPU1VsMia
ENSG00000158315	170.215	-0.444541	0.581172	-0.764905	0.444328	0.999943	MiaPU1VsMia
ENSG00000174574	7613.56	0.146619	0.30961	0.473559	0.635814	0.999943	MiaPU1VsMia
ENSG00000168653	7758.17	0.059696	0.305903	0.195147	0.845278	0.999943	MiaPU1VsMia
ENSG00000127603	12943.9	-0.414396	0.332348	-1.24687	0.212443	0.999943	MiaPU1VsMia
ENSG00000183682	26.4082	0.611343	1.25954	0.485369	0.627415	0.999943	MiaPU1VsMia
ENSG00000182109	82.3873	1.05249	0.817499	1.28745	0.197936	0.999943	MiaPU1VsMia
ENSG00000243970	25.5958	0.861886	1.29379	0.666174	0.5053	0.999943	MiaPU1VsMia
ENSG00000090621	13019.8	0.0826331	0.303232	0.272508	0.785231	0.999943	MiaPU1VsMia
ENSG00000228060	30.7754	-1.72307	1.29075	-1.33494	0.181895	0.999943	MiaPU1VsMia
ENSG00000201457	16.0474	-0.723071	1.59593	-0.453071	0.650497	0.999943	MiaPU1VsMia
ENSG00000163909	50.6754	-0.978332	0.977672	-1.00068	0.316984	0.999943	MiaPU1VsMia
ENSG00000116981	55.0256	-1.29136	0.981898	-1.31517	0.188454	0.999943	MiaPU1VsMia
ENSG00000116983	214.819	-0.449512	0.539264	-0.833565	0.404526	0.999943	MiaPU1VsMia
ENSG00000084072	2071.83	-0.212281	0.335009	-0.633657	0.526305	0.999943	MiaPU1VsMia
ENSG00000116985	323.411	-0.719824	0.510598	-1.40977	0.158608	0.999943	MiaPU1VsMia
ENSG00000198754	36.7333	-0.927432	1.1129	-0.833348	0.404648	0.999943	MiaPU1VsMia
ENSG00000261798	23.5075	-1.19256	1.37809	-0.865371	0.386835	0.999943	MiaPU1VsMia
ENSG00000043514	869.481	-0.138595	0.367615	-0.37701	0.706166	0.999943	MiaPU1VsMia
ENSG00000116990	150.901	0.0191253	0.587899	0.0325316	0.974048	0.999943	MiaPU1VsMia
ENSG00000168389	412.694	0.521793	0.459179	1.13636	0.255805	0.999943	MiaPU1VsMia
ENSG00000228477	14.9033	0.987417	1.66419	0.593332	0.552959	0.999943	MiaPU1VsMia
ENSG00000131236	19318.2	-0.168434	0.305949	-0.550531	0.581955	0.999943	MiaPU1VsMia
ENSG00000131238	8002.46	-0.180872	0.311378	-0.580877	0.561323	0.999943	MiaPU1VsMia
ENSG00000117000	2012.16	-0.0158269	0.327897	-0.048268	0.961503	0.999943	MiaPU1VsMia
ENSG00000259943	667.755	-0.414955	0.406475	-1.02086	0.30732	0.999943	MiaPU1VsMia
ENSG00000084073	6089.9	0.0565409	0.308082	0.183525	0.854386	0.999943	MiaPU1VsMia
ENSG00000049089	28.9678	0.633068	1.20897	0.523642	0.600528	0.999943	MiaPU1VsMia
ENSG00000084070	1756.8	0.186416	0.338189	0.551217	0.581485	0.999943	MiaPU1VsMia
ENSG00000187801	207.551	-0.362379	0.538305	-0.673185	0.500829	0.999943	MiaPU1VsMia
ENSG00000260920	173.019	-0.205678	0.563473	-0.365018	0.715098	0.999943	MiaPU1VsMia
ENSG00000279667	18.5636	1.10005	1.51468	0.726254	0.467683	0.999943	MiaPU1VsMia
ENSG00000187815	332.392	-0.462313	0.47744	-0.968316	0.332887	0.999943	MiaPU1VsMia
ENSG00000238287	53.9605	0.116459	0.898118	0.12967	0.896827	0.999943	MiaPU1VsMia
ENSG00000164002	681.379	0.422384	0.405647	1.04126	0.297755	0.999943	MiaPU1VsMia
ENSG00000238186	29.0639	0.736356	1.21364	0.606735	0.544027	0.999943	MiaPU1VsMia
ENSG00000117010	259.843	-0.110848	0.489096	-0.226638	0.820705	0.999943	MiaPU1VsMia
ENSG00000117016	620.842	-0.808468	0.463117	-1.74571	0.0808613	0.999943	MiaPU1VsMia
ENSG00000237899	33.2746	0.861886	1.15216	0.748058	0.454425	0.999943	MiaPU1VsMia
ENSG00000272145	186.446	0.129819	0.546187	0.237682	0.812128	0.999943	MiaPU1VsMia
ENSG00000066136	1439.26	-0.0961354	0.341003	-0.281919	0.778005	0.999943	MiaPU1VsMia
ENSG00000117013	305.984	-0.556754	0.497742	-1.11856	0.263328	0.999943	MiaPU1VsMia
ENSG00000179862	314.759	0.907065	0.538959	1.68299	0.0923763	0.999943	MiaPU1VsMia
ENSG00000171793	4893.52	0.274257	0.323898	0.84674	0.39714	0.999943	MiaPU1VsMia
ENSG00000281207	196.449	0.284302	0.542694	0.523873	0.600367	0.999943	MiaPU1VsMia
ENSG00000171790	87.8986	-0.0670308	0.728068	-0.0920668	0.926645	0.999943	MiaPU1VsMia
ENSG00000010803	1563.74	-0.135449	0.339441	-0.399035	0.689868	0.999943	MiaPU1VsMia
ENSG00000204060	100.137	-0.577646	0.71534	-0.807512	0.419372	0.999943	MiaPU1VsMia
ENSG00000127124	3882.88	-0.335681	0.333306	-1.00712	0.313875	0.999943	MiaPU1VsMia
ENSG00000230638	25.4997	0.742588	1.28764	0.576704	0.564139	0.999943	MiaPU1VsMia
ENSG00000198815	3576.67	-0.0784795	0.31585	-0.248471	0.80377	0.999943	MiaPU1VsMia
ENSG00000227527	16.9295	-2.04499	1.69755	-1.20467	0.228329	0.999943	MiaPU1VsMia
ENSG00000177181	299.553	-1.05313	0.566852	-1.85786	0.0631886	0.999943	MiaPU1VsMia
ENSG00000066185	86.2832	0.776997	0.77387	1.00404	0.315359	0.999943	MiaPU1VsMia
ENSG00000127125	2387.49	0.366454	0.345747	1.05989	0.289195	0.999943	MiaPU1VsMia
ENSG00000186409	93.5418	-0.169333	0.711567	-0.237972	0.811903	0.999943	MiaPU1VsMia
ENSG00000171960	1958.97	-0.487237	0.365685	-1.33239	0.182731	0.999943	MiaPU1VsMia
ENSG00000234917	18.9915	0.124923	1.45158	0.0860598	0.931419	0.999943	MiaPU1VsMia
ENSG00000065978	91708.5	0.0896196	0.299224	0.299507	0.764553	0.999943	MiaPU1VsMia
ENSG00000117385	5631.9	0.323062	0.327245	0.987216	0.323537	0.999943	MiaPU1VsMia
ENSG00000164008	96.7479	-0.0950453	0.700266	-0.135727	0.892037	0.999943	MiaPU1VsMia
ENSG00000283580	21.0968	0.276925	1.38381	0.200118	0.841388	0.999943	MiaPU1VsMia
ENSG00000228452	46.7531	-1.02424	1.015	-1.00911	0.312921	0.999943	MiaPU1VsMia
ENSG00000274386	70.3831	-0.783196	0.83971	-0.932698	0.350976	0.999943	MiaPU1VsMia
ENSG00000177868	495.323	0.00644334	0.408296	0.0157811	0.987409	0.999943	MiaPU1VsMia
ENSG00000164010	560.66	0.472355	0.425733	1.10951	0.26721	0.999943	MiaPU1VsMia
ENSG00000228192	19.6813	-1.17053	1.48827	-0.786504	0.431572	0.999943	MiaPU1VsMia
ENSG00000164011	440.271	0.122845	0.422087	0.291042	0.771019	0.999943	MiaPU1VsMia
ENSG00000117394	4231.04	-0.19158	0.318964	-0.600631	0.548086	0.999943	MiaPU1VsMia
ENSG00000227533	17.3667	0.791498	1.53812	0.514588	0.606841	0.999943	MiaPU1VsMia
ENSG00000186973	42.8664	0.762351	1.02525	0.743578	0.457132	0.999943	MiaPU1VsMia
ENSG00000117395	12274.5	0.177671	0.308434	0.576042	0.564587	0.999943	MiaPU1VsMia
ENSG00000243710	105.755	0.798269	0.720569	1.10783	0.267934	0.999943	MiaPU1VsMia
ENSG00000066056	32.4622	1.07529	1.18341	0.90864	0.36354	0.999943	MiaPU1VsMia
ENSG00000117400	15.8815	-0.0856431	1.57998	-0.0542052	0.956772	0.999943	MiaPU1VsMia
ENSG00000234694	43.9842	-0.214062	0.986399	-0.217013	0.828198	0.999943	MiaPU1VsMia
ENSG00000117399	11317.4	-0.188487	0.309634	-0.608743	0.542695	0.999943	MiaPU1VsMia
ENSG00000066322	4323.42	0.016325	0.311714	0.0523716	0.958233	0.999943	MiaPU1VsMia
ENSG00000159479	1111.73	0.171645	0.355749	0.48249	0.629458	0.999943	MiaPU1VsMia
ENSG00000229431	45.9764	0.795391	0.997781	0.79716	0.425358	0.999943	MiaPU1VsMia
ENSG00000198198	2300.41	0.000147944	0.324128	0.000456438	0.999636	0.999943	MiaPU1VsMia
ENSG00000229372	60.923	0.348477	0.858051	0.406126	0.68465	0.999943	MiaPU1VsMia
ENSG00000178922	1889.74	0.358461	0.350975	1.02133	0.307098	0.999943	MiaPU1VsMia
ENSG00000229348	20.1185	1.11342	1.46224	0.76145	0.446389	0.999943	MiaPU1VsMia
ENSG00000142949	55830	0.206747	0.306581	0.674363	0.500081	0.999943	MiaPU1VsMia
ENSG00000066135	3951.2	0.0372884	0.313293	0.119021	0.905259	0.999943	MiaPU1VsMia
ENSG00000236200	194.238	-0.0566332	0.537268	-0.10541	0.916051	0.999943	MiaPU1VsMia
ENSG00000126091	638.573	0.283733	0.397504	0.713786	0.47536	0.999943	MiaPU1VsMia
ENSG00000117407	122.3	0.336302	0.646046	0.520554	0.602678	0.999943	MiaPU1VsMia
ENSG00000237950	33.7459	-0.53865	1.12577	-0.478472	0.632314	0.999943	MiaPU1VsMia
ENSG00000117408	2202.62	0.242743	0.335667	0.723167	0.469577	0.999943	MiaPU1VsMia
ENSG00000132768	2567.53	0.368679	0.344348	1.07066	0.284324	0.999943	MiaPU1VsMia
ENSG00000117410	3305.25	0.108851	0.318322	0.341952	0.732387	0.999943	MiaPU1VsMia
ENSG00000117411	3136.12	-0.176564	0.322933	-0.546753	0.584548	0.999943	MiaPU1VsMia
ENSG00000159214	297.031	-0.21262	0.47347	-0.449068	0.653382	0.999943	MiaPU1VsMia
ENSG00000196517	523.628	0.117072	0.404926	0.289118	0.772491	0.999943	MiaPU1VsMia
ENSG00000230615	43.6261	-0.119004	0.988052	-0.120443	0.904132	0.999943	MiaPU1VsMia
ENSG00000271329	13.4444	1.19446	1.7616	0.678056	0.497736	0.999943	MiaPU1VsMia
ENSG00000178028	1566.44	-0.0447997	0.336511	-0.13313	0.89409	0.999943	MiaPU1VsMia
ENSG00000117419	2879.14	-0.10005	0.320718	-0.311956	0.755074	0.999943	MiaPU1VsMia
ENSG00000233602	23.9881	-0.507345	1.31353	-0.386245	0.699315	0.999943	MiaPU1VsMia
ENSG00000187147	2816.7	-0.179446	0.32528	-0.551665	0.581178	0.999943	MiaPU1VsMia
ENSG00000126106	198.249	0.483374	0.555388	0.870336	0.384117	0.999943	MiaPU1VsMia
ENSG00000198520	80.5269	1.59885	0.896681	1.78308	0.0745738	0.999943	MiaPU1VsMia
ENSG00000200169	14.6149	0.376461	1.64772	0.228474	0.819278	0.999943	MiaPU1VsMia
ENSG00000142945	5786.75	-0.357575	0.330898	-1.08062	0.279866	0.999943	MiaPU1VsMia
ENSG00000225721	36.3054	-0.439282	1.08414	-0.40519	0.685338	0.999943	MiaPU1VsMia
ENSG00000142937	77594.4	0.197244	0.305539	0.645562	0.518563	0.999943	MiaPU1VsMia
ENSG00000200913	46.2384	0.627421	0.982767	0.638423	0.523198	0.999943	MiaPU1VsMia
ENSG00000142959	15.8815	-0.0856431	1.57998	-0.0542052	0.956772	0.999943	MiaPU1VsMia
ENSG00000173846	592.399	0.704269	0.451072	1.56132	0.118447	0.999943	MiaPU1VsMia
ENSG00000188396	37.8434	0.829465	1.08711	0.763	0.445463	0.999943	MiaPU1VsMia
ENSG00000222009	170.846	0.836732	0.620206	1.34912	0.177299	0.999943	MiaPU1VsMia
ENSG00000117425	199.052	0.146339	0.534444	0.273815	0.784227	0.999943	MiaPU1VsMia
ENSG00000226499	11.6274	2.04245	1.97721	1.033	0.301604	0.999943	MiaPU1VsMia
ENSG00000070785	2294.83	-0.0731293	0.32518	-0.224889	0.822066	0.999943	MiaPU1VsMia
ENSG00000126107	1827.18	-0.0312337	0.331007	-0.0943595	0.924824	0.999943	MiaPU1VsMia
ENSG00000126088	4403.15	0.307567	0.3286	0.93599	0.349278	0.999943	MiaPU1VsMia
ENSG00000162415	121.986	0.134904	0.638948	0.211135	0.832782	0.999943	MiaPU1VsMia
ENSG00000281912	71.8946	-0.324527	0.799636	-0.405843	0.684858	0.999943	MiaPU1VsMia
ENSG00000186603	527.358	0.101836	0.40382	0.252181	0.800901	0.999943	MiaPU1VsMia
ENSG00000132781	887.952	0.255718	0.373292	0.685035	0.493322	0.999943	MiaPU1VsMia
ENSG00000132773	925.873	0.150577	0.364397	0.413221	0.679444	0.999943	MiaPU1VsMia
ENSG00000070759	39.7565	0.724383	1.05618	0.685852	0.492806	0.999943	MiaPU1VsMia
ENSG00000280670	91.0163	-1.24792	0.816462	-1.52844	0.126402	0.999943	MiaPU1VsMia
ENSG00000132763	913.357	0.449485	0.390611	1.15072	0.249846	0.999943	MiaPU1VsMia
ENSG00000117450	37672.7	0.161427	0.303889	0.531203	0.595278	0.999943	MiaPU1VsMia
ENSG00000117448	2054.65	-0.0860017	0.328587	-0.261732	0.793528	0.999943	MiaPU1VsMia
ENSG00000132780	13091.7	-0.197451	0.309546	-0.637874	0.523556	0.999943	MiaPU1VsMia
ENSG00000159588	184.56	0.229874	0.551614	0.416731	0.676876	0.999943	MiaPU1VsMia
ENSG00000159592	3698.35	-0.134846	0.317593	-0.424587	0.671137	0.999943	MiaPU1VsMia
ENSG00000225447	18.607	-0.50068	1.4777	-0.338823	0.734743	0.999943	MiaPU1VsMia
ENSG00000234329	30.1119	-0.249143	1.17329	-0.212346	0.831837	0.999943	MiaPU1VsMia
ENSG00000159596	1756.09	0.320731	0.349352	0.918074	0.35858	0.999943	MiaPU1VsMia
ENSG00000197429	1035.7	-0.498371	0.390332	-1.27679	0.201677	0.999943	MiaPU1VsMia
ENSG00000230896	95.1665	-0.283164	0.710613	-0.398479	0.690277	0.999943	MiaPU1VsMia
ENSG00000086015	5035.1	0.0584657	0.310277	0.188431	0.850539	0.999943	MiaPU1VsMia
ENSG00000117461	3569.88	0.315136	0.332456	0.947904	0.343178	0.999943	MiaPU1VsMia
ENSG00000117472	2163.94	0.618525	0.381576	1.62097	0.105023	0.999943	MiaPU1VsMia
ENSG00000085998	3371.07	-0.0702765	0.316666	-0.221926	0.824371	0.999943	MiaPU1VsMia
ENSG00000171357	27.1678	-0.801076	1.2591	-0.636231	0.524626	0.999943	MiaPU1VsMia
ENSG00000085999	1486.19	-0.201596	0.345093	-0.584178	0.559101	0.999943	MiaPU1VsMia
ENSG00000132128	4786.51	0.439661	0.343062	1.28158	0.19999	0.999943	MiaPU1VsMia
ENSG00000173660	10884.4	-0.0383364	0.303124	-0.126471	0.899359	0.999943	MiaPU1VsMia
ENSG00000117481	1338.47	0.0142816	0.342418	0.0417081	0.966731	0.999943	MiaPU1VsMia
ENSG00000117480	115.234	1.17143	0.745251	1.57186	0.115983	0.999943	MiaPU1VsMia
ENSG00000232022	77.206	-0.170535	0.770625	-0.221295	0.824863	0.999943	MiaPU1VsMia
ENSG00000197587	140.242	-0.678222	0.642819	-1.05507	0.291391	0.999943	MiaPU1VsMia
ENSG00000269956	16.6241	0.364388	1.55007	0.235079	0.814148	0.999943	MiaPU1VsMia
ENSG00000079277	991.998	-0.225271	0.365	-0.617182	0.537115	0.999943	MiaPU1VsMia
ENSG00000142961	388.974	-0.133827	0.436126	-0.306855	0.758954	0.999943	MiaPU1VsMia
ENSG00000123472	4294.14	-0.0704051	0.312726	-0.225134	0.821875	0.999943	MiaPU1VsMia
ENSG00000186118	10.9546	0.0138934	1.88463	0.00737197	0.994118	0.999943	MiaPU1VsMia
ENSG00000228237	15.2614	0.663948	1.62581	0.408381	0.682994	0.999943	MiaPU1VsMia
ENSG00000159658	4844.65	-0.0559282	0.31073	-0.17999	0.857161	0.999943	MiaPU1VsMia
ENSG00000186377	11.7933	0.914354	1.84895	0.494525	0.620935	0.999943	MiaPU1VsMia
ENSG00000225506	72.3225	-0.565011	0.812079	-0.695758	0.48658	0.999943	MiaPU1VsMia
ENSG00000162365	11.6708	-0.723069	1.85211	-0.390404	0.696238	0.999943	MiaPU1VsMia
ENSG00000224805	39.8696	-0.337785	1.03506	-0.326343	0.744165	0.999943	MiaPU1VsMia
ENSG00000162366	186.02	1.17001	0.650618	1.7983	0.0721292	0.999943	MiaPU1VsMia
ENSG00000123473	2524.33	-0.131344	0.325021	-0.404109	0.686133	0.999943	MiaPU1VsMia
ENSG00000162368	8497.41	-0.0739433	0.305575	-0.241981	0.808795	0.999943	MiaPU1VsMia
ENSG00000225762	21.8394	0.61396	1.3743	0.446742	0.655061	0.999943	MiaPU1VsMia
ENSG00000237424	747.542	0.220794	0.381708	0.578439	0.562968	0.999943	MiaPU1VsMia
ENSG00000186564	426.861	-0.117609	0.425301	-0.276532	0.78214	0.999943	MiaPU1VsMia
ENSG00000269113	26.0501	0.791497	1.27858	0.619046	0.535886	0.999943	MiaPU1VsMia
ENSG00000117834	13.418	-0.0450007	1.71123	-0.0262973	0.97902	0.999943	MiaPU1VsMia
ENSG00000132122	347.193	0.373278	0.463741	0.804927	0.420862	0.999943	MiaPU1VsMia
ENSG00000185104	3098.06	-0.249271	0.328639	-0.758495	0.448155	0.999943	MiaPU1VsMia
ENSG00000123080	2460.61	0.311716	0.339344	0.918584	0.358313	0.999943	MiaPU1VsMia
ENSG00000123091	4244.12	-0.0447016	0.312331	-0.143122	0.886193	0.999943	MiaPU1VsMia
ENSG00000233406	14.973	0.0842816	1.62417	0.0518922	0.958615	0.999943	MiaPU1VsMia
ENSG00000085831	653.47	-0.72791	0.447864	-1.62529	0.1041	0.999943	MiaPU1VsMia
ENSG00000085832	3388.38	-0.14193	0.319468	-0.44427	0.656847	0.999943	MiaPU1VsMia
ENSG00000227070	39.6867	1.08428	1.0886	0.996034	0.319234	0.999943	MiaPU1VsMia
ENSG00000227742	52.9823	0.414427	0.914584	0.453132	0.650454	0.999943	MiaPU1VsMia
ENSG00000117859	8065.17	-0.337082	0.325758	-1.03476	0.300779	0.999943	MiaPU1VsMia
ENSG00000078618	12374.4	-0.34375	0.323836	-1.0615	0.288465	0.999943	MiaPU1VsMia
ENSG00000266993	55.8643	-1.05372	0.948176	-1.11131	0.266434	0.999943	MiaPU1VsMia
ENSG00000169213	218.905	-1.33335	0.65082	-2.04872	0.0404894	0.999943	MiaPU1VsMia
ENSG00000117862	4661.91	-0.0553873	0.311225	-0.177966	0.85875	0.999943	MiaPU1VsMia
ENSG00000198841	737.278	0.190649	0.380842	0.500598	0.616654	0.999943	MiaPU1VsMia
ENSG00000134717	2780.8	-0.06891	0.320477	-0.215023	0.829749	0.999943	MiaPU1VsMia
ENSG00000157077	1648.75	-0.121176	0.336885	-0.359696	0.719074	0.999943	MiaPU1VsMia
ENSG00000154222	2047.81	0.0769315	0.328395	0.234265	0.814779	0.999943	MiaPU1VsMia
ENSG00000224680	31.7196	0.842521	1.17501	0.717035	0.473352	0.999943	MiaPU1VsMia
ENSG00000085840	1544.16	-0.189196	0.342878	-0.551789	0.581093	0.999943	MiaPU1VsMia
ENSG00000134748	3295.63	-0.312534	0.333578	-0.936914	0.348803	0.999943	MiaPU1VsMia
ENSG00000134744	3095.88	-0.354233	0.339078	-1.0447	0.296164	0.999943	MiaPU1VsMia
ENSG00000162377	2998.21	0.185805	0.324386	0.57279	0.566787	0.999943	MiaPU1VsMia
ENSG00000162378	2287.67	-0.521105	0.366394	-1.42226	0.154952	0.999943	MiaPU1VsMia
ENSG00000228929	22.8176	-0.101586	1.33189	-0.0762718	0.939203	0.999943	MiaPU1VsMia
ENSG00000121310	1641.31	-0.203738	0.341651	-0.596334	0.550952	0.999943	MiaPU1VsMia
ENSG00000230953	35.397	-0.375151	1.09376	-0.342992	0.731604	0.999943	MiaPU1VsMia
ENSG00000116171	4741.79	-0.227437	0.320144	-0.710422	0.477443	0.999943	MiaPU1VsMia
ENSG00000157184	2155.65	0.0569056	0.326457	0.174313	0.86162	0.999943	MiaPU1VsMia
ENSG00000236723	19.2535	-0.246635	1.4453	-0.170646	0.864502	0.999943	MiaPU1VsMia
ENSG00000162384	1476.93	-0.107076	0.340376	-0.314582	0.753079	0.999943	MiaPU1VsMia
ENSG00000259818	11.1732	2.36438	2.05881	1.14842	0.250795	0.999943	MiaPU1VsMia
ENSG00000162385	2993.71	-0.0400483	0.318333	-0.125806	0.899885	0.999943	MiaPU1VsMia
ENSG00000226754	13.9684	0.070476	1.67857	0.0419857	0.96651	0.999943	MiaPU1VsMia
ENSG00000157193	2386.07	-0.036893	0.32345	-0.114061	0.909189	0.999943	MiaPU1VsMia
ENSG00000225030	12.4134	-0.0709955	1.77619	-0.0399708	0.968116	0.999943	MiaPU1VsMia
ENSG00000232762	28.1554	0.861886	1.24001	0.695064	0.487015	0.999943	MiaPU1VsMia
ENSG00000225675	16.528	0.189463	1.55075	0.122175	0.90276	0.999943	MiaPU1VsMia
ENSG00000058804	6643.98	-0.305633	0.32391	-0.943573	0.345388	0.999943	MiaPU1VsMia
ENSG00000058799	787.97	0.0610293	0.371419	0.164314	0.869484	0.999943	MiaPU1VsMia
ENSG00000211452	14.5885	-0.723071	1.66838	-0.433397	0.664726	0.999943	MiaPU1VsMia
ENSG00000081870	1354.44	-0.0292852	0.342039	-0.0856194	0.931769	0.999943	MiaPU1VsMia
ENSG00000116212	2063.64	-0.0704937	0.328019	-0.214908	0.829839	0.999943	MiaPU1VsMia
ENSG00000219102	13.4878	-1.045	1.75405	-0.595763	0.551334	0.999943	MiaPU1VsMia
ENSG00000203985	11.5313	1.69196	1.94008	0.872105	0.383151	0.999943	MiaPU1VsMia
ENSG00000116209	5444.09	-0.0127706	0.308705	-0.0413685	0.967002	0.999943	MiaPU1VsMia
ENSG00000116205	1236.71	-0.417738	0.372619	-1.12109	0.262251	0.999943	MiaPU1VsMia
ENSG00000215883	349.557	-0.594952	0.485995	-1.22419	0.220879	0.999943	MiaPU1VsMia
ENSG00000116221	7770.55	-0.0488256	0.305668	-0.159734	0.87309	0.999943	MiaPU1VsMia
ENSG00000157216	2022.89	-0.437877	0.358491	-1.22145	0.221917	0.999943	MiaPU1VsMia
ENSG00000198711	42.499	-0.576233	1.01823	-0.565914	0.571452	0.999943	MiaPU1VsMia
ENSG00000162390	123.95	-1.00205	0.707861	-1.4156	0.156891	0.999943	MiaPU1VsMia
ENSG00000162391	13.0336	-0.970996	1.77591	-0.546759	0.584544	0.999943	MiaPU1VsMia
ENSG00000243725	314.484	-0.341987	0.473965	-0.721545	0.470574	0.999943	MiaPU1VsMia
ENSG00000162396	457.996	0.138216	0.418552	0.330225	0.74123	0.999943	MiaPU1VsMia
ENSG00000116133	10189.5	-0.233355	0.313777	-0.743698	0.457059	0.999943	MiaPU1VsMia
ENSG00000242396	39.7565	0.724383	1.05618	0.685852	0.492806	0.999943	MiaPU1VsMia
ENSG00000233203	10.7887	0.977363	1.93155	0.505999	0.612858	0.999943	MiaPU1VsMia
ENSG00000162402	6821.12	-0.30231	0.323337	-0.934968	0.349805	0.999943	MiaPU1VsMia
ENSG00000162407	531.742	-0.102065	0.403153	-0.253168	0.800139	0.999943	MiaPU1VsMia
ENSG00000162409	114.674	0.584496	0.679513	0.860169	0.389696	0.999943	MiaPU1VsMia
ENSG00000187889	44.7004	-0.401147	0.986133	-0.406788	0.684164	0.999943	MiaPU1VsMia
ENSG00000162600	1110.01	0.233893	0.359795	0.650072	0.515646	0.999943	MiaPU1VsMia
ENSG00000184292	118.133	0.0451075	0.645741	0.0698539	0.94431	0.999943	MiaPU1VsMia
ENSG00000185839	30.5398	-0.82741	1.19719	-0.691128	0.489485	0.999943	MiaPU1VsMia
ENSG00000162601	3328.86	-0.526935	0.359951	-1.46391	0.14322	0.999943	MiaPU1VsMia
ENSG00000283445	56.8782	0.0741071	0.877073	0.0844937	0.932664	0.999943	MiaPU1VsMia
ENSG00000177606	5990.85	0.681098	0.375946	1.81169	0.0700342	0.999943	MiaPU1VsMia
ENSG00000231740	14.466	-2.47795	1.88213	-1.31657	0.187984	0.999943	MiaPU1VsMia
ENSG00000232453	21.551	0.209811	1.36877	0.153285	0.878174	0.999943	MiaPU1VsMia
ENSG00000237352	12.3437	1.01389	1.81718	0.557947	0.576881	0.999943	MiaPU1VsMia
ENSG00000172456	391.072	0.143997	0.435737	0.330469	0.741046	0.999943	MiaPU1VsMia
ENSG00000134709	23.5603	0.215525	1.31291	0.164158	0.869607	0.999943	MiaPU1VsMia
ENSG00000226476	211.856	-1.14262	0.626862	-1.82275	0.0683407	0.999943	MiaPU1VsMia
ENSG00000162599	142.427	-0.299724	0.609012	-0.492148	0.622615	0.999943	MiaPU1VsMia
ENSG00000162604	1130.78	-0.0401553	0.350367	-0.114609	0.908755	0.999943	MiaPU1VsMia
ENSG00000271200	12.8413	-1.53042	1.84279	-0.83049	0.406262	0.999943	MiaPU1VsMia
ENSG00000132849	1120.44	-0.594795	0.399585	-1.48853	0.136611	0.999943	MiaPU1VsMia
ENSG00000132854	805.23	0.984989	0.47454	2.07567	0.0379245	0.999943	MiaPU1VsMia
ENSG00000162607	6226.11	0.0472708	0.307661	0.153646	0.877889	0.999943	MiaPU1VsMia
ENSG00000116641	2898.89	-0.494073	0.357798	-1.38087	0.167318	0.999943	MiaPU1VsMia
ENSG00000235545	14.1343	-0.64907	1.68885	-0.384326	0.700737	0.999943	MiaPU1VsMia
ENSG00000125703	1105.53	-0.268981	0.362807	-0.741388	0.458458	0.999943	MiaPU1VsMia
ENSG00000224209	14.8769	-0.110096	1.62999	-0.0675438	0.946149	0.999943	MiaPU1VsMia
ENSG00000230798	40.682	-0.469318	1.0318	-0.454855	0.649213	0.999943	MiaPU1VsMia
ENSG00000088035	939.419	-0.119923	0.362294	-0.33101	0.740637	0.999943	MiaPU1VsMia
ENSG00000142856	1582.68	-0.25723	0.346981	-0.74134	0.458488	0.999943	MiaPU1VsMia
ENSG00000203965	385.444	-0.374294	0.452068	-0.827958	0.407694	0.999943	MiaPU1VsMia
ENSG00000116652	30.5662	-0.288672	1.16637	-0.247495	0.804525	0.999943	MiaPU1VsMia
ENSG00000079739	5353.97	-0.0160237	0.308919	-0.0518702	0.958632	0.999943	MiaPU1VsMia
ENSG00000244256	14.1606	0.483376	1.6759	0.288428	0.773019	0.999943	MiaPU1VsMia
ENSG00000185483	2199.24	-0.13148	0.328508	-0.400234	0.688984	0.999943	MiaPU1VsMia
ENSG00000223949	3316.74	0.373401	0.340054	1.09806	0.272176	0.999943	MiaPU1VsMia
ENSG00000177414	276.205	-0.0566871	0.478888	-0.118372	0.905773	0.999943	MiaPU1VsMia
ENSG00000158966	1625.17	-0.200532	0.341776	-0.586736	0.557381	0.999943	MiaPU1VsMia
ENSG00000162437	2317.1	-0.145494	0.327839	-0.443796	0.65719	0.999943	MiaPU1VsMia
ENSG00000162434	4366.11	0.187532	0.318216	0.589324	0.555644	0.999943	MiaPU1VsMia
ENSG00000162433	5660.07	-0.0707749	0.309219	-0.228883	0.81896	0.999943	MiaPU1VsMia
ENSG00000116675	62.8098	0.047442	0.839651	0.0565021	0.954942	0.999943	MiaPU1VsMia
ENSG00000213625	1644.62	-0.0968164	0.336042	-0.288108	0.773264	0.999943	MiaPU1VsMia
ENSG00000116678	250.506	0.259575	0.500541	0.51859	0.604047	0.999943	MiaPU1VsMia
ENSG00000184588	54.3186	0.0381372	0.894877	0.0426173	0.966007	0.999943	MiaPU1VsMia
ENSG00000152763	253.408	1.12949	0.598608	1.88687	0.0591784	0.999943	MiaPU1VsMia
ENSG00000198160	2104.63	-0.252702	0.337759	-0.748171	0.454357	0.999943	MiaPU1VsMia
ENSG00000116704	1288.22	0.0386305	0.34429	0.112203	0.910662	0.999943	MiaPU1VsMia
ENSG00000081985	23.368	-0.0311965	1.31647	-0.023697	0.981094	0.999943	MiaPU1VsMia
ENSG00000142864	36724.6	-0.256214	0.311481	-0.822566	0.410755	0.999943	MiaPU1VsMia
ENSG00000116717	1669.98	1.45417	0.524062	2.7748	0.00552354	0.999943	MiaPU1VsMia
ENSG00000172380	2668.03	-0.284083	0.334826	-0.84845	0.396187	0.999943	MiaPU1VsMia
ENSG00000232284	20.8084	-0.138111	1.39132	-0.0992662	0.920927	0.999943	MiaPU1VsMia
ENSG00000116729	1680.38	-0.0692016	0.334479	-0.206893	0.836093	0.999943	MiaPU1VsMia
ENSG00000116745	300.129	1.80517	0.68451	2.63717	0.00836	0.999943	MiaPU1VsMia
ENSG00000024526	4867.9	-0.432804	0.342008	-1.26548	0.2057	0.999943	MiaPU1VsMia
ENSG00000233589	90.0303	0.148599	0.72193	0.205836	0.836919	0.999943	MiaPU1VsMia
ENSG00000234264	12.8677	-0.170531	1.74741	-0.097591	0.922257	0.999943	MiaPU1VsMia
ENSG00000033122	63.1942	0.23112	0.840487	0.274984	0.783329	0.999943	MiaPU1VsMia
ENSG00000066557	2251.81	-0.325413	0.342905	-0.948986	0.342628	0.999943	MiaPU1VsMia
ENSG00000116754	12184.5	-0.13264	0.305748	-0.433823	0.664417	0.999943	MiaPU1VsMia
ENSG00000118454	1915.47	0.00467475	0.329339	0.0141943	0.988675	0.999943	MiaPU1VsMia
ENSG00000197568	137.283	0.764189	0.655455	1.16589	0.243659	0.999943	MiaPU1VsMia
ENSG00000116761	398.619	-0.0409586	0.431219	-0.0949834	0.924328	0.999943	MiaPU1VsMia
ENSG00000271992	25.1586	-0.892998	1.31046	-0.681438	0.495595	0.999943	MiaPU1VsMia
ENSG00000132485	6120.31	-0.0587656	0.308073	-0.190752	0.84872	0.999943	MiaPU1VsMia
ENSG00000207721	23.8223	-0.0856442	1.30509	-0.0656232	0.947678	0.999943	MiaPU1VsMia
ENSG00000162620	102.155	0.0370963	0.684222	0.0542168	0.956762	0.999943	MiaPU1VsMia
ENSG00000254685	709.213	-0.535907	0.416369	-1.2871	0.19806	0.999943	MiaPU1VsMia
ENSG00000116791	3290	-0.291486	0.33144	-0.879455	0.379155	0.999943	MiaPU1VsMia
ENSG00000162623	2494.45	0.411251	0.35008	1.17473	0.240101	0.999943	MiaPU1VsMia
ENSG00000137968	201.995	-0.61463	0.565492	-1.08689	0.277084	0.999943	MiaPU1VsMia
ENSG00000230863	9.82749	-2.30802	2.18937	-1.0542	0.291794	0.999943	MiaPU1VsMia
ENSG00000117054	3790.82	-0.0451759	0.314092	-0.14383	0.885634	0.999943	MiaPU1VsMia
ENSG00000181227	35.921	-0.781968	1.11129	-0.703658	0.481646	0.999943	MiaPU1VsMia
ENSG00000137955	6235.23	-0.0145841	0.30724	-0.0474681	0.96214	0.999943	MiaPU1VsMia
ENSG00000057468	29.8065	0.987417	1.2195	0.80969	0.418118	0.999943	MiaPU1VsMia
ENSG00000226415	235.942	-0.315573	0.513706	-0.614307	0.539012	0.999943	MiaPU1VsMia
ENSG00000142892	2337.81	-0.405978	0.350975	-1.15672	0.247389	0.999943	MiaPU1VsMia
ENSG00000226084	149.206	0.180061	0.593144	0.303571	0.761455	0.999943	MiaPU1VsMia
ENSG00000154027	2233.47	0.667069	0.388081	1.71889	0.0856343	0.999943	MiaPU1VsMia
ENSG00000036549	3104.17	0.120702	0.320047	0.37714	0.70607	0.999943	MiaPU1VsMia
ENSG00000077254	2827.31	-0.429538	0.349816	-1.2279	0.219486	0.999943	MiaPU1VsMia
ENSG00000180488	1855.27	-0.246233	0.340858	-0.722391	0.470054	0.999943	MiaPU1VsMia
ENSG00000219201	48.7189	-0.344564	0.946822	-0.363916	0.715921	0.999943	MiaPU1VsMia
ENSG00000235927	19.2535	-0.246635	1.4453	-0.170646	0.864502	0.999943	MiaPU1VsMia
ENSG00000162614	170.215	-0.444541	0.581172	-0.764905	0.444328	0.999943	MiaPU1VsMia
ENSG00000162613	5821.82	-0.135967	0.311564	-0.436401	0.662546	0.999943	MiaPU1VsMia
ENSG00000162616	1183.08	0.862926	0.437596	1.97197	0.0486132	0.999943	MiaPU1VsMia
ENSG00000273338	20.4503	0.0654218	1.40149	0.04668	0.962768	0.999943	MiaPU1VsMia
ENSG00000137959	17.297	1.69196	1.62464	1.04144	0.297673	0.999943	MiaPU1VsMia
ENSG00000137965	99.1586	-0.422074	0.706577	-0.597351	0.550273	0.999943	MiaPU1VsMia
ENSG00000117114	113.837	2.354	0.92497	2.54495	0.0109295	0.999943	MiaPU1VsMia
ENSG00000137941	35.0916	0.655436	1.11081	0.590054	0.555154	0.999943	MiaPU1VsMia
ENSG00000271576	47.8104	-0.295654	0.952828	-0.310291	0.75634	0.999943	MiaPU1VsMia
ENSG00000142875	987.709	0.673333	0.416349	1.61723	0.105828	0.999943	MiaPU1VsMia
ENSG00000117133	1651.84	0.00830698	0.334238	0.0248535	0.980172	0.999943	MiaPU1VsMia
ENSG00000174021	2211.93	0.191957	0.331786	0.578555	0.56289	0.999943	MiaPU1VsMia
ENSG00000122432	40.8742	-0.322537	1.02296	-0.315298	0.752536	0.999943	MiaPU1VsMia
ENSG00000117151	1210.68	-0.342333	0.365429	-0.936798	0.348862	0.999943	MiaPU1VsMia
ENSG00000117155	3098.8	-0.105839	0.319446	-0.331319	0.740403	0.999943	MiaPU1VsMia
ENSG00000171517	570.198	0.122517	0.397559	0.308173	0.757951	0.999943	MiaPU1VsMia
ENSG00000153898	509.929	-0.101341	0.406993	-0.248999	0.803362	0.999943	MiaPU1VsMia
ENSG00000162643	34.1397	1.77442	1.23976	1.43126	0.152355	0.999943	MiaPU1VsMia
ENSG00000055732	286.174	0.368392	0.488307	0.754426	0.450593	0.999943	MiaPU1VsMia
ENSG00000280099	13.8986	1.04246	1.72262	0.605159	0.545073	0.999943	MiaPU1VsMia
ENSG00000097096	202.878	0.120418	0.530311	0.227071	0.820368	0.999943	MiaPU1VsMia
ENSG00000162642	1314.72	0.00627484	0.343158	0.0182856	0.985411	0.999943	MiaPU1VsMia
ENSG00000142867	1965.41	0.229061	0.337718	0.678261	0.497606	0.999943	MiaPU1VsMia
ENSG00000223653	17.3931	1.92078	1.64908	1.16476	0.244118	0.999943	MiaPU1VsMia
ENSG00000153904	2201.86	0.537888	0.369536	1.45558	0.14551	0.999943	MiaPU1VsMia
ENSG00000282057	69.2483	0.466748	0.818761	0.570066	0.568633	0.999943	MiaPU1VsMia
ENSG00000142871	3671.21	0.771157	0.395651	1.94909	0.0512852	0.999943	MiaPU1VsMia
ENSG00000117174	1612.03	-0.0285953	0.335248	-0.085296	0.932026	0.999943	MiaPU1VsMia
ENSG00000171502	17.821	0.691962	1.5141	0.457012	0.647663	0.999943	MiaPU1VsMia
ENSG00000122417	1118.39	-0.025679	0.350763	-0.0732091	0.94164	0.999943	MiaPU1VsMia
ENSG00000097033	2878.68	0.109007	0.321051	0.339531	0.734209	0.999943	MiaPU1VsMia
ENSG00000183291	7485.2	-0.218175	0.314688	-0.693306	0.488118	0.999943	MiaPU1VsMia
ENSG00000153936	4935.95	-0.175392	0.315803	-0.555384	0.578632	0.999943	MiaPU1VsMia
ENSG00000267272	12.2212	-0.553145	1.80327	-0.306745	0.759038	0.999943	MiaPU1VsMia
ENSG00000143013	374.538	0.8899	0.517532	1.71951	0.0855223	0.999943	MiaPU1VsMia
ENSG00000237505	10.6662	-0.822604	1.93849	-0.424352	0.671309	0.999943	MiaPU1VsMia
ENSG00000065243	5315.36	-0.462172	0.344916	-1.33995	0.18026	0.999943	MiaPU1VsMia
ENSG00000241975	35.1784	-1.0312	1.14352	-0.90177	0.367179	0.999943	MiaPU1VsMia
ENSG00000137947	1040.34	0.0759354	0.355267	0.213742	0.830748	0.999943	MiaPU1VsMia
ENSG00000137944	1680.49	0.0667204	0.334397	0.199524	0.841853	0.999943	MiaPU1VsMia
ENSG00000213516	861.595	0.0894263	0.366363	0.244092	0.80716	0.999943	MiaPU1VsMia
ENSG00000117226	594.471	1.18381	0.524715	2.25611	0.0240638	0.999943	MiaPU1VsMia
ENSG00000117228	396.543	0.846389	0.505489	1.6744	0.0940527	0.999943	MiaPU1VsMia
ENSG00000234518	64.295	0.276924	0.835702	0.331366	0.740368	0.999943	MiaPU1VsMia
ENSG00000162645	889.465	0.479016	0.395562	1.21098	0.225904	0.999943	MiaPU1VsMia
ENSG00000162654	153.959	0.942504	0.653333	1.44261	0.149131	0.999943	MiaPU1VsMia
ENSG00000154451	83.7407	0.225085	0.745891	0.301766	0.76283	0.999943	MiaPU1VsMia
ENSG00000197147	1478.91	0.106192	0.340256	0.312094	0.754969	0.999943	MiaPU1VsMia
ENSG00000231999	24.0843	-0.382037	1.30566	-0.292602	0.769827	0.999943	MiaPU1VsMia
ENSG00000171488	552.186	0.395567	0.419015	0.94404	0.345149	0.999943	MiaPU1VsMia
ENSG00000272931	248.059	0.0850552	0.495617	0.171615	0.86374	0.999943	MiaPU1VsMia
ENSG00000171492	4344.28	0.401957	0.339464	1.18409	0.236377	0.999943	MiaPU1VsMia
ENSG00000228175	136.382	0.00230075	0.610693	0.00376744	0.996994	0.999943	MiaPU1VsMia
ENSG00000162664	3765.98	0.0984145	0.315645	0.311789	0.755201	0.999943	MiaPU1VsMia
ENSG00000233593	343.096	0.234736	0.455505	0.51533	0.606322	0.999943	MiaPU1VsMia
ENSG00000122482	3333.73	0.240012	0.326472	0.735167	0.462238	0.999943	MiaPU1VsMia
ENSG00000162669	16.8861	-0.0641102	1.53453	-0.0417783	0.966675	0.999943	MiaPU1VsMia
ENSG00000097046	1547.35	-0.26294	0.348261	-0.755009	0.450243	0.999943	MiaPU1VsMia
ENSG00000069702	1854.53	-0.488975	0.367424	-1.33082	0.183249	0.999943	MiaPU1VsMia
ENSG00000172031	377.451	-0.466041	0.463015	-1.00654	0.314158	0.999943	MiaPU1VsMia
ENSG00000189195	63.9709	-1.09858	0.905204	-1.21363	0.224888	0.999943	MiaPU1VsMia
ENSG00000174842	1278.45	-0.132897	0.347397	-0.382551	0.702053	0.999943	MiaPU1VsMia
ENSG00000122484	1894.04	0.0994525	0.331442	0.30006	0.764131	0.999943	MiaPU1VsMia
ENSG00000162676	16.1699	0.457498	1.57354	0.290744	0.771247	0.999943	MiaPU1VsMia
ENSG00000067208	869.655	-0.271307	0.375847	-0.721855	0.470383	0.999943	MiaPU1VsMia
ENSG00000122406	60783.1	-0.0635856	0.298763	-0.21283	0.83146	0.999943	MiaPU1VsMia
ENSG00000154511	684.859	-0.373944	0.400572	-0.933525	0.350549	0.999943	MiaPU1VsMia
ENSG00000207523	33.58	-0.237648	1.11563	-0.213016	0.831314	0.999943	MiaPU1VsMia
ENSG00000143033	3096.74	-0.0968059	0.319115	-0.303357	0.761618	0.999943	MiaPU1VsMia
ENSG00000117500	4403.96	-0.0800324	0.312646	-0.255984	0.797963	0.999943	MiaPU1VsMia
ENSG00000122483	1186.82	0.00745188	0.347779	0.021427	0.982905	0.999943	MiaPU1VsMia
ENSG00000223745	1150.78	0.543218	0.391252	1.38841	0.165012	0.999943	MiaPU1VsMia
ENSG00000117505	4251.27	-0.156461	0.316625	-0.494153	0.621198	0.999943	MiaPU1VsMia
ENSG00000229635	10.9809	1.59885	1.97232	0.810643	0.417571	0.999943	MiaPU1VsMia
ENSG00000137942	4493.67	-0.590082	0.365001	-1.61666	0.105952	0.999943	MiaPU1VsMia
ENSG00000137936	4628.21	-0.223936	0.320171	-0.699427	0.484285	0.999943	MiaPU1VsMia
ENSG00000224093	72.5411	-0.259129	0.793958	-0.326376	0.74414	0.999943	MiaPU1VsMia
ENSG00000230439	4069.8	0.133261	0.315982	0.421735	0.673218	0.999943	MiaPU1VsMia
ENSG00000211575	28.2949	-0.0792184	1.20437	-0.0657757	0.947556	0.999943	MiaPU1VsMia
ENSG00000260464	453.987	0.270539	0.426443	0.634409	0.525814	0.999943	MiaPU1VsMia
ENSG00000067334	13364.8	-0.00921008	0.301737	-0.0305235	0.97565	0.999943	MiaPU1VsMia
ENSG00000023909	15993.1	0.096435	0.302814	0.318462	0.750134	0.999943	MiaPU1VsMia
ENSG00000198691	353.998	0.138252	0.447307	0.309076	0.757264	0.999943	MiaPU1VsMia
ENSG00000137962	1839.97	-0.295491	0.345465	-0.855343	0.392362	0.999943	MiaPU1VsMia
ENSG00000226835	53.9342	-0.176794	0.899888	-0.196462	0.844249	0.999943	MiaPU1VsMia
ENSG00000236098	141.782	0.857546	0.659395	1.30051	0.193428	0.999943	MiaPU1VsMia
ENSG00000117528	3918.09	0.0279389	0.313307	0.0891743	0.928943	0.999943	MiaPU1VsMia
ENSG00000117525	135.087	-1.38381	0.74227	-1.86429	0.0622813	0.999943	MiaPU1VsMia
ENSG00000143036	42.6044	0.949349	1.04398	0.909356	0.363162	0.999943	MiaPU1VsMia
ENSG00000117519	249.326	0.0572095	0.494395	0.115716	0.907878	0.999943	MiaPU1VsMia
ENSG00000235501	10.7623	-0.530425	1.91383	-0.277153	0.781663	0.999943	MiaPU1VsMia
ENSG00000172339	380.666	-0.283165	0.446383	-0.634354	0.52585	0.999943	MiaPU1VsMia
ENSG00000152078	85.26	-0.661675	0.768286	-0.861236	0.389108	0.999943	MiaPU1VsMia
ENSG00000271092	48.6925	-0.680006	0.967127	-0.70312	0.481981	0.999943	MiaPU1VsMia
ENSG00000122481	267.89	0.126056	0.484741	0.260048	0.794827	0.999943	MiaPU1VsMia
ENSG00000228852	11.6708	-0.723069	1.85211	-0.390404	0.696238	0.999943	MiaPU1VsMia
ENSG00000228502	76.2278	0.0311672	0.772531	0.0403443	0.967819	0.999943	MiaPU1VsMia
ENSG00000137970	358.269	-0.0486077	0.44386	-0.109511	0.912797	0.999943	MiaPU1VsMia
ENSG00000117569	823.249	-0.514282	0.404449	-1.27156	0.203528	0.999943	MiaPU1VsMia
ENSG00000188641	9482.49	-0.122905	0.306738	-0.400684	0.688653	0.999943	MiaPU1VsMia
ENSG00000232878	18.7031	-0.339744	1.46783	-0.231461	0.816957	0.999943	MiaPU1VsMia
ENSG00000228057	29.9894	-0.90141	1.21293	-0.743169	0.457379	0.999943	MiaPU1VsMia
ENSG00000235777	23.3153	-1.51157	1.4182	-1.06583	0.2865	0.999943	MiaPU1VsMia
ENSG00000270911	13.8196	-3.53041	2.1287	-1.65848	0.0972199	0.999943	MiaPU1VsMia
ENSG00000269998	26.3121	0.499317	1.25598	0.397553	0.69096	0.999943	MiaPU1VsMia
ENSG00000225206	2023.84	0.527386	0.370159	1.42475	0.154228	0.999943	MiaPU1VsMia
ENSG00000233557	18.1527	-0.439279	1.49221	-0.294381	0.768467	0.999943	MiaPU1VsMia
ENSG00000226053	304.702	0.158408	0.467399	0.338914	0.734674	0.999943	MiaPU1VsMia
ENSG00000162627	3640.6	-0.161947	0.319357	-0.507102	0.612083	0.999943	MiaPU1VsMia
ENSG00000156869	117.293	-1.59507	0.803882	-1.98421	0.0472328	0.999943	MiaPU1VsMia
ENSG00000162688	772.234	-0.320318	0.387342	-0.826965	0.408257	0.999943	MiaPU1VsMia
ENSG00000228084	24.416	-1.27056	1.36359	-0.931774	0.351453	0.999943	MiaPU1VsMia
ENSG00000117620	1615.2	-0.485069	0.37108	-1.30718	0.191152	0.999943	MiaPU1VsMia
ENSG00000156875	2620.71	-0.382622	0.345659	-1.10693	0.268322	0.999943	MiaPU1VsMia
ENSG00000156876	1255.23	-0.372381	0.366906	-1.01492	0.310144	0.999943	MiaPU1VsMia
ENSG00000122435	1064.02	0.0966051	0.354674	0.272377	0.785332	0.999943	MiaPU1VsMia
ENSG00000122477	52.528	0.443574	0.919408	0.482456	0.629482	0.999943	MiaPU1VsMia
ENSG00000137992	2331.23	-0.481105	0.360555	-1.33434	0.182091	0.999943	MiaPU1VsMia
ENSG00000224616	58.1448	-0.045004	0.868595	-0.0518124	0.958678	0.999943	MiaPU1VsMia
ENSG00000137996	1823.05	-0.00908464	0.330914	-0.0274532	0.978098	0.999943	MiaPU1VsMia
ENSG00000079335	484.141	-0.163101	0.414178	-0.393795	0.693733	0.999943	MiaPU1VsMia
ENSG00000162692	16.3621	0.824412	1.58311	0.520756	0.602537	0.999943	MiaPU1VsMia
ENSG00000162694	1331.58	0.0388139	0.34286	0.113206	0.909867	0.999943	MiaPU1VsMia
ENSG00000162695	1422.96	0.0742482	0.340785	0.217874	0.827527	0.999943	MiaPU1VsMia
ENSG00000117543	1889.48	-0.132158	0.332917	-0.396969	0.69139	0.999943	MiaPU1VsMia
ENSG00000235795	9.82749	-2.30802	2.18937	-1.0542	0.291794	0.999943	MiaPU1VsMia
ENSG00000233184	289.31	0.433178	0.492361	0.879799	0.378968	0.999943	MiaPU1VsMia
ENSG00000170989	33.7986	0.406207	1.11655	0.363805	0.716004	0.999943	MiaPU1VsMia
ENSG00000183298	12.5096	0.16145	1.76969	0.0912306	0.927309	0.999943	MiaPU1VsMia
ENSG00000060718	11.1468	0.53996	1.87857	0.287431	0.773782	0.999943	MiaPU1VsMia
ENSG00000185946	767.771	-0.242609	0.381515	-0.63591	0.524835	0.999943	MiaPU1VsMia
ENSG00000240038	40.42	-0.293391	1.02708	-0.285656	0.775141	0.999943	MiaPU1VsMia
ENSG00000198890	1803.37	0.27853	0.344438	0.808651	0.418716	0.999943	MiaPU1VsMia
ENSG00000134215	30.3042	-0.0556501	1.16644	-0.0477092	0.961948	0.999943	MiaPU1VsMia
ENSG00000085491	936.65	-0.0811826	0.361213	-0.22475	0.822174	0.999943	MiaPU1VsMia
ENSG00000162636	245.402	-0.616792	0.534843	-1.15322	0.24882	0.999943	MiaPU1VsMia
ENSG00000162639	1129.36	-0.211319	0.357471	-0.59115	0.55442	0.999943	MiaPU1VsMia
ENSG00000134186	5809.17	-0.264567	0.321086	-0.823976	0.409953	0.999943	MiaPU1VsMia
ENSG00000116266	3866.65	-0.233624	0.323517	-0.722138	0.47021	0.999943	MiaPU1VsMia
ENSG00000162641	92.0132	-0.0204624	0.714063	-0.0286563	0.977139	0.999943	MiaPU1VsMia
ENSG00000121957	2864.99	-0.912573	0.422486	-2.16001	0.030772	0.999943	MiaPU1VsMia
ENSG00000121940	1615.86	-0.236366	0.344577	-0.685959	0.492739	0.999943	MiaPU1VsMia
ENSG00000085433	1159.13	-0.391616	0.372423	-1.05154	0.293012	0.999943	MiaPU1VsMia
ENSG00000244716	249.3	-0.00618606	0.494096	-0.0125199	0.990011	0.999943	MiaPU1VsMia
ENSG00000197780	1901.37	0.367168	0.351843	1.04356	0.296691	0.999943	MiaPU1VsMia
ENSG00000273382	163.944	0.312328	0.579099	0.539335	0.589656	0.999943	MiaPU1VsMia
ENSG00000215717	1018.3	-0.000338557	0.355492	-0.000952361	0.99924	0.999943	MiaPU1VsMia
ENSG00000270066	21.813	-0.119003	1.36056	-0.087466	0.930301	0.999943	MiaPU1VsMia
ENSG00000251484	14.3963	-1.1825	1.71459	-0.689668	0.490403	0.999943	MiaPU1VsMia
ENSG00000116299	24.1804	-0.259127	1.29926	-0.199442	0.841917	0.999943	MiaPU1VsMia
ENSG00000031698	8021.89	0.036907	0.305199	0.120928	0.903748	0.999943	MiaPU1VsMia
ENSG00000143126	1760.8	-0.870864	0.426119	-2.04371	0.0409821	0.999943	MiaPU1VsMia
ENSG00000134222	2249.14	-0.233959	0.334465	-0.699501	0.484239	0.999943	MiaPU1VsMia
ENSG00000134243	1714.95	-0.974396	0.443703	-2.19606	0.0280879	0.999943	MiaPU1VsMia
ENSG00000143106	7252.07	0.0703433	0.30675	0.229318	0.818622	0.999943	MiaPU1VsMia
ENSG00000143028	232.691	-0.968347	0.587778	-1.64747	0.0994618	0.999943	MiaPU1VsMia
ENSG00000162650	496.407	0.102542	0.409487	0.250416	0.802265	0.999943	MiaPU1VsMia
ENSG00000174151	581.493	0.189912	0.398867	0.476129	0.633983	0.999943	MiaPU1VsMia
ENSG00000181754	279.114	-0.280478	0.486002	-0.577113	0.563863	0.999943	MiaPU1VsMia
ENSG00000156097	29.946	0.0842799	1.17277	0.0718643	0.94271	0.999943	MiaPU1VsMia
ENSG00000065135	8070.28	-0.343907	0.326409	-1.05361	0.292062	0.999943	MiaPU1VsMia
ENSG00000116337	5742.69	-0.0305118	0.308257	-0.0989816	0.921153	0.999943	MiaPU1VsMia
ENSG00000168765	666.28	-0.0968387	0.38425	-0.25202	0.801025	0.999943	MiaPU1VsMia
ENSG00000213366	183.057	0.396222	0.562898	0.703896	0.481498	0.999943	MiaPU1VsMia
ENSG00000134184	823.916	-0.156339	0.371797	-0.420494	0.674124	0.999943	MiaPU1VsMia
ENSG00000134202	1589.54	-0.286815	0.349418	-0.820837	0.411739	0.999943	MiaPU1VsMia
ENSG00000198758	42.5347	1.3034	1.08192	1.20471	0.228315	0.999943	MiaPU1VsMia
ENSG00000224927	25.6656	0.333508	1.26432	0.263785	0.791945	0.999943	MiaPU1VsMia
ENSG00000228420	67.0468	0.385448	0.82549	0.466932	0.640548	0.999943	MiaPU1VsMia
ENSG00000184371	6108.16	0.602305	0.363645	1.6563	0.0976615	0.999943	MiaPU1VsMia
ENSG00000168710	14386.1	-0.428001	0.333675	-1.28269	0.199601	0.999943	MiaPU1VsMia
ENSG00000143093	2056.32	-0.0759212	0.328266	-0.231279	0.817098	0.999943	MiaPU1VsMia
ENSG00000258634	462.162	-0.143528	0.417956	-0.343405	0.731294	0.999943	MiaPU1VsMia
ENSG00000116396	1049.42	-0.107139	0.355784	-0.301136	0.763311	0.999943	MiaPU1VsMia
ENSG00000227963	43.7749	0.68218	1.01009	0.675365	0.499444	0.999943	MiaPU1VsMia
ENSG00000162775	1008.53	-0.0542834	0.356493	-0.152271	0.878973	0.999943	MiaPU1VsMia
ENSG00000224699	232.474	-0.318235	0.516264	-0.616419	0.537618	0.999943	MiaPU1VsMia
ENSG00000168679	143.527	-0.275062	0.606032	-0.453873	0.64992	0.999943	MiaPU1VsMia
ENSG00000273373	315.455	-0.0562565	0.460246	-0.122231	0.902716	0.999943	MiaPU1VsMia
ENSG00000134248	3952.45	0.0886205	0.314523	0.281762	0.778126	0.999943	MiaPU1VsMia
ENSG00000259834	12.4398	1.27692	1.8325	0.696819	0.485916	0.999943	MiaPU1VsMia
ENSG00000143119	190.404	0.523083	0.566231	0.923799	0.355591	0.999943	MiaPU1VsMia
ENSG00000261654	30.6359	-0.723074	1.18767	-0.608818	0.542645	0.999943	MiaPU1VsMia
ENSG00000232811	68.6452	-0.0168074	0.807939	-0.0208028	0.983403	0.999943	MiaPU1VsMia
ENSG00000121931	1635.87	0.209726	0.342121	0.613016	0.539866	0.999943	MiaPU1VsMia
ENSG00000273010	43.871	0.750855	1.01425	0.740308	0.459113	0.999943	MiaPU1VsMia
ENSG00000156171	2069.91	-0.211339	0.334967	-0.630927	0.528089	0.999943	MiaPU1VsMia
ENSG00000134255	1506.14	-0.358873	0.358411	-1.00129	0.316686	0.999943	MiaPU1VsMia
ENSG00000162777	32.6281	0.73149	1.15237	0.634771	0.525578	0.999943	MiaPU1VsMia
ENSG00000064886	64.6624	1.20821	0.911889	1.32495	0.185187	0.999943	MiaPU1VsMia
ENSG00000173947	16.9822	0.107001	1.5302	0.0699263	0.944252	0.999943	MiaPU1VsMia
ENSG00000085465	97.613	0.173301	0.699035	0.247914	0.804201	0.999943	MiaPU1VsMia
ENSG00000260948	51.0428	0.163713	0.921242	0.17771	0.858951	0.999943	MiaPU1VsMia
ENSG00000233337	26.3384	1.15139	1.30215	0.884221	0.376577	0.999943	MiaPU1VsMia
ENSG00000243960	16.4319	0.0138922	1.55406	0.00893928	0.992868	0.999943	MiaPU1VsMia
ENSG00000116455	3123.58	0.3425	0.3376	1.01452	0.310337	0.999943	MiaPU1VsMia
ENSG00000116459	10249.9	-0.0976242	0.305105	-0.319969	0.748992	0.999943	MiaPU1VsMia
ENSG00000143110	75.5209	0.977363	0.834989	1.17051	0.241796	0.999943	MiaPU1VsMia
ENSG00000116473	3610.26	-0.138115	0.318163	-0.434101	0.664215	0.999943	MiaPU1VsMia
ENSG00000197852	139.011	-0.0751831	0.606855	-0.12389	0.901403	0.999943	MiaPU1VsMia
ENSG00000227811	10.5003	0.139424	1.92332	0.0724913	0.942211	0.999943	MiaPU1VsMia
ENSG00000064703	1906.14	0.172312	0.334754	0.514741	0.606734	0.999943	MiaPU1VsMia
ENSG00000171385	19.8302	0.648893	1.43878	0.451002	0.651988	0.999943	MiaPU1VsMia
ENSG00000143079	895.103	-0.0929617	0.3642	-0.255249	0.798531	0.999943	MiaPU1VsMia
ENSG00000134245	206.066	-0.4381	0.545387	-0.803283	0.421811	0.999943	MiaPU1VsMia
ENSG00000007341	711.601	-0.13167	0.380582	-0.345971	0.729365	0.999943	MiaPU1VsMia
ENSG00000116489	14322	-0.134127	0.305048	-0.439691	0.660161	0.999943	MiaPU1VsMia
ENSG00000155363	3887.96	0.658874	0.377134	1.74706	0.0806273	0.999943	MiaPU1VsMia
ENSG00000225075	37.5023	-0.260732	1.06143	-0.245642	0.805959	0.999943	MiaPU1VsMia
ENSG00000155366	7897.96	0.0678939	0.305966	0.2219	0.824392	0.999943	MiaPU1VsMia
ENSG00000155367	85.1204	-0.349859	0.746819	-0.468465	0.639452	0.999943	MiaPU1VsMia
ENSG00000215866	68.1909	0.00230142	0.810206	0.00284054	0.997734	0.999943	MiaPU1VsMia
ENSG00000224167	30.8809	0.513964	1.1681	0.439998	0.659939	0.999943	MiaPU1VsMia
ENSG00000155380	7791.34	-0.099233	0.307124	-0.323104	0.746616	0.999943	MiaPU1VsMia
ENSG00000229020	11.6972	0.655437	1.84128	0.355967	0.721865	0.999943	MiaPU1VsMia
ENSG00000226419	742.86	0.274972	0.38598	0.712399	0.476218	0.999943	MiaPU1VsMia
ENSG00000238198	47.0771	0.84883	0.992484	0.855258	0.392408	0.999943	MiaPU1VsMia
ENSG00000198799	1089.04	-0.302602	0.366446	-0.825774	0.408932	0.999943	MiaPU1VsMia
ENSG00000081026	375.651	-0.57633	0.475757	-1.21139	0.225744	0.999943	MiaPU1VsMia
ENSG00000232499	13.6103	0.383841	1.70435	0.225212	0.821814	0.999943	MiaPU1VsMia
ENSG00000116793	742.58	0.121435	0.377113	0.322012	0.747444	0.999943	MiaPU1VsMia
ENSG00000232450	12.3173	-0.308034	1.78727	-0.172349	0.863163	0.999943	MiaPU1VsMia
ENSG00000081019	1126.29	-0.0937209	0.351765	-0.26643	0.789908	0.999943	MiaPU1VsMia
ENSG00000134242	24.2067	0.397219	1.30115	0.305283	0.760151	0.999943	MiaPU1VsMia
ENSG00000226167	20.5201	-0.571069	1.41529	-0.403499	0.686581	0.999943	MiaPU1VsMia
ENSG00000134262	599.959	-0.0638294	0.391777	-0.162923	0.870579	0.999943	MiaPU1VsMia
ENSG00000118655	1018.9	-0.129932	0.358216	-0.362719	0.716815	0.999943	MiaPU1VsMia
ENSG00000235527	11.2429	0.807439	1.88399	0.428579	0.66823	0.999943	MiaPU1VsMia
ENSG00000163349	3505.97	-0.118855	0.317735	-0.37407	0.708352	0.999943	MiaPU1VsMia
ENSG00000116774	25.9803	1.36439	1.33177	1.02449	0.305605	0.999943	MiaPU1VsMia
ENSG00000197323	4100.4	-0.184727	0.318947	-0.579177	0.56247	0.999943	MiaPU1VsMia
ENSG00000116752	3153.1	-0.0368202	0.31725	-0.11606	0.907605	0.999943	MiaPU1VsMia
ENSG00000175984	272.344	-0.321096	0.492212	-0.652353	0.514173	0.999943	MiaPU1VsMia
ENSG00000213281	4094.42	-0.299507	0.328823	-0.910846	0.362377	0.999943	MiaPU1VsMia
ENSG00000009307	34220	-0.199718	0.306761	-0.651054	0.515011	0.999943	MiaPU1VsMia
ENSG00000052723	2645.45	-0.294388	0.335997	-0.876165	0.38094	0.999943	MiaPU1VsMia
ENSG00000226973	10.9546	0.0138934	1.88463	0.00737197	0.994118	0.999943	MiaPU1VsMia
ENSG00000173218	2200.84	-0.496112	0.363906	-1.3633	0.172789	0.999943	MiaPU1VsMia
ENSG00000163393	40.5952	0.984743	1.06861	0.921516	0.356781	0.999943	MiaPU1VsMia
ENSG00000163399	16165.5	-0.231765	0.311402	-0.744263	0.456717	0.999943	MiaPU1VsMia
ENSG00000203865	112.228	0.199617	0.66187	0.301596	0.76296	0.999943	MiaPU1VsMia
ENSG00000224950	37.8697	1.30667	1.13359	1.15268	0.249042	0.999943	MiaPU1VsMia
ENSG00000116815	388.765	-0.0342174	0.434007	-0.0788405	0.937159	0.999943	MiaPU1VsMia
ENSG00000177173	23.892	-0.63561	1.32306	-0.480407	0.630938	0.999943	MiaPU1VsMia
ENSG00000143061	556.769	-0.279344	0.408404	-0.68399	0.493982	0.999943	MiaPU1VsMia
ENSG00000116824	23.0099	0.151395	1.32658	0.114124	0.909139	0.999943	MiaPU1VsMia
ENSG00000134247	540.031	-0.221638	0.407161	-0.544351	0.5862	0.999943	MiaPU1VsMia
ENSG00000134256	11.1468	0.53996	1.87857	0.287431	0.773782	0.999943	MiaPU1VsMia
ENSG00000236137	15.5497	1.27692	1.65665	0.770788	0.440833	0.999943	MiaPU1VsMia
ENSG00000116830	3113.95	0.123502	0.320113	0.385807	0.69964	0.999943	MiaPU1VsMia
ENSG00000134253	285.718	-0.206793	0.478626	-0.432055	0.665702	0.999943	MiaPU1VsMia
ENSG00000271427	44.4912	0.473961	0.990284	0.478611	0.632215	0.999943	MiaPU1VsMia
ENSG00000198162	3458.64	0.109211	0.317517	0.343954	0.730881	0.999943	MiaPU1VsMia
ENSG00000279513	10.6399	-3.11537	2.26947	-1.37273	0.169837	0.999943	MiaPU1VsMia
ENSG00000183508	110.281	1.07898	0.743426	1.45137	0.146678	0.999943	MiaPU1VsMia
ENSG00000196505	751.71	0.267285	0.384595	0.694979	0.487068	0.999943	MiaPU1VsMia
ENSG00000065183	4662.48	-0.0291605	0.31078	-0.0938299	0.925244	0.999943	MiaPU1VsMia
ENSG00000116874	663.443	0.226756	0.390591	0.580546	0.561547	0.999943	MiaPU1VsMia
ENSG00000231365	615.65	0.194729	0.394463	0.493655	0.62155	0.999943	MiaPU1VsMia
ENSG00000143067	251.441	0.311549	0.503087	0.619274	0.535736	0.999943	MiaPU1VsMia
ENSG00000092621	2539.77	-0.0417029	0.321991	-0.129516	0.89695	0.999943	MiaPU1VsMia
ENSG00000261662	35.1443	1.72171	1.21913	1.41225	0.157878	0.999943	MiaPU1VsMia
ENSG00000134250	7563.76	-0.168395	0.310997	-0.541467	0.588186	0.999943	MiaPU1VsMia
ENSG00000265808	3569.12	0.249333	0.326101	0.76459	0.444516	0.999943	MiaPU1VsMia
ENSG00000270392	135.351	-0.116558	0.613773	-0.189904	0.849384	0.999943	MiaPU1VsMia
ENSG00000270231	1566.73	0.171785	0.341235	0.503421	0.614668	0.999943	MiaPU1VsMia
ENSG00000275131	34.7768	-0.054281	1.09469	-0.0495858	0.960452	0.999943	MiaPU1VsMia
ENSG00000273136	801.484	0.0628645	0.370332	0.169752	0.865205	0.999943	MiaPU1VsMia
ENSG00000275538	26.6268	1.53996	1.33779	1.15112	0.249682	0.999943	MiaPU1VsMia
ENSG00000277610	19.3496	-0.0950423	1.43919	-0.0660386	0.947347	0.999943	MiaPU1VsMia
ENSG00000188610	538.512	-0.0839592	0.401532	-0.209097	0.834373	0.999943	MiaPU1VsMia
ENSG00000171943	622.078	-0.123373	0.390464	-0.315965	0.752029	0.999943	MiaPU1VsMia
ENSG00000231752	27.7709	0.434466	1.22254	0.35538	0.722305	0.999943	MiaPU1VsMia
ENSG00000263513	209.963	0.276923	0.530461	0.522042	0.601641	0.999943	MiaPU1VsMia
ENSG00000270872	139.124	-0.376345	0.618788	-0.608197	0.543057	0.999943	MiaPU1VsMia
ENSG00000207205	30.0515	2.86188	1.46325	1.95583	0.0504848	0.999943	MiaPU1VsMia
ENSG00000266338	2773.89	-0.00348893	0.31964	-0.0109152	0.991291	0.999943	MiaPU1VsMia
ENSG00000227212	137.221	0.0772508	0.609725	0.126698	0.89918	0.999943	MiaPU1VsMia
ENSG00000196369	482.15	0.0854776	0.411873	0.207534	0.835593	0.999943	MiaPU1VsMia
ENSG00000215784	256.716	0.0467249	0.489726	0.0954103	0.923989	0.999943	MiaPU1VsMia
ENSG00000276216	43.4168	0.791497	1.02198	0.774471	0.438652	0.999943	MiaPU1VsMia
ENSG00000162825	318.216	0.158901	0.461597	0.344241	0.730665	0.999943	MiaPU1VsMia
ENSG00000234367	30.5398	-0.82741	1.19719	-0.691128	0.489485	0.999943	MiaPU1VsMia
ENSG00000270722	31.4142	2.40245	1.36937	1.75442	0.0793584	0.999943	MiaPU1VsMia
ENSG00000272150	88.6676	0.195394	0.727621	0.268538	0.788286	0.999943	MiaPU1VsMia
ENSG00000117262	671.358	0.199386	0.388048	0.513817	0.60738	0.999943	MiaPU1VsMia
ENSG00000174827	41.6169	-0.138113	1.00964	-0.136794	0.891194	0.999943	MiaPU1VsMia
ENSG00000117281	31.0468	0.183815	1.15447	0.15922	0.873496	0.999943	MiaPU1VsMia
ENSG00000265491	1565.49	-0.130392	0.339168	-0.384448	0.700647	0.999943	MiaPU1VsMia
ENSG00000186141	1686.94	0.316498	0.350145	0.903906	0.366045	0.999943	MiaPU1VsMia
ENSG00000186364	256.349	-0.172292	0.493134	-0.349381	0.726803	0.999943	MiaPU1VsMia
ENSG00000131788	3157.43	-0.271879	0.330318	-0.823083	0.410461	0.999943	MiaPU1VsMia
ENSG00000198483	33.318	-0.0256378	1.11629	-0.022967	0.981677	0.999943	MiaPU1VsMia
ENSG00000143127	1145	-1.21293	0.496128	-2.4448	0.0144932	0.999943	MiaPU1VsMia
ENSG00000131779	2075.23	-0.418144	0.355391	-1.17658	0.239365	0.999943	MiaPU1VsMia
ENSG00000265241	8693.16	0.0370385	0.304586	0.121603	0.903214	0.999943	MiaPU1VsMia
ENSG00000211451	104.845	-0.783618	0.722565	-1.08449	0.278146	0.999943	MiaPU1VsMia
ENSG00000234222	58.0053	0.402455	0.878907	0.457904	0.647022	0.999943	MiaPU1VsMia
ENSG00000271601	3399.33	-0.600162	0.370273	-1.62086	0.105047	0.999943	MiaPU1VsMia
ENSG00000272031	238.257	-0.46321	0.523829	-0.884276	0.376547	0.999943	MiaPU1VsMia
ENSG00000121851	1493.53	-0.182819	0.34372	-0.531883	0.594807	0.999943	MiaPU1VsMia
ENSG00000265972	9111.32	-0.511618	0.347413	-1.47265	0.140845	0.999943	MiaPU1VsMia
ENSG00000201558	17.6287	0.359388	1.50771	0.238367	0.811597	0.999943	MiaPU1VsMia
ENSG00000233396	44.1237	-0.81929	1.02007	-0.803168	0.421878	0.999943	MiaPU1VsMia
ENSG00000271425	253.309	-0.240383	0.498109	-0.48259	0.629387	0.999943	MiaPU1VsMia
ENSG00000213240	10.6662	-0.822604	1.93849	-0.424352	0.671309	0.999943	MiaPU1VsMia
ENSG00000264343	77.3626	-1.13401	0.8483	-1.3368	0.181287	0.999943	MiaPU1VsMia
ENSG00000277406	11.5049	0.151396	1.84151	0.0822131	0.934477	0.999943	MiaPU1VsMia
ENSG00000273768	35.197	3.5746	1.50625	2.37317	0.017636	0.999943	MiaPU1VsMia
ENSG00000268043	571.305	-0.346459	0.411751	-0.841427	0.400109	0.999943	MiaPU1VsMia
ENSG00000230832	13.156	0.499318	1.73567	0.28768	0.773592	0.999943	MiaPU1VsMia
ENSG00000131791	1069.46	-0.129539	0.355674	-0.364208	0.715703	0.999943	MiaPU1VsMia
ENSG00000237188	131.585	-0.651523	0.654069	-0.996108	0.319198	0.999943	MiaPU1VsMia
ENSG00000131781	163.48	-0.0489523	0.571089	-0.0857173	0.931691	0.999943	MiaPU1VsMia
ENSG00000180867	230.159	-0.167114	0.510123	-0.327597	0.743217	0.999943	MiaPU1VsMia
ENSG00000226015	38.5596	0.581779	1.06095	0.548355	0.583448	0.999943	MiaPU1VsMia
ENSG00000131778	3939.44	0.248987	0.324512	0.767264	0.442924	0.999943	MiaPU1VsMia
ENSG00000278811	54.624	-0.627498	0.917257	-0.684102	0.493911	0.999943	MiaPU1VsMia
ENSG00000116128	2200.09	-0.298082	0.340712	-0.874879	0.38164	0.999943	MiaPU1VsMia
ENSG00000162836	1183.52	-0.807281	0.428941	-1.88203	0.0598314	0.999943	MiaPU1VsMia
ENSG00000265107	22.6084	1.81749	1.46626	1.23954	0.215146	0.999943	MiaPU1VsMia
ENSG00000188092	417.017	0.0315747	0.426077	0.0741055	0.940926	0.999943	MiaPU1VsMia
ENSG00000215859	41.451	0.102895	1.01053	0.101823	0.918897	0.999943	MiaPU1VsMia
ENSG00000274372	25.0889	-0.355342	1.28015	-0.277579	0.781336	0.999943	MiaPU1VsMia
ENSG00000206585	21.3154	1.38384	1.45151	0.953376	0.340399	0.999943	MiaPU1VsMia
ENSG00000263956	849.679	0.0563644	0.366477	0.1538	0.877767	0.999943	MiaPU1VsMia
ENSG00000225080	24.5385	-0.429342	1.29628	-0.33121	0.740486	0.999943	MiaPU1VsMia
ENSG00000198658	19.1046	-2.57106	1.69582	-1.51612	0.12949	0.999943	MiaPU1VsMia
ENSG00000234283	16.6768	3.0318	1.85072	1.63817	0.101386	0.999943	MiaPU1VsMia
ENSG00000228626	49.646	2.54371	1.19405	2.13031	0.0331457	0.999943	MiaPU1VsMia
ENSG00000231196	27.4655	2.01389	1.38199	1.45724	0.14505	0.999943	MiaPU1VsMia
ENSG00000274020	16.6505	1.41443	1.62035	0.872916	0.382709	0.999943	MiaPU1VsMia
ENSG00000231551	21.2627	-0.197005	1.37832	-0.142931	0.886345	0.999943	MiaPU1VsMia
ENSG00000274210	32.549	-0.755495	1.15844	-0.652164	0.514295	0.999943	MiaPU1VsMia
ENSG00000270629	648.022	-0.185125	0.390055	-0.474613	0.635063	0.999943	MiaPU1VsMia
ENSG00000178104	888.073	0.0901416	0.364543	0.247273	0.804697	0.999943	MiaPU1VsMia
ENSG00000269713	1813.15	-0.232117	0.340445	-0.681804	0.495363	0.999943	MiaPU1VsMia
ENSG00000271383	742.439	-0.066302	0.375612	-0.176517	0.859888	0.999943	MiaPU1VsMia
ENSG00000277147	26.9586	0.660253	1.25057	0.527963	0.597525	0.999943	MiaPU1VsMia
ENSG00000206828	41.4246	-0.279468	1.01532	-0.275252	0.783122	0.999943	MiaPU1VsMia
ENSG00000150337	23.1587	1.86188	1.45766	1.27731	0.201494	0.999943	MiaPU1VsMia
ENSG00000203814	181.783	1.05545	0.638162	1.6539	0.0981482	0.999943	MiaPU1VsMia
ENSG00000233030	19.0705	4.3213	2.02491	2.13407	0.0328369	0.999943	MiaPU1VsMia
ENSG00000183598	56.5558	1.65543	1.01622	1.62902	0.103309	0.999943	MiaPU1VsMia
ENSG00000270882	19.2798	0.581779	1.45426	0.400051	0.689119	0.999943	MiaPU1VsMia
ENSG00000220323	37.3364	0.00683555	1.05937	0.00645248	0.994852	0.999943	MiaPU1VsMia
ENSG00000261716	865.999	0.295344	0.377942	0.781453	0.434536	0.999943	MiaPU1VsMia
ENSG00000203819	116.57	0.963262	0.715672	1.34596	0.178317	0.999943	MiaPU1VsMia
ENSG00000184678	684.724	1.67229	0.595691	2.80731	0.00499566	0.999943	MiaPU1VsMia
ENSG00000184260	298.077	-0.887931	0.543303	-1.63432	0.102192	0.999943	MiaPU1VsMia
ENSG00000184270	17.052	-0.661671	1.54783	-0.427482	0.669028	0.999943	MiaPU1VsMia
ENSG00000178096	42.0804	1.35784	1.0929	1.24242	0.214083	0.999943	MiaPU1VsMia
ENSG00000159164	26.1726	1.63949	1.3593	1.20613	0.227768	0.999943	MiaPU1VsMia
ENSG00000143368	4478.04	0.368501	0.335048	1.09985	0.271399	0.999943	MiaPU1VsMia
ENSG00000014914	1033.63	-0.934886	0.454707	-2.05602	0.0397806	0.999943	MiaPU1VsMia
ENSG00000264522	2588.33	-0.188583	0.32774	-0.575403	0.565019	0.999943	MiaPU1VsMia
ENSG00000136631	2999.86	-0.0882543	0.319453	-0.276267	0.782343	0.999943	MiaPU1VsMia
ENSG00000023902	757.881	-0.343258	0.390673	-0.878633	0.3796	0.999943	MiaPU1VsMia
ENSG00000143401	13117.8	-0.485703	0.341892	-1.42063	0.155423	0.999943	MiaPU1VsMia
ENSG00000222222	15.4536	1.06542	1.6428	0.64854	0.516636	0.999943	MiaPU1VsMia
ENSG00000118298	241.646	-0.662414	0.542364	-1.22135	0.221955	0.999943	MiaPU1VsMia
ENSG00000117362	10435.4	0.162576	0.308341	0.52726	0.598013	0.999943	MiaPU1VsMia
ENSG00000118292	98.4874	1.09914	0.774216	1.41968	0.155702	0.999943	MiaPU1VsMia
ENSG00000159208	34.5676	1.11823	1.15668	0.966756	0.333666	0.999943	MiaPU1VsMia
ENSG00000266472	5461.59	0.346624	0.330156	1.04988	0.293774	0.999943	MiaPU1VsMia
ENSG00000117360	4033.88	0.306054	0.329662	0.928389	0.353206	0.999943	MiaPU1VsMia
ENSG00000163125	3082.34	0.0491848	0.317894	0.154721	0.877042	0.999943	MiaPU1VsMia
ENSG00000143374	3618.47	-0.169013	0.319891	-0.528345	0.59726	0.999943	MiaPU1VsMia
ENSG00000143369	179.031	1.02274	0.636237	1.60748	0.107949	0.999943	MiaPU1VsMia
ENSG00000228126	44.054	-0.511571	0.99838	-0.512401	0.60837	0.999943	MiaPU1VsMia
ENSG00000237781	34.0079	-0.754101	1.13612	-0.66375	0.50685	0.999943	MiaPU1VsMia
ENSG00000143382	1835.03	-0.606053	0.384008	-1.57823	0.114513	0.999943	MiaPU1VsMia
ENSG00000203804	71.2141	0.887881	0.844098	1.05187	0.292859	0.999943	MiaPU1VsMia
ENSG00000274963	12.0817	1.77942	1.91068	0.931301	0.351698	0.999943	MiaPU1VsMia
ENSG00000143384	18898.9	0.119991	0.303247	0.395686	0.692337	0.999943	MiaPU1VsMia
ENSG00000143420	9829.23	0.050498	0.303977	0.166125	0.868059	0.999943	MiaPU1VsMia
ENSG00000143457	1370.64	-0.0885665	0.342741	-0.258406	0.796093	0.999943	MiaPU1VsMia
ENSG00000163131	674.935	0.800253	0.456078	1.75464	0.0793211	0.999943	MiaPU1VsMia
ENSG00000143387	261.276	-0.174843	0.490328	-0.356583	0.721404	0.999943	MiaPU1VsMia
ENSG00000143437	2779.54	-0.343464	0.340004	-1.01017	0.312412	0.999943	MiaPU1VsMia
ENSG00000143379	1862.09	-0.223347	0.33895	-0.658938	0.509936	0.999943	MiaPU1VsMia
ENSG00000143418	11741.4	-0.0957774	0.304243	-0.314806	0.752909	0.999943	MiaPU1VsMia
ENSG00000231073	22.861	-1.47309	1.42526	-1.03356	0.301343	0.999943	MiaPU1VsMia
ENSG00000143412	435.596	-0.409083	0.442387	-0.924718	0.355113	0.999943	MiaPU1VsMia
ENSG00000143409	890.17	-0.858298	0.449519	-1.90937	0.0562143	0.999943	MiaPU1VsMia
ENSG00000143363	1350.94	-0.163125	0.346548	-0.470715	0.637844	0.999943	MiaPU1VsMia
ENSG00000163141	37.0217	-0.666491	1.08814	-0.612505	0.540204	0.999943	MiaPU1VsMia
ENSG00000143443	846.537	0.354182	0.384753	0.920545	0.357288	0.999943	MiaPU1VsMia
ENSG00000197622	3479.08	-0.0335071	0.315374	-0.106246	0.915388	0.999943	MiaPU1VsMia
ENSG00000213190	781.493	-0.500685	0.405865	-1.23363	0.217343	0.999943	MiaPU1VsMia
ENSG00000143458	542.588	0.92008	0.489375	1.88011	0.060093	0.999943	MiaPU1VsMia
ENSG00000261168	31.3258	-1.61616	1.26776	-1.27481	0.202375	0.999943	MiaPU1VsMia
ENSG00000143434	786.768	-0.584186	0.416147	-1.4038	0.160379	0.999943	MiaPU1VsMia
ENSG00000163154	20.3805	0.713024	1.42427	0.500625	0.616635	0.999943	MiaPU1VsMia
ENSG00000163156	1566.1	0.20766	0.343514	0.604517	0.5455	0.999943	MiaPU1VsMia
ENSG00000163155	316.52	-0.287469	0.469241	-0.612627	0.540123	0.999943	MiaPU1VsMia
ENSG00000163159	2269.97	0.157929	0.329011	0.48001	0.63122	0.999943	MiaPU1VsMia
ENSG00000143398	6976.01	0.0179282	0.306179	0.0585546	0.953307	0.999943	MiaPU1VsMia
ENSG00000159352	9836.59	-0.0627849	0.304245	-0.206363	0.836507	0.999943	MiaPU1VsMia
ENSG00000232671	67.7724	1.21133	0.896808	1.35072	0.176786	0.999943	MiaPU1VsMia
ENSG00000143373	2506.78	-0.115835	0.324458	-0.35701	0.721084	0.999943	MiaPU1VsMia
ENSG00000143393	4223.61	0.114289	0.314538	0.363356	0.716339	0.999943	MiaPU1VsMia
ENSG00000143390	3576.73	-0.314169	0.332364	-0.945256	0.344528	0.999943	MiaPU1VsMia
ENSG00000237976	58.5991	-0.0670303	0.865826	-0.0774178	0.938291	0.999943	MiaPU1VsMia
ENSG00000143416	902.021	0.82653	0.443717	1.86274	0.0624989	0.999943	MiaPU1VsMia
ENSG00000159377	16154.9	0.342388	0.322548	1.06151	0.288458	0.999943	MiaPU1VsMia
ENSG00000143442	3619.13	-0.0139865	0.314503	-0.0444716	0.964528	0.999943	MiaPU1VsMia
ENSG00000143375	422.309	-0.231097	0.431612	-0.535426	0.592355	0.999943	MiaPU1VsMia
ENSG00000143367	791.117	0.372525	0.39066	0.953577	0.340298	0.999943	MiaPU1VsMia
ENSG00000232536	17.035	2.3924	1.73015	1.38277	0.166735	0.999943	MiaPU1VsMia
ENSG00000250734	19.8736	-0.829987	1.45287	-0.571275	0.567813	0.999943	MiaPU1VsMia
ENSG00000143376	2102.87	-0.285524	0.340711	-0.838023	0.402018	0.999943	MiaPU1VsMia
ENSG00000143436	5138.43	-0.0285563	0.309525	-0.0922584	0.926493	0.999943	MiaPU1VsMia
ENSG00000143450	109.817	0.503432	0.683942	0.736074	0.461686	0.999943	MiaPU1VsMia
ENSG00000249602	52.7203	0.555225	0.924329	0.600679	0.548054	0.999943	MiaPU1VsMia
ENSG00000268288	12.6754	-0.640608	1.77698	-0.360504	0.71847	0.999943	MiaPU1VsMia
ENSG00000182134	1186.13	-0.251222	0.358082	-0.701577	0.482943	0.999943	MiaPU1VsMia
ENSG00000203288	45.2772	-0.00937979	0.970647	-0.00966344	0.99229	0.999943	MiaPU1VsMia
ENSG00000213171	27.1074	2.31254	1.4318	1.61513	0.106283	0.999943	MiaPU1VsMia
ENSG00000143365	194.629	-1.50785	0.695527	-2.16793	0.030164	0.999943	MiaPU1VsMia
ENSG00000225556	33.2916	-0.505483	1.13077	-0.447027	0.654856	0.999943	MiaPU1VsMia
ENSG00000201134	11.8367	-1.72306	1.93487	-0.89053	0.373181	0.999943	MiaPU1VsMia
ENSG00000234614	49.9855	-0.475148	0.942684	-0.504037	0.614235	0.999943	MiaPU1VsMia
ENSG00000196407	52.8334	-0.240924	0.909854	-0.264794	0.791168	0.999943	MiaPU1VsMia
ENSG00000159445	1466.72	-0.174526	0.343912	-0.507472	0.611824	0.999943	MiaPU1VsMia
ENSG00000197747	9782.81	-0.373663	0.328701	-1.13679	0.255628	0.999943	MiaPU1VsMia
ENSG00000163191	10424.7	0.608531	0.360972	1.68582	0.0918314	0.999943	MiaPU1VsMia
ENSG00000159450	84.0988	0.17383	0.743155	0.233908	0.815056	0.999943	MiaPU1VsMia
ENSG00000237975	36.3148	1.30795	1.15309	1.1343	0.256668	0.999943	MiaPU1VsMia
ENSG00000197915	88.7901	0.408168	0.736391	0.554282	0.579386	0.999943	MiaPU1VsMia
ENSG00000143631	59.7091	1.04048	0.919967	1.131	0.258055	0.999943	MiaPU1VsMia
ENSG00000163220	849.405	0.714704	0.429994	1.66212	0.0964877	0.999943	MiaPU1VsMia
ENSG00000163221	65.6407	0.918469	0.874231	1.0506	0.293441	0.999943	MiaPU1VsMia
ENSG00000143546	599.945	0.568154	0.4319	1.31548	0.18835	0.999943	MiaPU1VsMia
ENSG00000238279	184.175	0.1671	0.549586	0.304046	0.761093	0.999943	MiaPU1VsMia
ENSG00000197956	31647	0.240921	0.310328	0.776344	0.437546	0.999943	MiaPU1VsMia
ENSG00000196420	526.164	0.733638	0.464263	1.58022	0.114056	0.999943	MiaPU1VsMia
ENSG00000196154	31698	0.415334	0.329822	1.25926	0.207935	0.999943	MiaPU1VsMia
ENSG00000188015	604.978	0.670042	0.444769	1.50649	0.131941	0.999943	MiaPU1VsMia
ENSG00000196754	1085.14	-0.499065	0.388239	-1.28546	0.198631	0.999943	MiaPU1VsMia
ENSG00000188643	3203.74	-0.419858	0.346309	-1.21238	0.225367	0.999943	MiaPU1VsMia
ENSG00000189334	207.638	-0.647526	0.564569	-1.14694	0.251407	0.999943	MiaPU1VsMia
ENSG00000189171	2727.06	0.216448	0.32852	0.658857	0.509987	0.999943	MiaPU1VsMia
ENSG00000271853	43.8276	1.51571	1.09522	1.38393	0.166379	0.999943	MiaPU1VsMia
ENSG00000160678	725.425	0.513031	0.411838	1.24571	0.212871	0.999943	MiaPU1VsMia
ENSG00000272030	91.2101	0.715496	0.7522	0.951205	0.3415	0.999943	MiaPU1VsMia
ENSG00000160679	4594.21	-0.111898	0.313243	-0.357223	0.720925	0.999943	MiaPU1VsMia
ENSG00000143553	1453.54	0.108168	0.341002	0.317206	0.751087	0.999943	MiaPU1VsMia
ENSG00000143621	18922.5	-0.111486	0.302849	-0.368125	0.71278	0.999943	MiaPU1VsMia
ENSG00000169418	59.5416	-1.81054	1.0244	-1.76741	0.0771602	0.999943	MiaPU1VsMia
ENSG00000143624	4960.28	0.0855994	0.311227	0.275038	0.783287	0.999943	MiaPU1VsMia
ENSG00000143554	994.276	-0.507598	0.393483	-1.29001	0.197047	0.999943	MiaPU1VsMia
ENSG00000143614	1446.19	-0.326074	0.356629	-0.914324	0.360547	0.999943	MiaPU1VsMia
ENSG00000223599	12.7716	-0.401143	1.75982	-0.227946	0.819688	0.999943	MiaPU1VsMia
ENSG00000198837	3324.77	-0.307327	0.332899	-0.923184	0.355911	0.999943	MiaPU1VsMia
ENSG00000160741	2382.64	0.273273	0.336352	0.812461	0.416527	0.999943	MiaPU1VsMia
ENSG00000143570	6250.38	0.0633292	0.307963	0.205639	0.837073	0.999943	MiaPU1VsMia
ENSG00000282386	56.2751	-0.520583	0.898429	-0.579437	0.562295	0.999943	MiaPU1VsMia
ENSG00000273026	23.6998	-0.903644	1.34688	-0.670915	0.502275	0.999943	MiaPU1VsMia
ENSG00000143578	267.468	-0.842376	0.55085	-1.52923	0.126207	0.999943	MiaPU1VsMia
ENSG00000143543	4457.22	0.183855	0.317679	0.578744	0.562762	0.999943	MiaPU1VsMia
ENSG00000272654	97.2889	-0.712269	0.735414	-0.968529	0.33278	0.999943	MiaPU1VsMia
ENSG00000143545	7142.95	0.222635	0.315428	0.705819	0.4803	0.999943	MiaPU1VsMia
ENSG00000177954	32458.7	0.552618	0.349051	1.5832	0.113376	0.999943	MiaPU1VsMia
ENSG00000143552	65.7538	0.254897	0.826969	0.308231	0.757907	0.999943	MiaPU1VsMia
ENSG00000143549	25897.3	0.0471709	0.299838	0.157321	0.874991	0.999943	MiaPU1VsMia
ENSG00000143612	6408.43	0.185124	0.313583	0.590349	0.554957	0.999943	MiaPU1VsMia
ENSG00000143569	14614.6	0.305114	0.31893	0.956682	0.338728	0.999943	MiaPU1VsMia
ENSG00000143575	4102.99	0.0468246	0.312868	0.149662	0.881031	0.999943	MiaPU1VsMia
ENSG00000143515	4301.24	-0.471276	0.348596	-1.35193	0.176398	0.999943	MiaPU1VsMia
ENSG00000160712	200.03	0.0678888	0.531903	0.127634	0.898439	0.999943	MiaPU1VsMia
ENSG00000160714	4323.16	0.296716	0.327756	0.905293	0.36531	0.999943	MiaPU1VsMia
ENSG00000160716	39.5115	-0.23327	1.03582	-0.225203	0.821821	0.999943	MiaPU1VsMia
ENSG00000160710	21336.3	0.0192336	0.299986	0.0641151	0.948879	0.999943	MiaPU1VsMia
ENSG00000163344	1241.64	-0.4173	0.372402	-1.12056	0.262474	0.999943	MiaPU1VsMia
ENSG00000270361	19.1403	2.32755	1.64134	1.41808	0.156168	0.999943	MiaPU1VsMia
ENSG00000163346	2832.77	-0.0230263	0.319284	-0.0721185	0.942508	0.999943	MiaPU1VsMia
ENSG00000163348	2482.77	0.0811701	0.323413	0.25098	0.80183	0.999943	MiaPU1VsMia
ENSG00000271380	101.23	0.508249	0.705814	0.720088	0.471471	0.999943	MiaPU1VsMia
ENSG00000160691	42942.4	0.745827	0.378862	1.9686	0.0489993	0.999943	MiaPU1VsMia
ENSG00000173207	5019.61	-0.145176	0.313765	-0.462692	0.643585	0.999943	MiaPU1VsMia
ENSG00000264349	22.1712	-0.308036	1.35439	-0.227435	0.820086	0.999943	MiaPU1VsMia
ENSG00000160688	2531.8	0.453918	0.355111	1.27824	0.201164	0.999943	MiaPU1VsMia
ENSG00000160685	1961.5	0.123135	0.331338	0.371628	0.71017	0.999943	MiaPU1VsMia
ENSG00000163354	69.0994	-0.0356664	0.805743	-0.0442652	0.964693	0.999943	MiaPU1VsMia
ENSG00000163357	59.6998	-0.0125826	0.858431	-0.0146577	0.988305	0.999943	MiaPU1VsMia
ENSG00000232093	64.5043	-0.326417	0.837365	-0.389814	0.696674	0.999943	MiaPU1VsMia
ENSG00000143537	6384.92	0.164018	0.312223	0.525323	0.599358	0.999943	MiaPU1VsMia
ENSG00000243364	488.883	-0.393143	0.429649	-0.915034	0.360174	0.999943	MiaPU1VsMia
ENSG00000143590	255.622	-1.0679	0.588987	-1.81312	0.0698133	0.999943	MiaPU1VsMia
ENSG00000169242	750.885	-0.246639	0.383285	-0.643488	0.519908	0.999943	MiaPU1VsMia
ENSG00000169241	3109.23	0.198794	0.324557	0.612509	0.540201	0.999943	MiaPU1VsMia
ENSG00000179085	1490.97	-0.00324822	0.338014	-0.00960973	0.992333	0.999943	MiaPU1VsMia
ENSG00000163463	1335.89	-0.201551	0.349315	-0.576988	0.563947	0.999943	MiaPU1VsMia
ENSG00000163462	213.577	-1.17699	0.630695	-1.86617	0.0620172	0.999943	MiaPU1VsMia
ENSG00000185499	927.886	-0.319536	0.376285	-0.849184	0.395779	0.999943	MiaPU1VsMia
ENSG00000279487	18.9915	0.124923	1.45158	0.0860598	0.931419	0.999943	MiaPU1VsMia
ENSG00000231064	335.353	-0.552787	0.485987	-1.13745	0.255349	0.999943	MiaPU1VsMia
ENSG00000169231	5182.73	0.122364	0.312191	0.391953	0.695093	0.999943	MiaPU1VsMia
ENSG00000173171	1748.26	0.0140387	0.332309	0.0422458	0.966303	0.999943	MiaPU1VsMia
ENSG00000160766	370.51	0.720943	0.494981	1.4565	0.145253	0.999943	MiaPU1VsMia
ENSG00000236675	478.918	0.0391896	0.411766	0.0951744	0.924176	0.999943	MiaPU1VsMia
ENSG00000177628	3007.06	0.219188	0.326718	0.670877	0.502299	0.999943	MiaPU1VsMia
ENSG00000160767	4704.61	-0.315219	0.328562	-0.959387	0.337364	0.999943	MiaPU1VsMia
ENSG00000116521	3128.18	0.260715	0.329424	0.791427	0.428695	0.999943	MiaPU1VsMia
ENSG00000176444	3454.88	-0.0668609	0.316134	-0.211495	0.832501	0.999943	MiaPU1VsMia
ENSG00000143630	774.147	-0.322586	0.3874	-0.832693	0.405018	0.999943	MiaPU1VsMia
ENSG00000160752	6541.37	-0.362032	0.330262	-1.0962	0.272992	0.999943	MiaPU1VsMia
ENSG00000225855	394.224	-0.341137	0.446794	-0.763523	0.445151	0.999943	MiaPU1VsMia
ENSG00000160753	2289.57	0.126249	0.327173	0.385878	0.699587	0.999943	MiaPU1VsMia
ENSG00000116539	6941.68	-0.0857786	0.307625	-0.278842	0.780366	0.999943	MiaPU1VsMia
ENSG00000235919	334.961	-0.269189	0.4608	-0.584177	0.559102	0.999943	MiaPU1VsMia
ENSG00000271267	23.2021	0.402456	1.32719	0.30324	0.761707	0.999943	MiaPU1VsMia
ENSG00000232519	12.894	1.107	1.78817	0.619067	0.535872	0.999943	MiaPU1VsMia
ENSG00000125459	1397.27	0.176602	0.345881	0.510584	0.609642	0.999943	MiaPU1VsMia
ENSG00000246203	39.2061	0.691961	1.06029	0.652613	0.514006	0.999943	MiaPU1VsMia
ENSG00000163374	2994.21	0.170759	0.323443	0.52794	0.597541	0.999943	MiaPU1VsMia
ENSG00000132676	6459.84	0.168001	0.312363	0.537839	0.590688	0.999943	MiaPU1VsMia
ENSG00000203761	377.486	-0.261042	0.445885	-0.585448	0.558247	0.999943	MiaPU1VsMia
ENSG00000116580	3003.02	-0.131451	0.32123	-0.409212	0.682384	0.999943	MiaPU1VsMia
ENSG00000132718	82.2027	-0.336894	0.756914	-0.445088	0.656256	0.999943	MiaPU1VsMia
ENSG00000143622	1341.57	0.218689	0.350239	0.6244	0.532365	0.999943	MiaPU1VsMia
ENSG00000132680	5477.22	0.12592	0.311716	0.403957	0.686245	0.999943	MiaPU1VsMia
ENSG00000207475	14.1606	0.483376	1.6759	0.288428	0.773019	0.999943	MiaPU1VsMia
ENSG00000173080	41.8091	0.00129008	1.0062	0.00128213	0.998977	0.999943	MiaPU1VsMia
ENSG00000116584	4575.18	0.351249	0.332721	1.05569	0.291112	0.999943	MiaPU1VsMia
ENSG00000273002	79.0928	-0.398236	0.772253	-0.515681	0.606077	0.999943	MiaPU1VsMia
ENSG00000163479	10731	0.151087	0.307474	0.491381	0.623157	0.999943	MiaPU1VsMia
ENSG00000160803	8150.6	0.177632	0.311004	0.571155	0.567895	0.999943	MiaPU1VsMia
ENSG00000116586	2389.7	0.349893	0.343936	1.01732	0.309001	0.999943	MiaPU1VsMia
ENSG00000132698	44.316	-0.675769	1.00666	-0.6713	0.50203	0.999943	MiaPU1VsMia
ENSG00000254726	2514.28	-0.132975	0.325194	-0.408909	0.682607	0.999943	MiaPU1VsMia
ENSG00000160789	22178.5	-0.350682	0.322602	-1.08704	0.277018	0.999943	MiaPU1VsMia
ENSG00000196189	68.6281	0.642208	0.833941	0.770088	0.441248	0.999943	MiaPU1VsMia
ENSG00000160785	2596.76	0.433604	0.351986	1.23188	0.217994	0.999943	MiaPU1VsMia
ENSG00000260238	75.4852	-0.066378	0.776125	-0.0855249	0.931844	0.999943	MiaPU1VsMia
ENSG00000160783	859.314	0.027069	0.365398	0.0740811	0.940946	0.999943	MiaPU1VsMia
ENSG00000242252	24.9927	-0.475146	1.28737	-0.369082	0.712067	0.999943	MiaPU1VsMia
ENSG00000160781	850.312	0.507557	0.401568	1.26394	0.206253	0.999943	MiaPU1VsMia
ENSG00000198952	6461.73	0.605739	0.363687	1.66555	0.095803	0.999943	MiaPU1VsMia
ENSG00000163472	432.932	-0.178594	0.426209	-0.419029	0.675195	0.999943	MiaPU1VsMia
ENSG00000198715	901.526	0.17274	0.367056	0.47061	0.637919	0.999943	MiaPU1VsMia
ENSG00000163468	41492.3	0.203314	0.306699	0.662908	0.507389	0.999943	MiaPU1VsMia
ENSG00000163467	105.948	0.85608	0.726427	1.17848	0.238605	0.999943	MiaPU1VsMia
ENSG00000125462	21.4813	0.833317	1.39804	0.596063	0.551133	0.999943	MiaPU1VsMia
ENSG00000236947	35.2311	-0.0908068	1.08854	-0.0834204	0.933517	0.999943	MiaPU1VsMia
ENSG00000116604	2639.4	-0.073248	0.32176	-0.227648	0.81992	0.999943	MiaPU1VsMia
ENSG00000183856	3849.28	-0.23819	0.323969	-0.735226	0.462202	0.999943	MiaPU1VsMia
ENSG00000163382	7503.46	0.287163	0.320925	0.8948	0.370894	0.999943	MiaPU1VsMia
ENSG00000160818	4609.21	0.714033	0.383726	1.86079	0.0627738	0.999943	MiaPU1VsMia
ENSG00000280316	20.2581	-0.220573	1.41053	-0.156376	0.875737	0.999943	MiaPU1VsMia
ENSG00000132702	29.9026	1.09406	1.22754	0.891263	0.372788	0.999943	MiaPU1VsMia
ENSG00000272068	1475.31	0.165288	0.343103	0.481744	0.629988	0.999943	MiaPU1VsMia
ENSG00000132692	541.134	0.090337	0.401186	0.225175	0.821843	0.999943	MiaPU1VsMia
ENSG00000272405	4164.93	0.264748	0.325125	0.814294	0.415476	0.999943	MiaPU1VsMia
ENSG00000229953	838.349	0.115116	0.368877	0.312072	0.754986	0.999943	MiaPU1VsMia
ENSG00000132688	1331.68	-0.801854	0.42371	-1.89246	0.05843	0.999943	MiaPU1VsMia
ENSG00000143320	206.277	0.178838	0.529077	0.338018	0.735349	0.999943	MiaPU1VsMia
ENSG00000223356	13.7762	-0.351103	1.69616	-0.206998	0.836011	0.999943	MiaPU1VsMia
ENSG00000143319	3661.07	0.521749	0.357715	1.45856	0.144686	0.999943	MiaPU1VsMia
ENSG00000143303	1255.06	-0.498903	0.381965	-1.30615	0.191503	0.999943	MiaPU1VsMia
ENSG00000143314	2766.67	-0.00629521	0.319703	-0.0196908	0.98429	0.999943	MiaPU1VsMia
ENSG00000143321	29171.8	-0.102731	0.301274	-0.340987	0.733113	0.999943	MiaPU1VsMia
ENSG00000143294	5094.47	0.310246	0.327067	0.948572	0.342838	0.999943	MiaPU1VsMia
ENSG00000027869	127.078	0.0387634	0.627582	0.0617664	0.950749	0.999943	MiaPU1VsMia
ENSG00000198400	20.4767	0.861887	1.43082	0.602374	0.546925	0.999943	MiaPU1VsMia
ENSG00000187800	141.876	-0.312215	0.610553	-0.511364	0.609096	0.999943	MiaPU1VsMia
ENSG00000160838	68.5227	-0.29076	0.8146	-0.356937	0.721139	0.999943	MiaPU1VsMia
ENSG00000132694	3182.86	-0.312135	0.334159	-0.934091	0.350257	0.999943	MiaPU1VsMia
ENSG00000224520	17.1047	1.27692	1.58751	0.804358	0.42119	0.999943	MiaPU1VsMia
ENSG00000117036	1702.94	0.128584	0.336082	0.382598	0.702018	0.999943	MiaPU1VsMia
ENSG00000143297	10.9809	1.59885	1.97232	0.810643	0.417571	0.999943	MiaPU1VsMia
ENSG00000160856	22.2936	0.539959	1.35755	0.397745	0.690818	0.999943	MiaPU1VsMia
ENSG00000163534	17.9171	0.861887	1.52077	0.566742	0.57089	0.999943	MiaPU1VsMia
ENSG00000183853	13373	-0.0568281	0.302387	-0.187931	0.85093	0.999943	MiaPU1VsMia
ENSG00000226520	29.3957	0.0318126	1.18271	0.0268982	0.978541	0.999943	MiaPU1VsMia
ENSG00000158473	23.3246	1.27692	1.38516	0.921858	0.356603	0.999943	MiaPU1VsMia
ENSG00000163563	135.028	0.482598	0.632341	0.763192	0.445349	0.999943	MiaPU1VsMia
ENSG00000163564	18.6333	0.354928	1.46882	0.241641	0.809058	0.999943	MiaPU1VsMia
ENSG00000163565	608.991	-0.157977	0.393615	-0.401348	0.688164	0.999943	MiaPU1VsMia
ENSG00000163568	60.2409	-1.02888	0.918218	-1.12052	0.262492	0.999943	MiaPU1VsMia
ENSG00000179639	14.9994	1.20292	1.67693	0.717335	0.473167	0.999943	MiaPU1VsMia
ENSG00000158716	24.8269	-0.0709976	1.27997	-0.0554683	0.955765	0.999943	MiaPU1VsMia
ENSG00000181036	15.7854	-0.27056	1.5879	-0.170389	0.864704	0.999943	MiaPU1VsMia
ENSG00000188004	20.3976	-1.64061	1.51715	-1.08137	0.279532	0.999943	MiaPU1VsMia
ENSG00000272668	10.6662	-0.822604	1.93849	-0.424352	0.671309	0.999943	MiaPU1VsMia
ENSG00000213085	32.4095	0.0545325	1.13055	0.0482354	0.961529	0.999943	MiaPU1VsMia
ENSG00000158710	13577.4	-0.0952112	0.303484	-0.313727	0.753728	0.999943	MiaPU1VsMia
ENSG00000085552	57.1496	1.04865	0.936605	1.11963	0.26287	0.999943	MiaPU1VsMia
ENSG00000224259	16.266	0.639495	1.57694	0.40553	0.685088	0.999943	MiaPU1VsMia
ENSG00000260766	189.206	-0.386551	0.556617	-0.694466	0.48739	0.999943	MiaPU1VsMia
ENSG00000143315	1271.83	0.0163733	0.344647	0.0475074	0.962109	0.999943	MiaPU1VsMia
ENSG00000162729	1491.51	0.0681158	0.338786	0.201058	0.840653	0.999943	MiaPU1VsMia
ENSG00000227741	49.8987	0.691961	0.95581	0.723952	0.469095	0.999943	MiaPU1VsMia
ENSG00000162734	6934.37	1.30698	0.478721	2.73014	0.00633067	0.999943	MiaPU1VsMia
ENSG00000132716	5021.4	-0.0296505	0.309823	-0.0957014	0.923758	0.999943	MiaPU1VsMia
ENSG00000228606	37.3628	0.433043	1.0682	0.405397	0.685186	0.999943	MiaPU1VsMia
ENSG00000162735	3912.29	0.0907359	0.314756	0.288274	0.773137	0.999943	MiaPU1VsMia
ENSG00000122218	15510.2	0.283932	0.31653	0.897017	0.36971	0.999943	MiaPU1VsMia
ENSG00000235082	18.5108	-0.666488	1.49021	-0.447244	0.654699	0.999943	MiaPU1VsMia
ENSG00000162736	6082.97	0.264776	0.32062	0.825825	0.408903	0.999943	MiaPU1VsMia
ENSG00000171786	13.156	0.499318	1.73567	0.28768	0.773592	0.999943	MiaPU1VsMia
ENSG00000162739	15.4536	1.06542	1.6428	0.64854	0.516636	0.999943	MiaPU1VsMia
ENSG00000066294	25.7881	1.107	1.30997	0.845057	0.398079	0.999943	MiaPU1VsMia
ENSG00000117091	111.809	0.922814	0.720752	1.28035	0.200422	0.999943	MiaPU1VsMia
ENSG00000026751	22.844	0.598853	1.34521	0.445176	0.656193	0.999943	MiaPU1VsMia
ENSG00000122224	14.1606	0.483376	1.6759	0.288428	0.773019	0.999943	MiaPU1VsMia
ENSG00000122223	27.2206	0.38384	1.23197	0.311566	0.75537	0.999943	MiaPU1VsMia
ENSG00000213080	44.395	0.408169	0.987989	0.413131	0.679511	0.999943	MiaPU1VsMia
ENSG00000158769	381.388	-1.0565	0.541139	-1.95236	0.0508951	0.999943	MiaPU1VsMia
ENSG00000215845	14.7808	-0.308035	1.63911	-0.187928	0.850933	0.999943	MiaPU1VsMia
ENSG00000158773	2804.34	0.222747	0.32841	0.67826	0.497607	0.999943	MiaPU1VsMia
ENSG00000186517	213.203	-0.114656	0.52154	-0.21984	0.825995	0.999943	MiaPU1VsMia
ENSG00000143217	26.4082	0.611343	1.25954	0.485369	0.627415	0.999943	MiaPU1VsMia
ENSG00000162755	234.745	-0.343414	0.516413	-0.664999	0.506051	0.999943	MiaPU1VsMia
ENSG00000143256	3538.43	0.278561	0.328915	0.846909	0.397046	0.999943	MiaPU1VsMia
ENSG00000158793	1461.82	0.134709	0.341905	0.393995	0.693585	0.999943	MiaPU1VsMia
ENSG00000158796	1616.32	-0.0971245	0.336668	-0.288487	0.772974	0.999943	MiaPU1VsMia
ENSG00000143222	2741.54	0.309736	0.336777	0.919708	0.357725	0.999943	MiaPU1VsMia
ENSG00000143258	1734.34	-0.158797	0.337022	-0.471179	0.637513	0.999943	MiaPU1VsMia
ENSG00000143224	823.39	-0.341174	0.385245	-0.885603	0.375832	0.999943	MiaPU1VsMia
ENSG00000158850	1903.55	-0.184371	0.335585	-0.549403	0.582729	0.999943	MiaPU1VsMia
ENSG00000158859	221.363	-0.0158589	0.513631	-0.0308761	0.975368	0.999943	MiaPU1VsMia
ENSG00000158864	8151.93	-0.114187	0.307418	-0.371439	0.71031	0.999943	MiaPU1VsMia
ENSG00000158869	80.8757	0.660252	0.782566	0.843701	0.398836	0.999943	MiaPU1VsMia
ENSG00000158882	1199.86	0.41292	0.373224	1.10636	0.26857	0.999943	MiaPU1VsMia
ENSG00000143257	50.2832	0.935886	0.973929	0.960939	0.336583	0.999943	MiaPU1VsMia
ENSG00000158887	25.4563	2.20292	1.45024	1.51901	0.128761	0.999943	MiaPU1VsMia
ENSG00000143252	9335.79	0.0621145	0.304573	0.20394	0.838401	0.999943	MiaPU1VsMia
ENSG00000283696	22.5556	0.212795	1.3399	0.158814	0.873815	0.999943	MiaPU1VsMia
ENSG00000283360	11.3127	-0.360501	1.86257	-0.19355	0.846528	0.999943	MiaPU1VsMia
ENSG00000283317	16.4055	-0.986105	1.59864	-0.616841	0.53734	0.999943	MiaPU1VsMia
ENSG00000143226	57.3325	0.0506481	0.873863	0.0579589	0.953781	0.999943	MiaPU1VsMia
ENSG00000173110	136.304	0.893594	0.672085	1.32959	0.183655	0.999943	MiaPU1VsMia
ENSG00000203747	81.7842	0.619029	0.77574	0.797986	0.424879	0.999943	MiaPU1VsMia
ENSG00000244682	27.7709	0.434466	1.22254	0.35538	0.722305	0.999943	MiaPU1VsMia
ENSG00000225217	15.3311	-0.192558	1.60822	-0.119734	0.904694	0.999943	MiaPU1VsMia
ENSG00000162747	64.6872	-1.23765	0.918245	-1.34784	0.17771	0.999943	MiaPU1VsMia
ENSG00000162746	52.6939	0.249443	0.91035	0.274008	0.784078	0.999943	MiaPU1VsMia
ENSG00000081721	1578.83	0.32658	0.353434	0.924021	0.355475	0.999943	MiaPU1VsMia
ENSG00000118217	4468.55	-0.170511	0.316785	-0.538255	0.590401	0.999943	MiaPU1VsMia
ENSG00000229808	32.7242	0.824412	1.15765	0.712144	0.476376	0.999943	MiaPU1VsMia
ENSG00000162745	37.4759	-0.69506	1.08434	-0.640999	0.521524	0.999943	MiaPU1VsMia
ENSG00000198929	522.553	0.141527	0.405977	0.348609	0.727383	0.999943	MiaPU1VsMia
ENSG00000254706	42.3858	0.414428	1.0088	0.410813	0.68121	0.999943	MiaPU1VsMia
ENSG00000239887	1039.75	0.3202	0.370223	0.864884	0.387102	0.999943	MiaPU1VsMia
ENSG00000171722	32.1211	-0.216115	1.13806	-0.189898	0.849389	0.999943	MiaPU1VsMia
ENSG00000152332	12824.6	0.108271	0.304311	0.355791	0.721997	0.999943	MiaPU1VsMia
ENSG00000117143	9135.06	-0.0734069	0.305035	-0.240651	0.809826	0.999943	MiaPU1VsMia
ENSG00000272574	47.505	0.461348	0.9615	0.479822	0.631354	0.999943	MiaPU1VsMia
ENSG00000162733	4590.77	-0.794817	0.396758	-2.00328	0.0451474	0.999943	MiaPU1VsMia
ENSG00000132196	983.276	-0.658142	0.41453	-1.58768	0.112358	0.999943	MiaPU1VsMia
ENSG00000185860	3600.3	0.393371	0.34109	1.15328	0.248796	0.999943	MiaPU1VsMia
ENSG00000230739	169.788	0.641687	0.598941	1.07137	0.284003	0.999943	MiaPU1VsMia
ENSG00000117152	46338.3	-0.241949	0.309802	-0.780978	0.434815	0.999943	MiaPU1VsMia
ENSG00000143248	58854.1	-0.204666	0.30636	-0.668057	0.504097	0.999943	MiaPU1VsMia
ENSG00000232892	65.6407	0.918469	0.874231	1.0506	0.293441	0.999943	MiaPU1VsMia
ENSG00000232995	241.612	-0.283545	0.507915	-0.558253	0.576672	0.999943	MiaPU1VsMia
ENSG00000143228	4247.46	-0.653854	0.375278	-1.74232	0.0814524	0.999943	MiaPU1VsMia
ENSG00000185630	95.0797	0.322727	0.712029	0.45325	0.650369	0.999943	MiaPU1VsMia
ENSG00000143198	1777.01	0.104795	0.333666	0.314072	0.753466	0.999943	MiaPU1VsMia
ENSG00000143149	6077.58	-0.0958815	0.309278	-0.310017	0.756548	0.999943	MiaPU1VsMia
ENSG00000215838	16.3357	-0.163645	1.56008	-0.104896	0.916459	0.999943	MiaPU1VsMia
ENSG00000143183	5705.38	0.0193358	0.308214	0.062735	0.949978	0.999943	MiaPU1VsMia
ENSG00000224358	59.0099	0.400306	0.872345	0.458885	0.646317	0.999943	MiaPU1VsMia
ENSG00000143179	5380.33	-0.00765246	0.308821	-0.0247796	0.980231	0.999943	MiaPU1VsMia
ENSG00000236364	48.6755	0.247177	0.942792	0.262175	0.793186	0.999943	MiaPU1VsMia
ENSG00000188859	110.952	-0.281371	0.668524	-0.420884	0.67384	0.999943	MiaPU1VsMia
ENSG00000215835	16.3621	0.824412	1.58311	0.520756	0.602537	0.999943	MiaPU1VsMia
ENSG00000143157	5012.33	0.218618	0.318721	0.685922	0.492763	0.999943	MiaPU1VsMia
ENSG00000152382	1073.19	-0.136173	0.35581	-0.382711	0.701934	0.999943	MiaPU1VsMia
ENSG00000143167	40.9533	0.861886	1.05361	0.818031	0.413339	0.999943	MiaPU1VsMia
ENSG00000272205	32.532	0.639494	1.1479	0.557101	0.577458	0.999943	MiaPU1VsMia
ENSG00000143190	1326.01	-0.546968	0.386189	-1.41632	0.156681	0.999943	MiaPU1VsMia
ENSG00000272033	13.4878	-1.045	1.75405	-0.595763	0.551334	0.999943	MiaPU1VsMia
ENSG00000198821	54.0566	0.170009	0.898269	0.189263	0.849887	0.999943	MiaPU1VsMia
ENSG00000233411	19.4193	-0.77752	1.46461	-0.530871	0.595508	0.999943	MiaPU1VsMia
ENSG00000273160	14.6847	-0.511567	1.65193	-0.309679	0.756805	0.999943	MiaPU1VsMia
ENSG00000143162	2842.22	0.199085	0.326371	0.609996	0.541865	0.999943	MiaPU1VsMia
ENSG00000198771	70.087	0.612973	0.824574	0.743381	0.457251	0.999943	MiaPU1VsMia
ENSG00000197965	6526.95	-0.0757582	0.307883	-0.246062	0.805634	0.999943	MiaPU1VsMia
ENSG00000143199	41.2944	2.1202	1.20316	1.76218	0.0780385	0.999943	MiaPU1VsMia
ENSG00000250762	29.7538	-0.110098	1.17697	-0.0935436	0.925472	0.999943	MiaPU1VsMia
ENSG00000232194	91.6474	1.2404	0.811478	1.52857	0.126372	0.999943	MiaPU1VsMia
ENSG00000143158	5278.42	0.43691	0.341616	1.27895	0.200914	0.999943	MiaPU1VsMia
ENSG00000143164	8366.62	0.0114009	0.30462	0.0374267	0.970145	0.999943	MiaPU1VsMia
ENSG00000224837	26.74	-0.153709	1.23748	-0.124211	0.901149	0.999943	MiaPU1VsMia
ENSG00000143147	946.363	-0.231253	0.367988	-0.628425	0.529725	0.999943	MiaPU1VsMia
ENSG00000143155	4516.52	-0.0177209	0.311107	-0.0569607	0.954577	0.999943	MiaPU1VsMia
ENSG00000213064	1632.25	0.291136	0.348827	0.834616	0.403934	0.999943	MiaPU1VsMia
ENSG00000143178	144.323	-0.00253686	0.59776	-0.00424394	0.996614	0.999943	MiaPU1VsMia
ENSG00000143153	6299.32	0.805919	0.395576	2.03733	0.0416172	0.999943	MiaPU1VsMia
ENSG00000143156	630.149	-0.26018	0.396933	-0.655477	0.512161	0.999943	MiaPU1VsMia
ENSG00000117475	1153.17	0.116736	0.351377	0.332225	0.739719	0.999943	MiaPU1VsMia
ENSG00000117477	13.8986	1.04246	1.72262	0.605159	0.545073	0.999943	MiaPU1VsMia
ENSG00000117479	324.69	0.484019	0.482172	1.00383	0.315461	0.999943	MiaPU1VsMia
ENSG00000198734	29.9026	1.09406	1.22754	0.891263	0.372788	0.999943	MiaPU1VsMia
ENSG00000000460	1315.04	0.0707859	0.343975	0.205788	0.836957	0.999943	MiaPU1VsMia
ENSG00000188404	223.653	0.499315	0.536584	0.930544	0.35209	0.999943	MiaPU1VsMia
ENSG00000171806	294.524	-0.114057	0.470842	-0.242241	0.808593	0.999943	MiaPU1VsMia
ENSG00000000457	637.29	0.365907	0.404749	0.904036	0.365976	0.999943	MiaPU1VsMia
ENSG00000239494	10.3081	-0.42351	1.94888	-0.217309	0.827967	0.999943	MiaPU1VsMia
ENSG00000075945	1202.17	0.331279	0.364548	0.90874	0.363487	0.999943	MiaPU1VsMia
ENSG00000231407	21.4549	0.0752919	1.37026	0.0549471	0.956181	0.999943	MiaPU1VsMia
ENSG00000120370	583.957	0.187808	0.398404	0.471402	0.637354	0.999943	MiaPU1VsMia
ENSG00000116132	24.9493	0.691962	1.29725	0.533407	0.593752	0.999943	MiaPU1VsMia
ENSG00000010932	15.3048	-1.30803	1.67999	-0.778593	0.436219	0.999943	MiaPU1VsMia
ENSG00000076258	59.4812	-0.37794	0.869388	-0.43472	0.663766	0.999943	MiaPU1VsMia
ENSG00000117523	15872	-0.10561	0.303243	-0.348267	0.727639	0.999943	MiaPU1VsMia
ENSG00000034971	40.3068	0.756092	1.05226	0.71854	0.472424	0.999943	MiaPU1VsMia
ENSG00000233328	39.8262	0.386549	1.03608	0.373086	0.709084	0.999943	MiaPU1VsMia
ENSG00000117533	973.548	-0.292838	0.371278	-0.788729	0.430271	0.999943	MiaPU1VsMia
ENSG00000010165	3665.75	0.161066	0.319167	0.504646	0.613807	0.999943	MiaPU1VsMia
ENSG00000197959	17.0784	0.276926	1.52839	0.181187	0.85622	0.999943	MiaPU1VsMia
ENSG00000135845	1484.48	0.290597	0.352129	0.825259	0.409225	0.999943	MiaPU1VsMia
ENSG00000094975	2511.13	0.0742167	0.32294	0.229816	0.818235	0.999943	MiaPU1VsMia
ENSG00000224228	31.0731	0.705767	1.17591	0.600187	0.548381	0.999943	MiaPU1VsMia
ENSG00000227177	17.2706	0.617962	1.53245	0.403252	0.686763	0.999943	MiaPU1VsMia
ENSG00000224000	29.2732	-0.616158	1.20506	-0.511308	0.609136	0.999943	MiaPU1VsMia
ENSG00000120337	2334.47	0.549607	0.369835	1.48609	0.137256	0.999943	MiaPU1VsMia
ENSG00000230849	15.2614	0.663948	1.62581	0.408381	0.682994	0.999943	MiaPU1VsMia
ENSG00000117586	5814.77	0.458454	0.34349	1.3347	0.181976	0.999943	MiaPU1VsMia
ENSG00000203739	99.4299	0.117267	0.692638	0.169304	0.865557	0.999943	MiaPU1VsMia
ENSG00000117592	21543.5	0.355454	0.323237	1.09967	0.271475	0.999943	MiaPU1VsMia
ENSG00000076321	1410.92	0.0409598	0.340485	0.120298	0.904247	0.999943	MiaPU1VsMia
ENSG00000120334	1228.72	0.315901	0.362036	0.872566	0.3829	0.999943	MiaPU1VsMia
ENSG00000117593	5089.61	-0.176727	0.315516	-0.56012	0.575397	0.999943	MiaPU1VsMia
ENSG00000270084	75.5906	0.789129	0.815285	0.967919	0.333085	0.999943	MiaPU1VsMia
ENSG00000234741	12114.2	0.48033	0.341484	1.4066	0.159547	0.999943	MiaPU1VsMia
ENSG00000185278	844.324	0.0787953	0.367343	0.214501	0.830157	0.999943	MiaPU1VsMia
ENSG00000224977	19.0876	0.276926	1.45038	0.190933	0.848578	0.999943	MiaPU1VsMia
ENSG00000227373	11.0771	1.95499	2.00777	0.973715	0.330198	0.999943	MiaPU1VsMia
ENSG00000152061	1272.54	-0.0376534	0.344832	-0.109193	0.913049	0.999943	MiaPU1VsMia
ENSG00000116161	11720	0.504657	0.345055	1.46254	0.143593	0.999943	MiaPU1VsMia
ENSG00000120333	2027.79	0.0168756	0.327672	0.0515016	0.958926	0.999943	MiaPU1VsMia
ENSG00000235750	97.8052	0.232529	0.700255	0.332063	0.739841	0.999943	MiaPU1VsMia
ENSG00000143207	1986.85	0.196873	0.335071	0.587557	0.556829	0.999943	MiaPU1VsMia
ENSG00000236021	20.0922	0.276925	1.41584	0.195591	0.84493	0.999943	MiaPU1VsMia
ENSG00000254154	10.9546	0.0138934	1.88463	0.00737197	0.994118	0.999943	MiaPU1VsMia
ENSG00000242193	342.894	0.0415446	0.449179	0.09249	0.926309	0.999943	MiaPU1VsMia
ENSG00000224687	132.101	0.0477891	0.618338	0.0772864	0.938396	0.999943	MiaPU1VsMia
ENSG00000075391	3343.11	-0.356324	0.337942	-1.05439	0.291704	0.999943	MiaPU1VsMia
ENSG00000213058	127.323	0.333954	0.636183	0.524934	0.599629	0.999943	MiaPU1VsMia
ENSG00000213057	58.6425	-0.563597	0.885701	-0.636329	0.524562	0.999943	MiaPU1VsMia
ENSG00000273062	15.4273	-0.00318108	1.60129	-0.00198657	0.998415	0.999943	MiaPU1VsMia
ENSG00000116191	1063.4	-0.303028	0.367635	-0.824262	0.409791	0.999943	MiaPU1VsMia
ENSG00000116199	4173.7	0.0534631	0.312742	0.170949	0.864264	0.999943	MiaPU1VsMia
ENSG00000186283	3730.84	0.380657	0.33902	1.12282	0.261516	0.999943	MiaPU1VsMia
ENSG00000143322	2698.04	0.138857	0.323839	0.428785	0.66808	0.999943	MiaPU1VsMia
ENSG00000057252	4520.66	-0.0730589	0.312073	-0.234108	0.814901	0.999943	MiaPU1VsMia
ENSG00000162779	12.7979	0.861887	1.77659	0.485134	0.627581	0.999943	MiaPU1VsMia
ENSG00000162782	27.7446	-0.138112	1.21619	-0.113562	0.909585	0.999943	MiaPU1VsMia
ENSG00000231966	13.6366	1.71749	1.80431	0.951886	0.341155	0.999943	MiaPU1VsMia
ENSG00000169905	3618.14	-0.117725	0.317143	-0.371204	0.710486	0.999943	MiaPU1VsMia
ENSG00000272906	18.4845	-1.67726	1.58667	-1.0571	0.290468	0.999943	MiaPU1VsMia
ENSG00000143337	4697.67	-0.0938547	0.312228	-0.300597	0.763722	0.999943	MiaPU1VsMia
ENSG00000135837	5760.31	-0.45258	0.342823	-1.32016	0.186783	0.999943	MiaPU1VsMia
ENSG00000116260	8306.58	0.384838	0.331098	1.16231	0.245111	0.999943	MiaPU1VsMia
ENSG00000121454	181.143	-0.505979	0.574546	-0.880659	0.378503	0.999943	MiaPU1VsMia
ENSG00000230124	2450.23	-0.196035	0.329531	-0.594891	0.551916	0.999943	MiaPU1VsMia
ENSG00000143324	4624.26	-0.168517	0.316198	-0.532949	0.594069	0.999943	MiaPU1VsMia
ENSG00000135835	143.52	0.460045	0.617029	0.745581	0.45592	0.999943	MiaPU1VsMia
ENSG00000243155	63.002	0.13942	0.83952	0.166071	0.868101	0.999943	MiaPU1VsMia
ENSG00000232586	17.9605	-0.781965	1.51852	-0.514953	0.606586	0.999943	MiaPU1VsMia
ENSG00000251520	29.3693	-0.51157	1.19727	-0.427281	0.669175	0.999943	MiaPU1VsMia
ENSG00000270711	10.6399	-3.11537	2.26947	-1.37273	0.169837	0.999943	MiaPU1VsMia
ENSG00000135823	2985.65	-0.192215	0.324936	-0.591545	0.554155	0.999943	MiaPU1VsMia
ENSG00000153029	1532.29	0.675204	0.399437	1.69039	0.090954	0.999943	MiaPU1VsMia
ENSG00000162783	1330.59	0.80348	0.423868	1.89559	0.0580146	0.999943	MiaPU1VsMia
ENSG00000135821	647.647	-0.109801	0.386825	-0.283851	0.776525	0.999943	MiaPU1VsMia
ENSG00000135828	181.617	1.11982	0.647464	1.72955	0.0837107	0.999943	MiaPU1VsMia
ENSG00000143333	280.885	2.35681	1.97756	1.19177	0.233351	0.999943	MiaPU1VsMia
ENSG00000135838	204.748	0.248634	0.533407	0.466124	0.641127	0.999943	MiaPU1VsMia
ENSG00000135829	20035.5	0.0784826	0.301366	0.260423	0.794538	0.999943	MiaPU1VsMia
ENSG00000135862	9976.44	0.0749985	0.304489	0.24631	0.805442	0.999943	MiaPU1VsMia
ENSG00000224468	14.4924	-0.945462	1.689	-0.559777	0.575631	0.999943	MiaPU1VsMia
ENSG00000058085	430.319	-3.51227	2.63213	-1.33438	0.182078	0.999943	MiaPU1VsMia
ENSG00000157064	463.575	1.29147	0.560485	2.3042	0.0212112	0.999943	MiaPU1VsMia
ENSG00000232860	59.9448	0.620878	0.879898	0.705625	0.480422	0.999943	MiaPU1VsMia
ENSG00000116698	5578.7	0.258488	0.320929	0.805436	0.420568	0.999943	MiaPU1VsMia
ENSG00000116701	144.935	0.653644	0.632158	1.03399	0.301142	0.999943	MiaPU1VsMia
ENSG00000162704	8053.57	0.125656	0.308047	0.407914	0.683337	0.999943	MiaPU1VsMia
ENSG00000143344	51.201	2.49324	1.17492	2.12205	0.0338339	0.999943	MiaPU1VsMia
ENSG00000198756	44.0896	1.30246	1.06664	1.22109	0.222054	0.999943	MiaPU1VsMia
ENSG00000198860	2223.84	-0.0933346	0.326628	-0.285752	0.775068	0.999943	MiaPU1VsMia
ENSG00000116667	61.1587	-0.0291792	0.849486	-0.0343492	0.972599	0.999943	MiaPU1VsMia
ENSG00000116406	3260.54	0.300946	0.332567	0.904918	0.365509	0.999943	MiaPU1VsMia
ENSG00000135842	757.978	2.7041	2.1877	1.23604	0.216442	0.999943	MiaPU1VsMia
ENSG00000121481	1012.83	-0.103964	0.357552	-0.290767	0.771229	0.999943	MiaPU1VsMia
ENSG00000121486	1635.97	-0.740471	0.407499	-1.81711	0.0692003	0.999943	MiaPU1VsMia
ENSG00000116668	229.575	0.213913	0.512161	0.417668	0.67619	0.999943	MiaPU1VsMia
ENSG00000279838	32.794	0.410191	1.13213	0.362318	0.717114	0.999943	MiaPU1VsMia
ENSG00000116679	7195.19	0.0932848	0.307563	0.303303	0.761659	0.999943	MiaPU1VsMia
ENSG00000273004	14.449	1.12492	1.69886	0.662162	0.507867	0.999943	MiaPU1VsMia
ENSG00000143341	237.578	0.598851	0.5371	1.11497	0.264863	0.999943	MiaPU1VsMia
ENSG00000116690	13.4878	-1.045	1.75405	-0.595763	0.551334	0.999943	MiaPU1VsMia
ENSG00000047410	16886.5	-0.174781	0.306845	-0.569608	0.568944	0.999943	MiaPU1VsMia
ENSG00000157181	2083.9	0.136974	0.330224	0.41479	0.678296	0.999943	MiaPU1VsMia
ENSG00000262180	33.1691	-1.119	1.1815	-0.9471	0.343588	0.999943	MiaPU1VsMia
ENSG00000229739	11.0507	0.276927	1.87882	0.147394	0.882821	0.999943	MiaPU1VsMia
ENSG00000230987	29.2468	-1.21493	1.25655	-0.96687	0.333609	0.999943	MiaPU1VsMia
ENSG00000162670	3380.69	-0.211108	0.323952	-0.651666	0.514617	0.999943	MiaPU1VsMia
ENSG00000237457	186.079	-0.171745	0.548047	-0.313377	0.753994	0.999943	MiaPU1VsMia
ENSG00000150681	26.4082	0.611343	1.25954	0.485369	0.627415	0.999943	MiaPU1VsMia
ENSG00000231767	103.886	0.545119	0.701672	0.776886	0.437226	0.999943	MiaPU1VsMia
ENSG00000116741	398.3	1.03181	0.5327	1.93694	0.0527522	0.999943	MiaPU1VsMia
ENSG00000116750	4719.17	-0.156498	0.315195	-0.496511	0.619534	0.999943	MiaPU1VsMia
ENSG00000116747	2780.68	-0.232611	0.329409	-0.706147	0.480097	0.999943	MiaPU1VsMia
ENSG00000272579	233.603	0.477097	0.527618	0.904247	0.365864	0.999943	MiaPU1VsMia
ENSG00000023572	835.904	0.261326	0.377327	0.69257	0.48858	0.999943	MiaPU1VsMia
ENSG00000134371	4378.34	-0.202474	0.319253	-0.634212	0.525943	0.999943	MiaPU1VsMia
ENSG00000162630	12.8677	-0.170531	1.74741	-0.097591	0.922257	0.999943	MiaPU1VsMia
ENSG00000162687	173.588	0.504524	0.581652	0.867397	0.385724	0.999943	MiaPU1VsMia
ENSG00000000971	236.993	0.998886	0.588716	1.69672	0.0897498	0.999943	MiaPU1VsMia
ENSG00000066279	10543.8	-0.534351	0.349883	-1.52723	0.126704	0.999943	MiaPU1VsMia
ENSG00000177888	1472.41	-0.0877472	0.339842	-0.2582	0.796253	0.999943	MiaPU1VsMia
ENSG00000134376	14.4754	2.80048	1.91584	1.46175	0.143811	0.999943	MiaPU1VsMia
ENSG00000213047	553.958	0.136187	0.400552	0.339999	0.733857	0.999943	MiaPU1VsMia
ENSG00000203724	72.3582	0.499316	0.805981	0.619513	0.535578	0.999943	MiaPU1VsMia
ENSG00000143355	28.0593	0.753362	1.23407	0.610471	0.54155	0.999943	MiaPU1VsMia
ENSG00000151414	4329.12	0.0976448	0.313483	0.311484	0.755433	0.999943	MiaPU1VsMia
ENSG00000081237	498.506	0.661948	0.458857	1.4426	0.149133	0.999943	MiaPU1VsMia
ENSG00000231718	20.8084	-0.138111	1.39132	-0.0992662	0.920927	0.999943	MiaPU1VsMia
ENSG00000236468	20.4937	-1.44554	1.49083	-0.969618	0.332237	0.999943	MiaPU1VsMia
ENSG00000116833	1686.24	-0.258595	0.344927	-0.74971	0.45343	0.999943	MiaPU1VsMia
ENSG00000203721	16.5977	-0.597541	1.56384	-0.382097	0.702389	0.999943	MiaPU1VsMia
ENSG00000162702	2572.77	0.182544	0.327445	0.557479	0.5772	0.999943	MiaPU1VsMia
ENSG00000118193	5168.53	-0.556493	0.358477	-1.55238	0.120571	0.999943	MiaPU1VsMia
ENSG00000118197	951.74	0.225229	0.367169	0.613421	0.539598	0.999943	MiaPU1VsMia
ENSG00000260088	23.5603	0.215525	1.31291	0.164158	0.869607	0.999943	MiaPU1VsMia
ENSG00000118200	5927.09	0.0349983	0.30797	0.113642	0.909522	0.999943	MiaPU1VsMia
ENSG00000163362	58.8874	0.0810037	0.863861	0.0937694	0.925292	0.999943	MiaPU1VsMia
ENSG00000116852	188.473	-0.104948	0.543742	-0.19301	0.846951	0.999943	MiaPU1VsMia
ENSG00000232237	20.6162	-0.423513	1.40536	-0.301355	0.763144	0.999943	MiaPU1VsMia
ENSG00000116857	5160.27	-0.0258753	0.309444	-0.0836188	0.93336	0.999943	MiaPU1VsMia
ENSG00000159166	90.1698	-0.138114	0.7216	-0.1914	0.848213	0.999943	MiaPU1VsMia
ENSG00000174307	119.426	0.119822	0.643942	0.186076	0.852385	0.999943	MiaPU1VsMia
ENSG00000159176	3845.61	0.256961	0.325584	0.78923	0.429978	0.999943	MiaPU1VsMia
ENSG00000224536	85.3484	0.622059	0.763138	0.815133	0.414996	0.999943	MiaPU1VsMia
ENSG00000223396	136.487	0.469568	0.628911	0.746637	0.455283	0.999943	MiaPU1VsMia
ENSG00000134369	1534.81	-0.496001	0.374182	-1.32556	0.184985	0.999943	MiaPU1VsMia
ENSG00000231871	44.9981	1.20292	1.04675	1.1492	0.250473	0.999943	MiaPU1VsMia
ENSG00000198700	11283.6	-0.0901119	0.304252	-0.296175	0.767097	0.999943	MiaPU1VsMia
ENSG00000277681	18.2752	0.598853	1.49172	0.401451	0.688088	0.999943	MiaPU1VsMia
ENSG00000198892	797.878	0.304195	0.383693	0.79281	0.427889	0.999943	MiaPU1VsMia
ENSG00000223774	12.4398	1.27692	1.8325	0.696819	0.485916	0.999943	MiaPU1VsMia
ENSG00000163431	71.6156	0.398914	0.803631	0.49639	0.61962	0.999943	MiaPU1VsMia
ENSG00000134375	7066.25	0.0991007	0.307944	0.321814	0.747593	0.999943	MiaPU1VsMia
ENSG00000176393	5018.79	-0.364224	0.333199	-1.09311	0.274344	0.999943	MiaPU1VsMia
ENSG00000273478	43.5733	-0.869916	1.03002	-0.84456	0.398356	0.999943	MiaPU1VsMia
ENSG00000234678	39.6774	-0.488609	1.04438	-0.467846	0.639894	0.999943	MiaPU1VsMia
ENSG00000163435	797.146	-0.598912	0.417351	-1.43503	0.151278	0.999943	MiaPU1VsMia
ENSG00000170075	13.8986	1.04246	1.72262	0.605159	0.545073	0.999943	MiaPU1VsMia
ENSG00000143862	1725.33	0.0396906	0.333001	0.119191	0.905124	0.999943	MiaPU1VsMia
ENSG00000143851	112.271	-0.0565004	0.659061	-0.0857286	0.931682	0.999943	MiaPU1VsMia
ENSG00000243323	17.314	-1.10158	1.56976	-0.701751	0.482835	0.999943	MiaPU1VsMia
ENSG00000133067	52.9823	0.414427	0.914584	0.453132	0.650454	0.999943	MiaPU1VsMia
ENSG00000077152	987.12	0.249051	0.366882	0.67883	0.497246	0.999943	MiaPU1VsMia
ENSG00000077157	988.144	-0.406745	0.381705	-1.0656	0.286605	0.999943	MiaPU1VsMia
ENSG00000143858	25.4206	-1.20112	1.33279	-0.901205	0.367479	0.999943	MiaPU1VsMia
ENSG00000117139	4729.34	0.045303	0.310825	0.145751	0.884118	0.999943	MiaPU1VsMia
ENSG00000235449	11.1468	0.53996	1.87857	0.287431	0.773782	0.999943	MiaPU1VsMia
ENSG00000228288	77.2851	0.446848	0.781336	0.571903	0.567388	0.999943	MiaPU1VsMia
ENSG00000214796	145.073	-0.686917	0.636243	-1.07965	0.2803	0.999943	MiaPU1VsMia
ENSG00000234996	20.6859	-1.0923	1.44829	-0.754204	0.450727	0.999943	MiaPU1VsMia
ENSG00000183155	926.907	0.529843	0.39972	1.32554	0.184994	0.999943	MiaPU1VsMia
ENSG00000117153	3214.32	-0.350679	0.338104	-1.03719	0.299646	0.999943	MiaPU1VsMia
ENSG00000230280	31.1692	0.802993	1.18109	0.679871	0.496586	0.999943	MiaPU1VsMia
ENSG00000159346	4671.13	0.0621092	0.311332	0.199495	0.841875	0.999943	MiaPU1VsMia
ENSG00000159348	1095.06	0.195064	0.357861	0.545083	0.585696	0.999943	MiaPU1VsMia
ENSG00000163444	4216.05	-0.0642159	0.312832	-0.205272	0.837359	0.999943	MiaPU1VsMia
ENSG00000143847	1480.75	-0.636984	0.39503	-1.61249	0.106855	0.999943	MiaPU1VsMia
ENSG00000163485	2209.21	-0.123775	0.328029	-0.377329	0.705929	0.999943	MiaPU1VsMia
ENSG00000133055	757.041	-0.58151	0.418113	-1.3908	0.164287	0.999943	MiaPU1VsMia
ENSG00000133048	61.4036	0.588125	0.868804	0.676937	0.498446	0.999943	MiaPU1VsMia
ENSG00000159388	3694.02	0.455142	0.348508	1.30598	0.191561	0.999943	MiaPU1VsMia
ENSG00000058668	7577.71	-0.969225	0.42135	-2.30029	0.0214321	0.999943	MiaPU1VsMia
ENSG00000221643	11.2166	-0.62996	1.88169	-0.334784	0.737788	0.999943	MiaPU1VsMia
ENSG00000058673	10531.3	0.00375854	0.30302	0.0124036	0.990104	0.999943	MiaPU1VsMia
ENSG00000257315	757.878	-0.797149	0.448772	-1.77629	0.0756849	0.999943	MiaPU1VsMia
ENSG00000227417	10.5701	-1.1381	1.97142	-0.5773	0.563737	0.999943	MiaPU1VsMia
ENSG00000182004	5303.23	-0.0245053	0.309101	-0.0792794	0.93681	0.999943	MiaPU1VsMia
ENSG00000143842	1031.72	0.0575514	0.355308	0.161976	0.871325	0.999943	MiaPU1VsMia
ENSG00000143845	540.328	-0.401575	0.421675	-0.952333	0.340928	0.999943	MiaPU1VsMia
ENSG00000143850	106.008	0.140719	0.675446	0.208335	0.834968	0.999943	MiaPU1VsMia
ENSG00000158615	2631.38	0.159994	0.325547	0.491463	0.623099	0.999943	MiaPU1VsMia
ENSG00000133056	633.581	-0.381175	0.406944	-0.936675	0.348926	0.999943	MiaPU1VsMia
ENSG00000198625	1923.13	-0.140717	0.332792	-0.422837	0.672414	0.999943	MiaPU1VsMia
ENSG00000240710	13.7328	2.01389	1.83607	1.09684	0.27271	0.999943	MiaPU1VsMia
ENSG00000170382	176.802	-0.0650809	0.555408	-0.117177	0.90672	0.999943	MiaPU1VsMia
ENSG00000240219	43.7749	0.68218	1.01009	0.675365	0.499444	0.999943	MiaPU1VsMia
ENSG00000163531	276.773	-0.212038	0.483443	-0.4386	0.660952	0.999943	MiaPU1VsMia
ENSG00000184144	17.4101	-0.907495	1.54957	-0.585644	0.558115	0.999943	MiaPU1VsMia
ENSG00000174529	154.186	0.37125	0.595387	0.623545	0.532927	0.999943	MiaPU1VsMia
ENSG00000117222	2909.23	-0.0294808	0.318784	-0.0924789	0.926318	0.999943	MiaPU1VsMia
ENSG00000271580	16.2396	-0.344561	1.5689	-0.219619	0.826168	0.999943	MiaPU1VsMia
ENSG00000133059	3156.5	-0.11844	0.319642	-0.370539	0.710981	0.999943	MiaPU1VsMia
ENSG00000133069	301.347	0.0235034	0.466114	0.0504242	0.959784	0.999943	MiaPU1VsMia
ENSG00000163545	326.238	0.826168	0.523365	1.57857	0.114435	0.999943	MiaPU1VsMia
ENSG00000235363	374.456	-0.14591	0.440973	-0.330882	0.740733	0.999943	MiaPU1VsMia
ENSG00000186007	54.5884	-2.48861	1.15727	-2.1504	0.0315232	0.999943	MiaPU1VsMia
ENSG00000281406	112.296	-1.51085	0.801108	-1.88596	0.0593008	0.999943	MiaPU1VsMia
ENSG00000117266	374.48	-0.551191	0.47318	-1.16487	0.244074	0.999943	MiaPU1VsMia
ENSG00000174514	55.4194	0.0947207	0.887355	0.106745	0.914991	0.999943	MiaPU1VsMia
ENSG00000158711	3192.18	-0.00104695	0.316745	-0.00330534	0.997363	0.999943	MiaPU1VsMia
ENSG00000236942	12.7018	0.624848	1.76988	0.353045	0.724055	0.999943	MiaPU1VsMia
ENSG00000158715	523.485	-0.468695	0.431216	-1.08691	0.277075	0.999943	MiaPU1VsMia
ENSG00000069275	39269.1	-0.245125	0.310345	-0.789847	0.429617	0.999943	MiaPU1VsMia
ENSG00000117280	2186.34	-0.21432	0.333696	-0.642262	0.520703	0.999943	MiaPU1VsMia
ENSG00000133065	2840.99	-0.0413717	0.319451	-0.129509	0.896955	0.999943	MiaPU1VsMia
ENSG00000162877	21.0704	-0.47796	1.39347	-0.342999	0.731599	0.999943	MiaPU1VsMia
ENSG00000276600	430.233	-0.12455	0.424684	-0.293277	0.76931	0.999943	MiaPU1VsMia
ENSG00000196188	15.9079	0.939889	1.61167	0.583178	0.559773	0.999943	MiaPU1VsMia
ENSG00000196550	425.526	0.317853	0.436494	0.728195	0.466494	0.999943	MiaPU1VsMia
ENSG00000266028	2760.03	-0.100672	0.321649	-0.312986	0.754291	0.999943	MiaPU1VsMia
ENSG00000263528	487.147	0.0549872	0.410295	0.134019	0.893388	0.999943	MiaPU1VsMia
ENSG00000162888	12.7716	-0.401143	1.75982	-0.227946	0.819688	0.999943	MiaPU1VsMia
ENSG00000266094	372.561	0.183813	0.442996	0.414932	0.678192	0.999943	MiaPU1VsMia
ENSG00000143486	3086.99	-0.0416613	0.31774	-0.131117	0.895682	0.999943	MiaPU1VsMia
ENSG00000143479	669.439	0.615609	0.430318	1.43059	0.152548	0.999943	MiaPU1VsMia
ENSG00000162889	4249.1	0.181683	0.3182	0.57097	0.56802	0.999943	MiaPU1VsMia
ENSG00000224114	1332.14	0.0852908	0.343807	0.248078	0.804074	0.999943	MiaPU1VsMia
ENSG00000162894	46.3609	1.06542	1.01964	1.0449	0.296068	0.999943	MiaPU1VsMia
ENSG00000182795	30.7848	0.418943	1.16558	0.359429	0.719274	0.999943	MiaPU1VsMia
ENSG00000123836	1056.74	-0.0963177	0.355062	-0.27127	0.786183	0.999943	MiaPU1VsMia
ENSG00000180667	615.045	-0.127948	0.391545	-0.326777	0.743836	0.999943	MiaPU1VsMia
ENSG00000123843	16.8427	1.86188	1.66421	1.11878	0.263234	0.999943	MiaPU1VsMia
ENSG00000196352	671.069	0.186455	0.387364	0.481343	0.630272	0.999943	MiaPU1VsMia
ENSG00000203710	28.1027	-0.286975	1.21241	-0.236697	0.812892	0.999943	MiaPU1VsMia
ENSG00000117335	9259.06	-0.236436	0.314648	-0.75143	0.452394	0.999943	MiaPU1VsMia
ENSG00000203709	172.661	-0.181616	0.56298	-0.322597	0.747	0.999943	MiaPU1VsMia
ENSG00000174059	70.9521	1.00275	0.857494	1.16939	0.242245	0.999943	MiaPU1VsMia
ENSG00000076356	83.0074	0.891633	0.797067	1.11864	0.263293	0.999943	MiaPU1VsMia
ENSG00000230937	22.3804	-2.53042	1.58758	-1.59388	0.110962	0.999943	MiaPU1VsMia
ENSG00000008118	304.032	1.25119	0.594877	2.10328	0.0354414	0.999943	MiaPU1VsMia
ENSG00000196878	1048.68	0.79252	0.431487	1.83672	0.0662517	0.999943	MiaPU1VsMia
ENSG00000123689	121.513	-0.872302	0.696455	-1.25249	0.210392	0.999943	MiaPU1VsMia
ENSG00000009790	102.811	0.67947	0.716115	0.948828	0.342708	0.999943	MiaPU1VsMia
ENSG00000162757	415.942	0.0620247	0.426719	0.145353	0.884432	0.999943	MiaPU1VsMia
ENSG00000117595	15.6629	-1.61615	1.69721	-0.952243	0.340974	0.999943	MiaPU1VsMia
ENSG00000117597	1974.7	0.363805	0.350393	1.03828	0.299141	0.999943	MiaPU1VsMia
ENSG00000082497	10.1158	-1.04499	2.00388	-0.521486	0.602028	0.999943	MiaPU1VsMia
ENSG00000054392	168.363	0.114072	0.565907	0.201574	0.840249	0.999943	MiaPU1VsMia
ENSG00000226986	15.9513	-0.924704	1.61443	-0.572773	0.566798	0.999943	MiaPU1VsMia
ENSG00000117625	1892.07	-0.035116	0.329949	-0.106429	0.915242	0.999943	MiaPU1VsMia
ENSG00000082512	888.035	-0.181815	0.368528	-0.493354	0.621762	0.999943	MiaPU1VsMia
ENSG00000153363	692.771	0.479442	0.410861	1.16692	0.243243	0.999943	MiaPU1VsMia
ENSG00000236809	59.9091	-0.670608	0.885794	-0.75707	0.449008	0.999943	MiaPU1VsMia
ENSG00000170385	6445.46	0.831043	0.399524	2.08008	0.0375182	0.999943	MiaPU1VsMia
ENSG00000117650	4074.34	-0.328409	0.331806	-0.989763	0.32229	0.999943	MiaPU1VsMia
ENSG00000231057	24.4687	0.100048	1.28849	0.0776471	0.938109	0.999943	MiaPU1VsMia
ENSG00000123684	3608.62	-0.122752	0.317416	-0.386722	0.698962	0.999943	MiaPU1VsMia
ENSG00000143493	2252.87	0.446618	0.356809	1.2517	0.210678	0.999943	MiaPU1VsMia
ENSG00000143476	4057.83	0.0779086	0.313774	0.248296	0.803906	0.999943	MiaPU1VsMia
ENSG00000220749	64.6795	0.457496	0.841931	0.543389	0.586862	0.999943	MiaPU1VsMia
ENSG00000066027	2506.6	-0.0940637	0.323618	-0.290662	0.771309	0.999943	MiaPU1VsMia
ENSG00000065600	879.02	-0.168489	0.368415	-0.457334	0.647431	0.999943	MiaPU1VsMia
ENSG00000117691	3093.87	0.195609	0.324443	0.602907	0.54657	0.999943	MiaPU1VsMia
ENSG00000260805	72.1473	-1.34651	0.897015	-1.5011	0.133329	0.999943	MiaPU1VsMia
ENSG00000162772	989.482	3.43811	2.59006	1.32743	0.184368	0.999943	MiaPU1VsMia
ENSG00000123685	66.9677	-0.32574	0.824065	-0.395285	0.692633	0.999943	MiaPU1VsMia
ENSG00000117697	1751.38	-0.198176	0.339094	-0.584429	0.558932	0.999943	MiaPU1VsMia
ENSG00000203705	961.894	-0.334546	0.375732	-0.890385	0.373259	0.999943	MiaPU1VsMia
ENSG00000198468	295.022	-0.215964	0.474574	-0.455069	0.64906	0.999943	MiaPU1VsMia
ENSG00000162769	2200.08	-0.250002	0.336351	-0.743278	0.457313	0.999943	MiaPU1VsMia
ENSG00000143494	137.219	-1.18939	0.711109	-1.67259	0.0944081	0.999943	MiaPU1VsMia
ENSG00000174606	2622.33	-0.218856	0.329602	-0.664002	0.506689	0.999943	MiaPU1VsMia
ENSG00000136643	1859.55	0.25278	0.341267	0.740709	0.45887	0.999943	MiaPU1VsMia
ENSG00000143499	1669.55	0.302119	0.349097	0.865431	0.386802	0.999943	MiaPU1VsMia
ENSG00000152104	3276.33	-0.0693327	0.317168	-0.218599	0.826962	0.999943	MiaPU1VsMia
ENSG00000117724	19055.1	-0.47534	0.339111	-1.40172	0.160997	0.999943	MiaPU1VsMia
ENSG00000136636	2962.47	-0.510615	0.359666	-1.41969	0.155697	0.999943	MiaPU1VsMia
ENSG00000042781	12.5793	-0.892994	1.7994	-0.496272	0.619702	0.999943	MiaPU1VsMia
ENSG00000092978	1298.03	-0.196641	0.350205	-0.561502	0.574455	0.999943	MiaPU1VsMia
ENSG00000162814	119.017	1.3725	0.766042	1.79168	0.0731846	0.999943	MiaPU1VsMia
ENSG00000067533	2325.13	0.159505	0.328484	0.485578	0.627267	0.999943	MiaPU1VsMia
ENSG00000092969	34.3923	-0.394452	1.10896	-0.355696	0.722068	0.999943	MiaPU1VsMia
ENSG00000143353	1043.75	-0.113357	0.356291	-0.31816	0.750364	0.999943	MiaPU1VsMia
ENSG00000225920	18.3186	-1.01853	1.52297	-0.668775	0.503639	0.999943	MiaPU1VsMia
ENSG00000277007	38.8216	0.389399	1.04815	0.37151	0.710258	0.999943	MiaPU1VsMia
ENSG00000136628	15078.1	-0.324746	0.320879	-1.01205	0.311514	0.999943	MiaPU1VsMia
ENSG00000162813	1935.32	-0.410079	0.356301	-1.15093	0.24976	0.999943	MiaPU1VsMia
ENSG00000067704	20211.9	-0.302531	0.317524	-0.952783	0.3407	0.999943	MiaPU1VsMia
ENSG00000118873	5241.02	-0.0190304	0.309194	-0.0615486	0.950922	0.999943	MiaPU1VsMia
ENSG00000270585	24.7307	-0.188738	1.28404	-0.146988	0.883142	0.999943	MiaPU1VsMia
ENSG00000218283	619.115	-0.342528	0.40499	-0.84577	0.397681	0.999943	MiaPU1VsMia
ENSG00000213033	10.0197	-1.40114	2.04677	-0.684561	0.493621	0.999943	MiaPU1VsMia
ENSG00000162817	323.824	-0.109801	0.457875	-0.239805	0.810482	0.999943	MiaPU1VsMia
ENSG00000117791	913.535	-0.156377	0.365526	-0.427814	0.668787	0.999943	MiaPU1VsMia
ENSG00000186205	433.647	-0.58626	0.462188	-1.26845	0.204639	0.999943	MiaPU1VsMia
ENSG00000136630	154.282	0.390134	0.596501	0.654037	0.513088	0.999943	MiaPU1VsMia
ENSG00000234754	13.5405	1.44685	1.77992	0.812874	0.41629	0.999943	MiaPU1VsMia
ENSG00000228437	13.5405	1.44685	1.77992	0.812874	0.41629	0.999943	MiaPU1VsMia
ENSG00000276997	18.7992	-0.182505	1.46024	-0.124982	0.900537	0.999943	MiaPU1VsMia
ENSG00000143512	28.2252	0.380018	1.21144	0.313691	0.753756	0.999943	MiaPU1VsMia
ENSG00000143498	826.309	-0.141143	0.370916	-0.380525	0.703556	0.999943	MiaPU1VsMia
ENSG00000225265	73.755	-0.794866	0.825548	-0.962834	0.335631	0.999943	MiaPU1VsMia
ENSG00000154305	4897.02	-0.0914037	0.3116	-0.293337	0.769265	0.999943	MiaPU1VsMia
ENSG00000272750	97.7788	0.0704725	0.696736	0.101147	0.919434	0.999943	MiaPU1VsMia
ENSG00000186063	6252.76	-0.066835	0.308055	-0.216958	0.828241	0.999943	MiaPU1VsMia
ENSG00000162819	3306.81	0.259839	0.328335	0.791382	0.428721	0.999943	MiaPU1VsMia
ENSG00000228106	132.443	0.353739	0.628005	0.563273	0.573249	0.999943	MiaPU1VsMia
ENSG00000154309	272.268	0.734605	0.533655	1.37655	0.16865	0.999943	MiaPU1VsMia
ENSG00000187554	35.1613	0.276924	1.09238	0.253506	0.799877	0.999943	MiaPU1VsMia
ENSG00000143502	84.2026	-1.08565	0.817316	-1.32831	0.184077	0.999943	MiaPU1VsMia
ENSG00000203697	23.2285	1.1349	1.37394	0.826022	0.408792	0.999943	MiaPU1VsMia
ENSG00000162909	19545.7	-0.305495	0.317935	-0.96087	0.336618	0.999943	MiaPU1VsMia
ENSG00000143514	2579.73	-0.173372	0.326833	-0.530458	0.595794	0.999943	MiaPU1VsMia
ENSG00000272645	661.107	-0.404285	0.406004	-0.995766	0.319364	0.999943	MiaPU1VsMia
ENSG00000185495	415.113	0.182914	0.430741	0.42465	0.671092	0.999943	MiaPU1VsMia
ENSG00000278467	44.84	-1.01258	1.03154	-0.981621	0.326287	0.999943	MiaPU1VsMia
ENSG00000229930	18.4147	-0.838549	1.50513	-0.557128	0.57744	0.999943	MiaPU1VsMia
ENSG00000143756	3824.36	-0.0393535	0.313851	-0.125389	0.900216	0.999943	MiaPU1VsMia
ENSG00000143753	6984.85	0.276092	0.320426	0.861643	0.388884	0.999943	MiaPU1VsMia
ENSG00000143748	2404.91	0.131059	0.326153	0.401834	0.687806	0.999943	MiaPU1VsMia
ENSG00000143771	4315.54	-0.192081	0.318719	-0.602666	0.546731	0.999943	MiaPU1VsMia
ENSG00000162923	12328.1	0.036345	0.302399	0.120189	0.904334	0.999943	MiaPU1VsMia
ENSG00000143786	3261.56	-0.491675	0.355403	-1.38343	0.166533	0.999943	MiaPU1VsMia
ENSG00000229991	32.0684	-1.27947	1.21536	-1.05275	0.292456	0.999943	MiaPU1VsMia
ENSG00000233384	164.764	-0.362079	0.581675	-0.622477	0.533628	0.999943	MiaPU1VsMia
ENSG00000234247	9.92361	-1.81052	2.10531	-0.859979	0.389801	0.999943	MiaPU1VsMia
ENSG00000229400	24.7741	-1.46004	1.37626	-1.06087	0.288748	0.999943	MiaPU1VsMia
ENSG00000225334	10.212	-0.723069	1.97214	-0.366642	0.713886	0.999943	MiaPU1VsMia
ENSG00000185842	1603.11	-0.329118	0.353245	-0.931699	0.351492	0.999943	MiaPU1VsMia
ENSG00000143815	5558.65	-0.706252	0.380627	-1.8555	0.0635254	0.999943	MiaPU1VsMia
ENSG00000154380	10722.7	-0.120155	0.305832	-0.392881	0.694408	0.999943	MiaPU1VsMia
ENSG00000143742	12422.9	-0.223645	0.311866	-0.717119	0.473301	0.999943	MiaPU1VsMia
ENSG00000143819	3541.36	0.484971	0.353132	1.37334	0.169646	0.999943	MiaPU1VsMia
ENSG00000242861	135.002	0.36308	0.624134	0.581733	0.560746	0.999943	MiaPU1VsMia
ENSG00000196187	2571.9	0.301739	0.337283	0.894615	0.370993	0.999943	MiaPU1VsMia
ENSG00000143811	3349.51	0.138555	0.319478	0.433694	0.664511	0.999943	MiaPU1VsMia
ENSG00000143751	1406.97	0.105667	0.342206	0.308783	0.757487	0.999943	MiaPU1VsMia
ENSG00000272562	13.9948	1.27692	1.73717	0.735059	0.462303	0.999943	MiaPU1VsMia
ENSG00000163041	9227.89	-0.0734709	0.304967	-0.240915	0.809621	0.999943	MiaPU1VsMia
ENSG00000225518	139.117	0.381512	0.618451	0.616883	0.537312	0.999943	MiaPU1VsMia
ENSG00000182827	3488.63	0.0706789	0.316051	0.223631	0.823044	0.999943	MiaPU1VsMia
ENSG00000234478	11.8367	-1.72306	1.93487	-0.89053	0.373181	0.999943	MiaPU1VsMia
ENSG00000183814	1621.67	-0.145572	0.338625	-0.429892	0.667274	0.999943	MiaPU1VsMia
ENSG00000143799	21394.5	-0.200084	0.30789	-0.649854	0.515787	0.999943	MiaPU1VsMia
ENSG00000203685	32.4622	1.07529	1.18341	0.90864	0.36354	0.999943	MiaPU1VsMia
ENSG00000143772	118.054	-0.358312	0.656727	-0.545603	0.585339	0.999943	MiaPU1VsMia
ENSG00000143801	1212.3	0.145895	0.350322	0.416459	0.677074	0.999943	MiaPU1VsMia
ENSG00000163050	3952.7	-0.122191	0.31591	-0.386791	0.698911	0.999943	MiaPU1VsMia
ENSG00000143776	4703.83	-0.0765637	0.311638	-0.245682	0.805928	0.999943	MiaPU1VsMia
ENSG00000181450	376.996	-0.463045	0.462832	-1.00046	0.317088	0.999943	MiaPU1VsMia
ENSG00000143740	3006.97	0.23841	0.328257	0.726289	0.467662	0.999943	MiaPU1VsMia
ENSG00000081692	1199.55	0.677331	0.408521	1.65801	0.0973159	0.999943	MiaPU1VsMia
ENSG00000143816	97.2285	0.054531	0.698205	0.0781016	0.937747	0.999943	MiaPU1VsMia
ENSG00000154342	50.5452	0.777353	0.957452	0.811897	0.416851	0.999943	MiaPU1VsMia
ENSG00000276255	15.8551	-1.13811	1.637	-0.695239	0.486906	0.999943	MiaPU1VsMia
ENSG00000143761	18616.6	0.197702	0.308141	0.641596	0.521136	0.999943	MiaPU1VsMia
ENSG00000143793	2179.49	0.235083	0.335325	0.70106	0.483265	0.999943	MiaPU1VsMia
ENSG00000162910	1282.23	0.226138	0.352668	0.64122	0.52138	0.999943	MiaPU1VsMia
ENSG00000280157	19.0612	-0.559574	1.46419	-0.382173	0.702333	0.999943	MiaPU1VsMia
ENSG00000143774	8975.57	0.26643	0.317586	0.838924	0.401512	0.999943	MiaPU1VsMia
ENSG00000198835	153.817	-1.12163	0.678858	-1.65222	0.0984889	0.999943	MiaPU1VsMia
ENSG00000203684	13.8025	0.817493	1.7125	0.477367	0.633101	0.999943	MiaPU1VsMia
ENSG00000181873	507.748	0.452271	0.431952	1.04704	0.295081	0.999943	MiaPU1VsMia
ENSG00000162913	73.3969	-0.737431	0.821757	-0.897383	0.369514	0.999943	MiaPU1VsMia
ENSG00000154358	1016.73	-0.555561	0.398654	-1.39359	0.163441	0.999943	MiaPU1VsMia
ENSG00000269890	84.6398	-0.527156	0.759601	-0.69399	0.487688	0.999943	MiaPU1VsMia
ENSG00000269934	17.314	-1.10158	1.56976	-0.701751	0.482835	0.999943	MiaPU1VsMia
ENSG00000270110	11.1902	-2.53041	2.10693	-1.201	0.229752	0.999943	MiaPU1VsMia
ENSG00000154370	2115.73	0.205833	0.33392	0.616413	0.537622	0.999943	MiaPU1VsMia
ENSG00000231563	23.8223	-0.0856442	1.30509	-0.0656232	0.947678	0.999943	MiaPU1VsMia
ENSG00000162931	80.84	-0.293392	0.760086	-0.385998	0.699498	0.999943	MiaPU1VsMia
ENSG00000181218	1350.55	0.477092	0.376196	1.2682	0.204726	0.999943	MiaPU1VsMia
ENSG00000196890	137.763	0.875306	0.667596	1.31113	0.189813	0.999943	MiaPU1VsMia
ENSG00000279306	32.1041	1.24216	1.20562	1.03031	0.302865	0.999943	MiaPU1VsMia
ENSG00000168159	8962.48	0.0378125	0.304377	0.124229	0.901134	0.999943	MiaPU1VsMia
ENSG00000183929	68.6792	-1.41697	0.921968	-1.5369	0.124318	0.999943	MiaPU1VsMia
ENSG00000206878	9.92361	-1.81052	2.10531	-0.859979	0.389801	0.999943	MiaPU1VsMia
ENSG00000234975	32.2436	0.367122	1.13928	0.32224	0.747271	0.999943	MiaPU1VsMia
ENSG00000116574	591.422	1.04006	0.501957	2.07202	0.0382637	0.999943	MiaPU1VsMia
ENSG00000177788	35.135	-0.173736	1.09124	-0.159209	0.873504	0.999943	MiaPU1VsMia
ENSG00000168118	2277.04	-0.0720734	0.325355	-0.221522	0.824686	0.999943	MiaPU1VsMia
ENSG00000154429	1927.96	-0.315108	0.346056	-0.91057	0.362522	0.999943	MiaPU1VsMia
ENSG00000143632	19.6643	1.22034	1.48694	0.820703	0.411816	0.999943	MiaPU1VsMia
ENSG00000069248	5762.8	-0.0945153	0.309792	-0.305093	0.760295	0.999943	MiaPU1VsMia
ENSG00000135776	2875.66	-0.236327	0.329015	-0.718286	0.472581	0.999943	MiaPU1VsMia
ENSG00000135801	2125.61	0.132941	0.329476	0.403491	0.686587	0.999943	MiaPU1VsMia
ENSG00000135763	2385.88	0.352454	0.344229	1.0239	0.305885	0.999943	MiaPU1VsMia
ENSG00000143641	9706.32	0.476091	0.342043	1.3919	0.163951	0.999943	MiaPU1VsMia
ENSG00000227006	14.973	0.0842816	1.62417	0.0518922	0.958615	0.999943	MiaPU1VsMia
ENSG00000177614	131.01	0.488973	0.639751	0.764318	0.444678	0.999943	MiaPU1VsMia
ENSG00000135775	2085.65	-0.0682131	0.327658	-0.208184	0.835085	0.999943	MiaPU1VsMia
ENSG00000119280	1734.44	-0.157112	0.336927	-0.466309	0.640994	0.999943	MiaPU1VsMia
ENSG00000223393	11.8894	1.18381	1.86247	0.635615	0.525027	0.999943	MiaPU1VsMia
ENSG00000143643	1950.06	0.0315834	0.328967	0.0960076	0.923515	0.999943	MiaPU1VsMia
ENSG00000173409	1901.95	0.145574	0.333338	0.436717	0.662317	0.999943	MiaPU1VsMia
ENSG00000182118	289.896	0.711206	0.522455	1.36128	0.173426	0.999943	MiaPU1VsMia
ENSG00000143633	1534.64	0.190259	0.343115	0.554506	0.579233	0.999943	MiaPU1VsMia
ENSG00000116906	3148.89	-0.442927	0.349537	-1.26718	0.205091	0.999943	MiaPU1VsMia
ENSG00000116903	833.991	0.264762	0.377731	0.700929	0.483348	0.999943	MiaPU1VsMia
ENSG00000010072	1196.2	-0.145436	0.350972	-0.41438	0.678596	0.999943	MiaPU1VsMia
ENSG00000135766	5714.84	0.0350909	0.308368	0.113796	0.9094	0.999943	MiaPU1VsMia
ENSG00000233461	179.486	1.01168	0.634248	1.59509	0.110691	0.999943	MiaPU1VsMia
ENSG00000116918	2574.14	-0.0932776	0.322961	-0.28882	0.772719	0.999943	MiaPU1VsMia
ENSG00000162946	76.8913	-0.494452	0.787192	-0.62812	0.529925	0.999943	MiaPU1VsMia
ENSG00000116991	191.882	1.20174	0.650162	1.84836	0.06455	0.999943	MiaPU1VsMia
ENSG00000212916	609.044	-0.105955	0.391592	-0.270575	0.786718	0.999943	MiaPU1VsMia
ENSG00000135778	2072.26	-0.111366	0.329247	-0.338244	0.735179	0.999943	MiaPU1VsMia
ENSG00000135749	458.094	0.510174	0.447635	1.13971	0.254407	0.999943	MiaPU1VsMia
ENSG00000143674	409.809	-0.0954104	0.42911	-0.222345	0.824045	0.999943	MiaPU1VsMia
ENSG00000135750	56.0395	-0.108366	0.883518	-0.122653	0.902382	0.999943	MiaPU1VsMia
ENSG00000183780	23.4378	-0.589806	1.33199	-0.4428	0.657911	0.999943	MiaPU1VsMia
ENSG00000235605	32.025	-0.308037	1.14228	-0.269668	0.787416	0.999943	MiaPU1VsMia
ENSG00000231663	108.664	0.183814	0.669888	0.274395	0.783781	0.999943	MiaPU1VsMia
ENSG00000168275	2453.93	0.217379	0.33098	0.656774	0.511326	0.999943	MiaPU1VsMia
ENSG00000059588	4393.51	-0.438859	0.344033	-1.27563	0.202087	0.999943	MiaPU1VsMia
ENSG00000168264	6602.76	-0.0878234	0.308162	-0.284991	0.775651	0.999943	MiaPU1VsMia
ENSG00000224939	24.9664	-1.16364	1.33947	-0.868732	0.384994	0.999943	MiaPU1VsMia
ENSG00000228044	140.766	-0.783197	0.653361	-1.19872	0.230637	0.999943	MiaPU1VsMia
ENSG00000241475	62.3896	-1.47439	0.961266	-1.5338	0.125078	0.999943	MiaPU1VsMia
ENSG00000230628	62.4593	-1.75055	0.999584	-1.75128	0.0798971	0.999943	MiaPU1VsMia
ENSG00000227630	115.276	-0.578686	0.678808	-0.852504	0.393934	0.999943	MiaPU1VsMia
ENSG00000238005	35.4497	0.524852	1.09823	0.477907	0.632716	0.999943	MiaPU1VsMia
ENSG00000280587	26.2423	1.029	1.29302	0.795807	0.426144	0.999943	MiaPU1VsMia
ENSG00000173726	18811.7	-0.127079	0.303618	-0.41855	0.675545	0.999943	MiaPU1VsMia
[truncated: 18,500 more rows]

## Sheet: GSEA_result_concat
ID	Description	setSize	enrichmentScore	NES	pvalue	p.adjust	qvalues	rank	leading_edge	core_enrichment	Database	Contrast
IRF1 21803131 ChIP-Seq MONOCYTES Human	IRF1 21803131 ChIP-Seq MONOCYTES Human	225	0.514254	1.9279	0.00011946	0.00848166	0.00804783	2979	tags=36%, list=17%, signal=30%	PCDH18/PDGFRB/IL12RB1/CLVS1/NR4A3/TRIM74/SDC2/SOCS1/SLC15A3/TRIM73/PKIB/SEMA3E/IFI35/UBA7/ACSL5/PRKY/BDNF/PYCARD/TIMP3/IL4I1/BST2/PSMB8/APOL1/ERAP1/ATF5/F5/FLT3LG/TAPBPL/ABCA12/STON2/PSMB9/PSME1/GBP1/TNFRSF14/NMI/UBE2L6/AMOT/ZNF583/GSDMD/HHLA2/LIPC/PARP10/SNORD12C/TNFSF13B/PSME2/LEF1/FAM111A/CASP7/MOV10/ABCC11/FLI1/ZNFX1/TMTC1/DDX60/HLA-H/CD274/APOL6/PCGF5/DTX3L/GRIK5/TAP2/OPTN/TSC22D2/APOL2/SLC2…	ChEA_2016	MiaPU1VsMia
NELFE K562 hg19	NELFE K562 hg19	223	0.456433	1.70398	0.000120135	0.00937049	0.00821973	4098	tags=35%, list=24%, signal=27%	RNF151/RNU11/GDF15/DDIT3/SOCS1/MIR3193/RNU4ATAC/SNORA80B/GADD45A/MIR425/HSPA8/PMAIP1/SNORD101/ZC3H12A/TNFSF9/FTL/SNAI1/GADD45B/LSR/SESN2/MIR17HG/SDC4/MIR320A/MEPCE/IER5/MALAT1/SNHG9/SNORD12C/SLC3A2/MARCKSL1/SNHG12/TFRC/NDUFAF3/JUN/ZCWPW1/MKNK2/SNORD60/ZNFX1/ID2/INTS6/SNORD100/SLC7A5P1/NXF1/RPS27/CSRNP2/RPL12/SNHG6/ARL15/BTG1/SLC19A2/GAS5/RPL39/RPS12/FTH1/ZCCHC17/RPL27A/KCNQ1OT1/NKIRAS1/LRPAP1/HSP…	ENCODE_TF_ChIP-seq_2015	MiaPU1VsMia
FOXM1 23109430 ChIP-Seq U2OS Human	FOXM1 23109430 ChIP-Seq U2OS Human	222	-0.36985	-1.62044	0.000604595	0.0214631	0.0203653	5448	tags=50%, list=32%, signal=35%	REEP4/KIF18A/ATAD2/SCLT1/FZR1/ZBTB5/LSM5/SPC25/ZADH2/CDC20/ENC1/CNIH4/TROAP/CDCA2/TAF5/PHF19/GNA12/SNHG10/RACGAP1/CALM2/PGP/PCNT/CCNG2/TMPO/DZIP3/NCAPH/QSER1/NUCKS1/CEP192/TMEM129/CNOT1/PIM1/SMAD3/TNK2/ARF6/CENPA/DNAJB14/HMGB2/SVIL/CDKN3/METTL15/BTN2A1/GRK6/TATDN1/CCNF/PRC1/STK17B/CCDC85C/NEK2/LMNB1/CCNA2/NUSAP1/HP1BP3/MKI67/CCNB1/CKAP5/KIF2C/LMNB2/SPAG5/MAFK/PTPRJ/TPX2/KIF20B/ZNF507/DTYMK/TTK/CD…	ChEA_2016	MiaPU1VsMia
FOXM1 ECC-1 hg19	FOXM1 ECC-1 hg19	450	-0.290192	-1.36464	0.00118483	0.0342706	0.030062	4390	tags=37%, list=25%, signal=28%	KATNA1/TMPO/ELP4/DBP/DZIP3/NCAPH/QSER1/NUCKS1/CEP192/TMEM129/CNOT1/PIM1/AFMID/FAF1/MAD2L1/SPAG5-AS1/KLF6/CBX3/DHX8/CENPA/HMGB2/RDX/COG4/KIAA1143/HDAC7/MDH1/CDKN3/JARID2/METTL15/LDLR/NFIA/ZCCHC8/GRK6/USP24/MBNL1/KRR1/PGAP2/SPATA5/KIF15/KRT80/ERI2/CCNF/BLOC1S1/PRC1/STK17B/CCDC85C/NEK2/LMNB1/CCNA2/NUSAP1/HSP90B1/IMMP1L/HNRNPUL2/HP1BP3/MKI67/GNAI3/CCNB1/MYOF/CKAP5/HNRNPA1/MYBL1/KIF2C/ATAD5/GTSE1/FDFT…	ENCODE_TF_ChIP-seq_2015	MiaPU1VsMia
FOXM1 MCF-7 hg19	FOXM1 MCF-7 hg19	132	-0.376464	-1.55035	0.0013181	0.0342706	0.030062	4962	tags=52%, list=29%, signal=37%	TROAP/CDCA2/BORA/RGS5/PHF19/SNHG10/NT5DC3/RACGAP1/CALM2/KCTD9/RBL2/NCAPH/NUCKS1/PIM1/CBX3/CENPA/GREB1/HMGB2/RDX/CDKN3/SYTL5/CCNF/PRC1/NEK2/LMNB1/CCNA2/HSP90B1/HP1BP3/MKI67/CCNB1/CKAP5/GTSE1/MDC1/TPX2/MZT1/PIF1/ZDHHC20/KIF11/KCNG3/RNF223/CENPF/KIF20A/PLK1/SGK3/SEMA3C/TRIM59/ASPM/GUSB/RAD21/ARL6IP1/CCNB2/ELF3/SKA2/PTTG1/GPRC5A/NUF2/HNRNPA2B1/ACAD11/NEURL1B/PA2G4P4/PRR11/SSR4P1/GPSM2/GAS2L3/SERPINA3…	ENCODE_TF_ChIP-seq_2015	MiaPU1VsMia
FOSL2 HepG2 hg19	FOSL2 HepG2 hg19	267	0.400085	1.51819	0.00186807	0.0364273	0.0319538	2986	tags=24%, list=17%, signal=20%	RNU11/DDIT3/CLU/GPR39/S100P/MIR3193/IL32/HPD/OSGIN1/MTRNR2L8/RNU4ATAC/TF/LINC00271/GADD45A/RBP4/HSD17B2/CA13/FAM86FP/SYT8/NID1/NR0B2/ABCC6/APOL1/MMP19/FTL/SPHK1/MAFF/PTAFR/RAB4B/SERPINB8/SDSL/NLRC4/NR1I3/PRAP1/PPP1R15A/NEU1/DUSP6/TCEANC/FAM27B/AKR1B10/RAB39B/NEURL2/MT2A/ALOXE3/HERC2P2/UPP1/PMS2P5/ISG20/RNF103-CHMP3/CUEDC1/KLF10/FAM111B/TRNP1/SPAG7/ENO1-AS1/STAG3L1/ERCC1/ZBTB43/GBP2/ACY1/CUEDC2/LY…	ENCODE_TF_ChIP-seq_2015	MiaPU1VsMia
NFKB1 human	NFKB1 human	228	0.421643	1.57322	0.000478985	0.0701363	0.0626101	3046	tags=31%, list=18%, signal=26%	GADD45G/PTGDS/ATF3/CCL4/EBI3/CDKN1A/LCN2/HMOX1/PSMB10/CCL22/TF/OLFM4/CCR2/BIRC3/CYP2E1/SQSTM1/TNFAIP3/MMP3/ERAP1/HBEGF/CXCL2/COL7A1/VWF/PTAFR/CXCR4/IL23A/SNAI1/NFKBIZ/HLA-F/PSMB9/IRF1/SAA1/PTHLH/VCAM1/SLC25A27/CD69/PDK4/TRAF1/CD74/FN1/CDH1/TNFSF13B/IL12A/SERPINE1/TNFRSF9/CXCL1/HES1/CD83/CSF1/FGF8/UPP1/TNF/TAP2/OPTN/NOS2/BST1/BCL2/CCND1/MUC17/PTPN13/CD28/CD40/TLR7/POU2F2/BTG2/TAP1/CEACAM1/CCR7/GCL…	TRRUST_Transcription_Factors_2019	MiaPU1VsMia
RELA human	RELA human	230	0.410469	1.53322	0.000717274	0.0701363	0.0626101	3046	tags=31%, list=18%, signal=26%	GADD45G/CCL4/TWIST1/EBI3/CDKN1A/LCN2/HMOX1/PSMB10/CCL22/TF/OLFM4/CCR2/BIRC3/SAA2/CYP2E1/TNFAIP3/MMP3/ERAP1/HBEGF/OXTR/CXCL2/COL7A1/VWF/PTAFR/CXCR4/IL23A/SNAI1/NFKBIZ/HLA-F/PSMB9/IRF1/SAA1/PTHLH/VCAM1/SLC25A27/CD69/PDK4/TRAF1/CD74/FN1/CDH1/IL12A/SERPINE1/TNFRSF9/CXCL1/HES1/HLA-A/CD83/CSF1/FGF8/UPP1/TNF/TAP2/OPTN/NOS2/BCL2/TRIB3/CCND1/STAT1/MUC17/PTPN13/CD28/CD40/TLR7/POU2F2/BTG2/TAP1/CEACAM1/CCR7/…	TRRUST_Transcription_Factors_2019	MiaPU1VsMia
EGR2 human	EGR2 human	4	0.957489	1.66067	0.000743494	0.0701363	0.0626101	152	tags=50%, list=1%, signal=50%	IGF2/MPZ	TRRUST_Transcription_Factors_2019	MiaPU1VsMia
BATF GM12878 hg19	BATF GM12878 hg19	458	0.346886	1.36868	0.00523674	0.0816932	0.0716607	3195	tags=21%, list=19%, signal=18%	ENPP2/ATF3/RNU11/CCL4/EBI3/IL12RB1/CLU/NR4A3/TICAM2/MTRNR2L8/ADAM28/PIK3CG/ASB2/RNU4ATAC/SNORA26/BIRC3/OLFML3/PDCD1LG2/LINC00240/DSCR9/FAM86FP/PMAIP1/SLC37A2/BANK1/ARHGAP15/MS4A1/ITGB8/MAFF/SCIMP/SLC1A4/AFF3/SERPINB8/GADD45B/GBP4/ABCA12/SDSL/TEKT4P2/VAMP5/EAF2/DDX11L2/GTF2IRD2/IL7R/GBP1/TNFRSF14/ZNF165/LILRB1/GPR18/CTSS/SNORD12C/DISP1/FAM27B/TNFSF13B/CCR1/CAMK2D/RAB39B/B3GAT3/ST7-OT4/P2RY8/PTPRC/…	ENCODE_TF_ChIP-seq_2015	MiaPU1VsMia
RFX5 human	RFX5 human	13	0.791157	1.82611	0.00185748	0.0830155	0.0741072	2057	tags=62%, list=12%, signal=54%	HLA-DRB5/HLA-DOB/HLA-DQB1/HLA-DRB1/HLA-DQA1/HLA-DPB1/HLA-DPA1/HLA-DRA	TRRUST_Transcription_Factors_2019	MiaPU1VsMia
IRF1 human	IRF1 human	41	0.618924	1.82701	0.00195901	0.0830155	0.0741072	2979	tags=46%, list=17%, signal=38%	CDKN1A/SOCS1/PSMB10/TRIM22/PSMB9/CCNE1/VCAM1/IL12A/CASP7/SOCS2/NCF2/CIITA/HLA-A/TAP2/BCL2/CYBB/CD40/TAP1/CEACAM1	TRRUST_Transcription_Factors_2019	MiaPU1VsMia
RFXANK human	RFXANK human	11	0.820573	1.81761	0.00205339	0.0830155	0.0741072	2057	tags=73%, list=12%, signal=64%	HLA-DRB5/HLA-DOB/HLA-DQB1/HLA-DRB1/HLA-DQA1/HLA-DPB1/HLA-DPA1/HLA-DRA	TRRUST_Transcription_Factors_2019	MiaPU1VsMia
RFXAP human	RFXAP human	11	0.820573	1.81761	0.00205339	0.0830155	0.0741072	2057	tags=73%, list=12%, signal=64%	HLA-DRB5/HLA-DOB/HLA-DQB1/HLA-DRB1/HLA-DQA1/HLA-DPB1/HLA-DPA1/HLA-DRA	TRRUST_Transcription_Factors_2019	MiaPU1VsMia
STAT2 K562 hg19	STAT2 K562 hg19	223	0.387786	1.44771	0.00732821	0.0917586	0.08049	3633	tags=31%, list=21%, signal=25%	RNU11/SOCS1/SLFN5/IFI44L/IFI35/UBA7/RSAD2/TRIM22/CD33/CD68/BST2/IFI27/APOL1/RTP4/IL23A/DNAJA1/MIR17HG/IRF1/LGALS9/NMI/LGALS3BP/UBE2L6/GSTK1/XAF1/PARP10/SNORD12C/IFIH1/DDX60L/GNB4/SCN9A/MOV10/POU3F2/YDJC/MT2A/ZNFX1/DDX60/HERC6/CD274/CSF1/APOL6/ISG20/DTX3L/KLHL6/RHOBTB3/APOL2/STAT1/WDR25/WBP4/RBCK1/PARP14/OAS3/IFI6/EPSTI1/SP110/PLSCR1/SP140L/SLC25A44/PHF11/MX1/TRMT2A/HLA-E/IFITM3/BAK1/NBN/ARRDC4/NC…	ENCODE_TF_ChIP-seq_2015	MiaPU1VsMia
SUZ12 NT2-D1 hg19	SUZ12 NT2-D1 hg19	274	0.370491	1.41061	0.00823475	0.0917586	0.08049	2099	tags=24%, list=12%, signal=21%	EDN3/HAND2/NPR3/MEIS1/SCIN/LMO3/DLL4/ABCC3/NR4A3/ADCYAP1/FOXC2/ARID3C/ALDH1A2/GRIK1/SLC7A14/CACNA1G/DLX2/ZMYND15/RASGRF1/MAFB/ONECUT3/SLC6A3/ST8SIA1/ACTA1/GATA6/PAX5/MAP6/EGR4/OXTR/SGPP2/MSX1/SKOR1/CYP26B1/HS3ST3B1/MLLT3/RFPL2/NEUROD2/TMEM132E/PAX8/PTHLH/SLFN11/GABBR2/ZBTB7C/HOXA10/WNT3A/EGR3/SPON1/EN2/LHX9/CHRND/DUSP6/ATP8B1/PRDM12/HLF/PRRX1/POU3F2/ZNF503/OLIG1/FLI1/HS3ST1/RFTN1/BMP8A/LONRF3/GAT…	ENCODE_TF_ChIP-seq_2015	MiaPU1VsMia
REST HCT116 hg19	REST HCT116 hg19	223	0.375563	1.40207	0.0121336	0.118302	0.103774	2758	tags=26%, list=16%, signal=22%	XKR7/PROM1/CLVS1/CACNA1B/ADCYAP1/CRH/PLA2G4C/GRM4/SLC7A14/BEX2/RIC3/BDNF/KCNC1/FGF18/NMNAT2/PCLO/AP3B2/RIMS2/CAMK2N2/CHGB/DLGAP3/KCNH4/PDE2A/SLC8A2/SERPINA10/KCNB1/TMEM179/GABBR2/HBA1/CNRIP1/CHPF/SEZ6/ZG16B/NRXN1/CDKN2B/KCNK12/VGF/GDAP1L1/GOLGA7B/MMP24/GRID1/HES1/ALK/COL5A3/MANEAL/SYT5/LGR5/FGD2/ASPHD1/MAPK8IP2/HBA2/LIPA/VSTM2L/FBLL1/GRM2/OAS3/TRMT61A/CDK5R1	ENCODE_TF_ChIP-seq_2015	MiaPU1VsMia
ATF4 human	ATF4 human	31	0.640906	1.78683	0.00372729	0.131853	0.117704	2045	tags=32%, list=12%, signal=28%	FGF21/ATF3/CHAC1/NUPR1/DDIT3/S100P/APOE/CEBPB/MAP1LC3B/ASNS	TRRUST_Transcription_Factors_2019	MiaPU1VsMia
HTT 18923047 ChIP-ChIP STHdh Human	HTT 18923047 ChIP-ChIP STHdh Human	232	0.382124	1.4367	0.00629678	0.149024	0.141401	2573	tags=23%, list=15%, signal=20%	PLAGL1/PIP5K1B/CDH11/CACNA1B/CLU/ART5/GPM6A/PKIB/BEX2/TYRP1/MMP10/CYP2E1/FBN1/BAAT/PCLO/C2/EPB41L3/GATA6/HRH4/CD300E/UROC1/BMPR1B/MATN2/TNFRSF21/FGL2/NEUROD2/GPA33/LMO2/CPEB4/ISYNA1/WNT3A/TAF7L/BTC/CTLA4/NOL6/LIPH/BAG2/ADM/GZMB/MS4A7/ADM2/F13A1/SPOCK2/LUM/IPO4/B3GALT5/FKRP/ELOVL2/SNED1/EPC1/TMEM40/CD99L2/TM7SF2/HIVEP1	ChEA_2016	MiaPU1VsMia
CEBPB HCT116 hg19	CEBPB HCT116 hg19	206	0.371194	1.3768	0.018496	0.160299	0.140613	2479	tags=21%, list=14%, signal=18%	CHAC1/BEST1/LCN2/SLFN5/MIR3193/TSPAN5/ADAM28/NAALADL2/RNU4ATAC/FBXO32/GADD45A/PTPRG/IL20RB/CLGN/MMP19/CXCL2/SGPP2/SLC22A15/SERPINB8/ABCA12/SESN2/DRAM1/EAF2/SLC7A11/ARID5B/NUAK2/SLC9B1/SYNPO2/FST/HSPB1/DDX60L/SIRPB2/P2RY8/SHC3/MYO16/ISG20/NFE2L2/CUEDC1/KLF10/COTL1/SEPHS2/TRIB3/FAM151B	ENCODE_TF_ChIP-seq_2015	MiaPU1VsMia
STAT1 K562 hg19	STAT1 K562 hg19	278	0.348008	1.32683	0.025249	0.196942	0.172756	4320	tags=31%, list=25%, signal=24%	RNU11/GDF15/TULP2/CLIC2/SLFN5/IFI44L/IFI35/RSAD2/TRIM22/C1S/CD33/BST2/IFI27/PSMB8/APOL1/MAFF/LSR/IGFLR1/SMPD1/KRCC1/MIR17HG/IRF1/NMI/LGALS3BP/UBE2L6/GSTK1/GSDMD/XAF1/PARP10/SNORD12C/IFIH1/MAN1A1/DDX60L/GNB4/CASP7/SCN9A/POU3F2/ZNFX1/DDX60/HERC6/S100A11/CSF1/APOL6/GEN1/ISG20/DTX3L/RHOBTB3/APOL2/STAT1/WDR25/RBCK1/NR1H2/IL6ST/PARP14/OAS3/GINS3/C1RL/IFI6/EPSTI1/SP110/PLSCR1/SP140L/SLC25A44/PHF11/MX1/H…	ENCODE_TF_ChIP-seq_2015	MiaPU1VsMia
FOXF2 human	FOXF2 human	7	0.851586	1.68424	0.00642398	0.199468	0.178064	1563	tags=57%, list=9%, signal=52%	PSG7/MT1F/BAMBI/MT1E	TRRUST_Transcription_Factors_2019	MiaPU1VsMia
CIITA human	CIITA human	26	0.641943	1.72375	0.0074698	0.199468	0.178064	3196	tags=54%, list=19%, signal=44%	HLA-DRB5/HLA-DOB/HLA-DQB1/HLA-DRB1/RAB4B/HLA-DPB1/HLA-F/IRF1/HLA-DRA/HLA-A/HLA-C/STAT1/HLA-B/S100A4	TRRUST_Transcription_Factors_2019	MiaPU1VsMia
ATF2 human	ATF2 human	21	0.666453	1.7116	0.00775319	0.199468	0.178064	2468	tags=38%, list=14%, signal=33%	ATF3/CDKN1A/ITGB8/PLAT/FN1/JUN/TNF/CCND1	TRRUST_Transcription_Factors_2019	MiaPU1VsMia
JUN human	JUN human	109	0.440021	1.51483	0.00884363	0.202148	0.180456	2856	tags=32%, list=17%, signal=27%	ATF3/GJA1/DDIT3/CDKN1A/KRT16/BEX2/RELB/MMP3/ACTA1/HEY1/OXTR/NFKB2/ITGB8/CYP11A1/STAR/IL23A/PLAT/VCAM1/ETS2/SMAD7/CTSL/NQO1/IL12A/JUN/MELTF/CSF1/TNF/RHOB/NOS2/BECN1/CCND1/TXN/ALOX12/CDK5R1/APP	TRRUST_Transcription_Factors_2019	MiaPU1VsMia
SMAD4 human	SMAD4 human	23	0.646577	1.6932	0.00928594	0.202148	0.180456	2431	tags=48%, list=14%, signal=41%	CDKN1A/FBXO32/GLI1/AHR/COL7A1/BAMBI/CDKN2B/SMAD7/JUN/SERPINE1/BCL2	TRRUST_Transcription_Factors_2019	MiaPU1VsMia
TEAD4 MCF-7 hg19	TEAD4 MCF-7 hg19	98	-0.345508	-1.36172	0.029703	0.210621	0.184755	2676	tags=22%, list=16%, signal=19%	ANXA9/STX10/ESRP2/SGK3/SEMA3C/ARID2/RARG/PLEKHG2/HMGN4/SKA2/GLIPR1L1/ACAD11/LMCD1/PRR11/SSR4P1/RNASE4/TRIM7/ANG/SERPINA3/SALL4/BNC1/HES7	ENCODE_TF_ChIP-seq_2015	MiaPU1VsMia
EZH2 human	EZH2 human	35	0.581906	1.66281	0.0115278	0.233027	0.208021	3199	tags=40%, list=19%, signal=33%	TWIST1/CDKN1A/FBXO32/ADRB2/SNAI2/CCNE1/PAX8/CDH1/CDKN2B/CIITA/CCND1/FOXC1/RUNX3/ALDH1A1	TRRUST_Transcription_Factors_2019	MiaPU1VsMia
REST U-87 MG hg19	REST U-87 MG hg19	256	0.34365	1.30048	0.0372322	0.242009	0.212289	2758	tags=22%, list=16%, signal=19%	XKR7/CLVS1/CACNA1B/ADCYAP1/CRH/PLA2G4C/GRM4/SLC7A14/BDNF/KCNC1/BBC3/FGF18/NMNAT2/PCLO/PMAIP1/AP3B2/RIMS2/CAMK2N2/SKOR1/CHGB/KCNH4/SLC8A2/SERPINA10/KCNB1/TMEM179/GABBR2/CNRIP1/CHPF/SEZ6/ZG16B/ELAVL3/NRXN1/KCNK12/VGF/GDAP1L1/GOLGA7B/TTC9B/MMP24/PEX5L/HES1/ALK/TMTC1/COL5A3/MANEAL/SYT5/FGD2/ASPHD1/MAPK8IP2/TMEM104/HBA2/NCDN/VSTM2L/CRIP2/FBLL1/GRM2/TRMT61A/CDK5R1	ENCODE_TF_ChIP-seq_2015	MiaPU1VsMia
TFAP4 human	TFAP4 human	6	0.843839	1.61031	0.0140364	0.25373	0.226502	557	tags=33%, list=3%, signal=32%	CDKN1A/MUC4	TRRUST_Transcription_Factors_2019	MiaPU1VsMia
DNMT1 human	DNMT1 human	26	0.609867	1.63762	0.0152575	0.25373	0.226502	1520	tags=23%, list=9%, signal=21%	PROM1/IL32/TIMP3/CXCR4/CDH1/CDKN2B	TRRUST_Transcription_Factors_2019	MiaPU1VsMia
CEBPB human	CEBPB human	40	0.547725	1.6083	0.0152753	0.25373	0.226502	2974	tags=42%, list=17%, signal=35%	GADD45G/GDF15/DDIT3/CDKN1A/SAA2/HBB/OXTR/STAR/SAA1/S100A9/ADM/ASNS/TNF/GNLY/SLC10A1/PTPN13/XBP1	TRRUST_Transcription_Factors_2019	MiaPU1VsMia
CTCF human	CTCF human	27	0.599476	1.625	0.0164116	0.25373	0.226502	673	tags=19%, list=4%, signal=18%	MEG3/IGF2/H19/BBC3/PTPRG	TRRUST_Transcription_Factors_2019	MiaPU1VsMia
HDAC2 human	HDAC2 human	22	0.627861	1.62836	0.0172164	0.25373	0.226502	1517	tags=32%, list=9%, signal=29%	TWIST1/CDKN1A/CD1D/SNAI2/KLF4/CCNE1/CDH1	TRRUST_Transcription_Factors_2019	MiaPU1VsMia
ETS1 human	ETS1 human	66	0.481555	1.53702	0.0179314	0.25373	0.226502	2285	tags=32%, list=13%, signal=28%	CDKN1A/HMOX1/MMP10/CASP1/SQSTM1/MUC4/MMP3/VWF/NKX3-1/CXCR4/IL2RB/PTHLH/DUSP6/TBXAS1/BMP4/LCK/PF4/FLI1/TAF12/F13A1/WAS	TRRUST_Transcription_Factors_2019	MiaPU1VsMia
RUNX3 human	RUNX3 human	29	0.576497	1.58525	0.0219298	0.275619	0.246042	3198	tags=41%, list=19%, signal=34%	CDKN1A/WNT4/PEA15/TCF4/CASP7/CD36/HES1/HSPD1/CCND1/TRAF6/TIMP1/ING1	TRRUST_Transcription_Factors_2019	MiaPU1VsMia
NKX3-1 human	NKX3-1 human	6	0.826525	1.57727	0.0224942	0.275619	0.246042	2	tags=17%, list=0%, signal=17%	ACTG2	TRRUST_Transcription_Factors_2019	MiaPU1VsMia
STAT6 human	STAT6 human	27	0.584897	1.58548	0.0233549	0.275619	0.246042	2906	tags=41%, list=17%, signal=34%	CCL26/SOCS1/CYSLTR1/CYP2E1/EGLN3/FOSB/STAT1/ALOX12/ITGA2B/ADRA2B/CD40	TRRUST_Transcription_Factors_2019	MiaPU1VsMia
SOX9 human	SOX9 human	18	0.643983	1.59892	0.023622	0.275619	0.246042	2268	tags=44%, list=13%, signal=39%	CDKN1A/BEST1/MIA/DCT/KLF4/POU3F2/HES1/COL11A2	TRRUST_Transcription_Factors_2019	MiaPU1VsMia
CREB1 human	CREB1 human	61	0.477734	1.50461	0.0256819	0.275619	0.246042	1130	tags=20%, list=7%, signal=18%	NR4A3/HMOX1/BDNF/HLA-DOB/MUC4/NMNAT2/HLA-DQB1/SNAI2/CYP11A1/CXCR4/SNAI1/PLAT	TRRUST_Transcription_Factors_2019	MiaPU1VsMia
PARP1 human	PARP1 human	22	0.609734	1.58134	0.0257442	0.275619	0.246042	2431	tags=45%, list=14%, signal=39%	CDKN1A/FBN1/DNAAF4/SNAI1/FN1/CDH1/JUN/SERPINE1/CXCL1/BCL2	TRRUST_Transcription_Factors_2019	MiaPU1VsMia
CEBPD human	CEBPD human	12	0.706425	1.5973	0.0265216	0.275619	0.246042	3313	tags=67%, list=19%, signal=54%	GADD45G/DDIT3/IL23A/C3/CXCL1/TNF/POU5F1/SOD1	TRRUST_Transcription_Factors_2019	MiaPU1VsMia
PML human	PML human	16	0.657156	1.58736	0.0272697	0.275619	0.246042	3713	tags=50%, list=22%, signal=39%	CDKN1A/UBA7/TNFAIP3/EAF2/HCK/CCND1/HIPK2/NR4A1	TRRUST_Transcription_Factors_2019	MiaPU1VsMia
HSF1 HepG2 hg19	HSF1 HepG2 hg19	199	0.353047	1.30388	0.0481016	0.288609	0.253166	4022	tags=32%, list=23%, signal=25%	CLU/MIR3193/IL32/HSPA8/BST2/NEK10/RGS2/DNAJA1/HSPA6/DNAJB4/SPR/KIF9/HSPE1-MOB4/HSPE1/JMJD6/CHORDC1/SHC1/ZFAND2A/HSPH1/AHSA1/TPT1/DNAJB2/ABHD3/P2RX6P/ALOXE3/HSPD1/NUDC/LINC00324/MIR3153/IPO4/ADRM1/CACYBP/METTL23/PCBD1/CNPY2/DEDD2/DNAJB1/RHBDD3/MRPS6/ZNF497/KAT2A/MRPL18/STIP1/TYW3/TPD52L2/CENPT/HSP90AB1/ADI1/SLC20A2/IGF2R/NCOA7/FKBP4/UBC/PLOD1/CKS2/FOXJ1/POLR3E/PRDX5/RPS29/SDHAF2/VRK3/LASP1/KIF1C	ENCODE_TF_ChIP-seq_2015	MiaPU1VsMia
STAT1 human	STAT1 human	62	0.469507	1.48423	0.0296371	0.289217	0.258182	3046	tags=39%, list=18%, signal=32%	CDKN1A/LCN2/HMOX1/FCGR1A/KRT17/MUC4/PSMB9/IRF1/XAF1/HSP90AA1/CTSL/TNFSF13B/NOX1/CCR1/CIITA/UPP1/NOS2/FGF2/APP/PLSCR1/CD40/TAP1/MVP/TIMP1	TRRUST_Transcription_Factors_2019	MiaPU1VsMia
MITF human	MITF human	21	0.605939	1.55619	0.0321434	0.30322	0.270682	1258	tags=29%, list=7%, signal=27%	KIT/BEST1/TYRP1/GPNMB/DCT/PRKCB	TRRUST_Transcription_Factors_2019	MiaPU1VsMia
NR2F2 HepG2 hg19	NR2F2 HepG2 hg19	93	0.401917	1.35346	0.0579809	0.303663	0.266371	3913	tags=33%, list=23%, signal=26%	IGDCC3/ADCY10/CHRNA4/ALLC/ACSL5/NR0B2/NR1I3/HGD/C3/ASAH2/LINC00525/NIPAL2/MAF/SERPINE1/RAMP1/TRNP1/LOX/EXOC3L4/SAT2/HAL/TOMM40L/RRP7A/MOGAT3/ME3/MRPL46/GSTP1/ALDH4A1/MRPS11/MGAT4A/C5/BDH1	ENCODE_TF_ChIP-seq_2015	MiaPU1VsMia
RXRA H1-hESC hg19	RXRA H1-hESC hg19	83	-0.341225	-1.30645	0.0583968	0.303663	0.266371	2017	tags=18%, list=12%, signal=16%	CEP70/ACSL3/RARB/YIF1B/TMEM135/TP53INP2/PDZD7/CDCA7L/SREBF1/TCF7/SFXN3/KCNJ4/SNORA37/PCOLCE/ABCA1	ENCODE_TF_ChIP-seq_2015	MiaPU1VsMia
IRF9 human	IRF9 human	6	0.806264	1.53861	0.0341911	0.304505	0.271829	157	tags=17%, list=1%, signal=17%	CDKN1A	TRRUST_Transcription_Factors_2019	MiaPU1VsMia
REST human	REST human	17	0.631576	1.54773	0.0344316	0.304505	0.271829	3704	tags=53%, list=21%, signal=42%	CACNA1H/BDNF/TAC3/CHGB/VGF/STAT1/SYN1/DGCR5/KCNQ3	TRRUST_Transcription_Factors_2019	MiaPU1VsMia
WT1 human	WT1 human	49	0.486093	1.47475	0.0355292	0.30469	0.271994	1761	tags=22%, list=10%, signal=20%	IGF2/CDKN1A/CX3CL1/SNAI2/HBEGF/IL2RB/CCNE1/HOXA10/NPHS1/CDH1/JUN	TRRUST_Transcription_Factors_2019	MiaPU1VsMia
EP300 MCF-7 hg19	EP300 MCF-7 hg19	110	-0.314018	-1.26068	0.0650439	0.30788	0.27007	2428	tags=22%, list=14%, signal=19%	ESRP2/KCNG3/MPST/RNF223/SGK3/SEMA3C/CHPT1/GUSB/KCNK6/ESRP1/GPRC5A/MBOAT1/ACAD11/PA2G4P4/PRSS27/SSR4P1/SERPINA3/KRT13/BNC1/TNFSF15/SULT2B1/TMEM105/OVOL2/TIPARP-AS1	ENCODE_TF_ChIP-seq_2015	MiaPU1VsMia
BCL3 GM12878 hg19	BCL3 GM12878 hg19	344	0.315128	1.22128	0.067102	0.30788	0.27007	3551	tags=25%, list=21%, signal=20%	CD300C/RNU11/EBI3/PLA2G4C/VPREB3/PSMB10/CD79A/RNU4ATAC/PYCARD/BBC3/BIRC3/GIMAP8/CD68/PPAN-P2RY11/BANK1/LY86/TLCD1/NFKB2/SCIMP/MSH4/AFF3/SMPD1/ZACN/IL2RB/DNAJB4/LILRB1/TMEM117/ZNF583/GSDMD/ASTL/MALAT1/DNHD1/SLC35A2/ZNF565/MOV10/TNFRSF9/CYP4V2/NEK8/FAM83E/CNIH2/RFTN1/COL5A3/CIITA/CD83/ZNHIT2/LRRC32/ISG20/NANOS1/CUEDC1/CABYR/UFSP1/SYCE2/DOCK10/STAT1/MFSD2A/LSP1/EFCAB2/TM7SF2/SNAPC5/ADRM1/IL6ST/USE1/…	ENCODE_TF_ChIP-seq_2015	MiaPU1VsMia
ATF3 human	ATF3 human	12	0.687779	1.55514	0.0374022	0.311319	0.277911	121	tags=17%, list=1%, signal=17%	GDF15/DDIT3	TRRUST_Transcription_Factors_2019	MiaPU1VsMia
HES1 human	HES1 human	6	0.794517	1.51619	0.0410293	0.321452	0.286957	36	tags=17%, list=0%, signal=17%	PTGDS	TRRUST_Transcription_Factors_2019	MiaPU1VsMia
CREM human	CREM human	17	0.619565	1.51829	0.0453048	0.321452	0.286957	1130	tags=24%, list=7%, signal=22%	CCL4/SLC5A5/STAR/PLAT	TRRUST_Transcription_Factors_2019	MiaPU1VsMia
NFE2L2 human	NFE2L2 human	13	0.660398	1.5243	0.0460993	0.321452	0.286957	3313	tags=46%, list=19%, signal=37%	HMOX1/KRT16/HBB/NQO1/GCLC/SOD1	TRRUST_Transcription_Factors_2019	MiaPU1VsMia
DDIT3 human	DDIT3 human	16	0.626962	1.51443	0.0462255	0.321452	0.286957	2438	tags=38%, list=14%, signal=32%	TF/ATF5/MAP1LC3B/ASNS/CEBPA/TRIB3	TRRUST_Transcription_Factors_2019	MiaPU1VsMia
ELF1 human	ELF1 human	7	0.761921	1.50691	0.0471092	0.321452	0.286957	2860	tags=71%, list=17%, signal=60%	MEIS1/CD68/FCER1A/FLI1/CYBB	TRRUST_Transcription_Factors_2019	MiaPU1VsMia
PAX6 human	PAX6 human	5	-0.786824	-1.52139	0.0474412	0.321452	0.286957	3447	tags=80%, list=20%, signal=64%	ITGA5/PDHX/MET/SIX3	TRRUST_Transcription_Factors_2019	MiaPU1VsMia
HIVEP2 human	HIVEP2 human	6	0.783118	1.49444	0.0478676	0.321452	0.286957	3747	tags=100%, list=22%, signal=78%	HLA-F/HLA-A/HLA-C/HLA-B/HLA-E/HLA-G	TRRUST_Transcription_Factors_2019	MiaPU1VsMia
IRF7 human	IRF7 human	4	0.840445	1.45767	0.048513	0.321452	0.286957	71	tags=25%, list=0%, signal=25%	IFNL3	TRRUST_Transcription_Factors_2019	MiaPU1VsMia
TP53 human	TP53 human	151	0.370857	1.32828	0.0488425	0.321452	0.286957	2642	tags=17%, list=15%, signal=15%	ATF3/GDF15/PDGFRB/PLAGL1/CDKN1A/CASP1/GADD45A/GPNMB/TRIM22/BBC3/PMAIP1/PAX5/NKX3-1/NLRC4/ADGRB1/SSTR2/TP53I3/TBXAS1/PLK3/ID2/HNF4A/BCL2/CCND1/STAT1/FGF2/CKM	TRRUST_Transcription_Factors_2019	MiaPU1VsMia
ESR2 human	ESR2 human	15	0.633536	1.51161	0.0503908	0.324105	0.289325	1834	tags=47%, list=11%, signal=42%	CDKN1A/CRH/CD68/JUN/MKNK2/SERPINE1/PTPRC	TRRUST_Transcription_Factors_2019	MiaPU1VsMia
PBX2 human	PBX2 human	3	0.877831	1.41597	0.0577727	0.363326	0.324338	1907	tags=67%, list=11%, signal=59%	MEIS1/PF4	TRRUST_Transcription_Factors_2019	MiaPU1VsMia
FOXQ1 human	FOXQ1 human	4	0.829378	1.43848	0.0594796	0.365929	0.326661	1517	tags=75%, list=9%, signal=68%	TWIST1/WNT3A/CDH1	TRRUST_Transcription_Factors_2019	MiaPU1VsMia
NFATC2 human	NFATC2 human	5	0.799205	1.46134	0.0609286	0.366868	0.3275	5	tags=20%, list=0%, signal=20%	ENPP2	TRRUST_Transcription_Factors_2019	MiaPU1VsMia
ZBTB16 human	ZBTB16 human	9	0.699677	1.47786	0.0643702	0.379516	0.338791	2918	tags=78%, list=17%, signal=65%	CXCR4/LEF1/ID2/CEBPA/BCL2/BID/GFI1	TRRUST_Transcription_Factors_2019	MiaPU1VsMia
CREBBP human	CREBBP human	18	0.582958	1.44741	0.0679134	0.392234	0.350144	1362	tags=22%, list=8%, signal=20%	CDKN1A/TRIM22/IRF1/HOXA10	TRRUST_Transcription_Factors_2019	MiaPU1VsMia
KLF6 human	KLF6 human	15	0.608931	1.4529	0.0736737	0.416993	0.372246	2468	tags=47%, list=14%, signal=40%	ATF3/CDKN1A/PSG5/PMAIP1/CDH1/NOS2/CCND1	TRRUST_Transcription_Factors_2019	MiaPU1VsMia
TRIM28 17542650 ChIP-ChIP NTERA2 Human	TRIM28 17542650 ChIP-ChIP NTERA2 Human	495	0.316233	1.25307	0.0339827	0.424877	0.403145	2540	tags=17%, list=15%, signal=15%	HAND2/SALL3/GPC4/MEIS1/LMO3/KCND2/CCL4/INHBE/PSG1/NR4A3/PSG5/GPR39/PSG8/FAM9C/RPE65/IL9R/PRKY/DLX2/UNC5B/BDNF/CHST1/KCNC1/ZNF43/AHR/GLI3/PTPRG/HUNK/HEY1/CAV3/SGPP2/EGLN3/SYT3/MSX1/RFPL2/HGD/KCNH4/DOK2/IGHG2/NFAM1/NMI/KLF5/MATN1/FGF14/AOAH/BAG3/BAMBI/ID4/LHX9/MYO5C/VGF/BMP4/PLK3/LEF1/HSPB1/GRID1/LIPH/STX11/GHR/SESN3/BACH2/SSPN/EVL/PPIF/SCN7A/DPP4/KCND3/ZNF93/MEF2C/RAMP1/PARVA/ASNS/SHC3/ID2/MS4A7/U…	ChEA_2016	MiaPU1VsMia
NOTCH1 21737748 ChIP-Seq TLL Human	NOTCH1 21737748 ChIP-Seq TLL Human	203	0.355215	1.31733	0.0346299	0.424877	0.403145	3512	tags=27%, list=20%, signal=22%	SALL3/BCHE/BIRC3/MAFB/CHI3L2/GIMAP7/ZNF547/ZNF703/IL7R/MEPCE/GIMAP1/PPP1R15A/EGR3/GIMAP6/DUSP5/SENP8/DENND2D/BMP4/CPA4/MAN1A1/CYTIP/JUN/LRIG3/SERPINE1/SCN7A/MLYCD/IL21R/HES1/CX3CR1/PCGF5/TNF/IPO4/FKRP/IRS2/KLHL21/CSRNP2/FGR/AEN/PPRC1/METTL1/AVEN/ZNF670/PLAGL2/ZNF416/RUNX3/ZNF721/NKIRAS1/TBCC/RRS1/MARS2/CD27/CHST15/ZNF324/CD244/SHQ1	ChEA_2016	MiaPU1VsMia
IRF8 22096565 ChIP-ChIP GC-B Human	IRF8 22096565 ChIP-ChIP GC-B Human	141	0.379606	1.35562	0.0362337	0.424877	0.403145	4087	tags=41%, list=24%, signal=32%	PSMB10/SLC15A3/IFI35/PSMB8/BANK1/APOL1/LY86/APOL3/MS4A1/TLCD1/FLT3LG/RTP4/AFF3/NFKBIZ/SDSL/LSR/GABPB2/PSMB9/ARID5B/LMO2/UBE2L6/GPR18/CD74/IFIH1/FAM111A/CASP7/MOV10/NEK8/MPEG1/CIITA/HLA-DRA/APOL6/TAP2/HLA-C/APOL2/LIPA/LSP1/WBP4/OAS3/HLA-B/EPSTI1/ZNF41/TAP1/RPL27A/CTSZ/KLF12/NBN/BTAF1/FKBP11/UBC/TBX1/TBC1D4/DHRS4/ACP2/HERPUD1/TAPBP/TRIM21/DNPEP	ChEA_2016	MiaPU1VsMia
GBX2 23144817 ChIP-Seq PC3 Human	GBX2 23144817 ChIP-Seq PC3 Human	124	0.380743	1.33736	0.0495803	0.424877	0.403145	2690	tags=22%, list=16%, signal=19%	PTPRD/KCND2/ABCC3/NRG1/PLXNA4/MYLK/PTPRG/PARD3B/RIMS2/NEB/SLC22A15/TNFRSF21/ARID5B/RYR3/TPK1/COLQ/PCDH15/NNT/HLF/GHR/SSPN/LGR5/NFE2L2/FREM2/LCP2/SFMBT2/FHIT	ChEA_2016	MiaPU1VsMia
TAF15 26573619 Chip-Seq HEK293 Human	TAF15 26573619 Chip-Seq HEK293 Human	120	0.381368	1.33431	0.0509144	0.424877	0.403145	3002	tags=27%, list=17%, signal=22%	BCHE/PCDH18/PTPRB/SNTB1/DSCR9/CAMK1G/NEB/MSH4/PCDH9/AFF3/DENND2A/LMO4/CHORDC1/GOLGA7B/STX11/TTLL7/MEF2C/DIAPH2/RGS18/UBE2E2/CABYR/EMB/KCTD12/LNX1/BECN1/FAM107B/ANKRD42/KCNT2/RASSF9/APP/HECTD2/PPP2R3A	ChEA_2016	MiaPU1VsMia
CTNNB1 24651522 ChIP-Seq LGR5+ INTESTINAL STEM Human	CTNNB1 24651522 ChIP-Seq LGR5+ INTESTINAL STEM Human	103	-0.32493	-1.28845	0.0562599	0.424877	0.403145	1199	tags=18%, list=7%, signal=17%	RAB11FIP4/APCDD1/AXIN2/NR2F1/CDX2/NKD1/MYH7B/WNT11/NKPD1/GPSM2/DOCK11/IL17RD/CHRNA3/SDK1/DLX4/SMTNL2/NOTUM/TNFRSF11B/CPXM1	ChEA_2016	MiaPU1VsMia
POU5F1 16153702 ChIP-ChIP HESCs Human	POU5F1 16153702 ChIP-ChIP HESCs Human	305	0.32435	1.24443	0.0598418	0.424877	0.403145	3257	tags=21%, list=19%, signal=17%	ENPP2/HAND2/GADD45G/MEIS1/GJA1/RGL1/NR4A3/CACNA2D1/TEX14/CACNA1G/DLX2/TRIM22/OLFML3/NAALAD2/ARSD/TCF4/GLI3/GATA6/GABRR2/TRPS1/CYP26B1/ZNF582/SLC30A1/PTHLH/KLF5/EN2/BAMBI/HHLA3/C1R/CDH1/NR4A2/IFIH1/DUSP6/LEF1/RDH10/SESN3/POU3F2/ALOXE3/FLI1/TAF12/SHC3/ID2/CPT1A/ZNF79/LHX2/GRAP2/UFM1/CD99L2/MAGED2/FGF2/ADAMTS16/POU5F1/OLFM2/ST8SIA4/PPP2R3A/PRKRIP1/BLCAP/NR2F2/FOXC1/CSAD/TBX3/SORBS1/JUND	ChEA_2016	MiaPU1VsMia
TP73 human	TP73 human	13	0.626008	1.44492	0.0785208	0.430494	0.384298	651	tags=23%, list=4%, signal=22%	CDKN1A/BBC3/PMAIP1	TRRUST_Transcription_Factors_2019	MiaPU1VsMia
STAT3 human	STAT3 human	116	0.37432	1.29838	0.0791013	0.430494	0.384298	2625	tags=23%, list=15%, signal=20%	TWIST1/DDIT3/CDKN1A/HMOX1/SOCS1/KRT17/MMP10/MUC4/MMP3/FAAH/FGL1/CFB/IRF1/SAA1/STS/LGALS3BP/CDH1/NOX1/CCND3/HSPB1/S100A11/CHI3L1/PGF/BCL2/CCND1/STAT1/FGF2	TRRUST_Transcription_Factors_2019	MiaPU1VsMia
POU5F1 human	POU5F1 human	12	0.636199	1.43851	0.0812649	0.433924	0.38736	2077	tags=58%, list=12%, signal=51%	CDKN1A/GADD45A/GATA6/BMP4/DDC/SEMA6A/ID2	TRRUST_Transcription_Factors_2019	MiaPU1VsMia
MBD1 human	MBD1 human	6	0.743134	1.41814	0.0856577	0.44891	0.400738	129	tags=17%, list=1%, signal=17%	IGF2	TRRUST_Transcription_Factors_2019	MiaPU1VsMia
AR human	AR human	73	0.40698	1.31999	0.0887784	0.452296	0.403761	1761	tags=16%, list=10%, signal=15%	CDH11/CDKN1A/CRH/HMOX1/PSCA/ACTA1/TRPS1/NKX3-1/KLF5/FN1/CDH1/JUN	TRRUST_Transcription_Factors_2019	MiaPU1VsMia
FOXP2 human	FOXP2 human	5	-0.740112	-1.43107	0.0920272	0.452296	0.403761	3940	tags=80%, list=23%, signal=62%	SRPX/NKX2-1/MET/PLAUR	TRRUST_Transcription_Factors_2019	MiaPU1VsMia
MEF2D human	MEF2D human	5	0.767611	1.40357	0.0943292	0.452296	0.403761	1761	tags=40%, list=10%, signal=36%	ATF3/JUN	TRRUST_Transcription_Factors_2019	MiaPU1VsMia
KLF2 human	KLF2 human	9	0.671588	1.41853	0.0944676	0.452296	0.403761	3029	tags=56%, list=18%, signal=46%	CDKN1A/CXCR4/FABP5/SELL/CCR7	TRRUST_Transcription_Factors_2019	MiaPU1VsMia
SNAI1 human	SNAI1 human	9	0.669935	1.41504	0.0963814	0.452296	0.403761	1517	tags=44%, list=9%, signal=41%	HBEGF/SNAI1/FN1/CDH1	TRRUST_Transcription_Factors_2019	MiaPU1VsMia
ZEB1 human	ZEB1 human	11	-0.58821	-1.42014	0.0969216	0.452296	0.403761	1357	tags=27%, list=8%, signal=25%	CXADR/ITGB4/LAMC2	TRRUST_Transcription_Factors_2019	MiaPU1VsMia
CEBPE human	CEBPE human	3	0.840451	1.35568	0.0974914	0.452296	0.403761	321	tags=33%, list=2%, signal=33%	LTF	TRRUST_Transcription_Factors_2019	MiaPU1VsMia
EGR1 human	EGR1 human	73	0.40192	1.30358	0.0995739	0.454507	0.405734	1512	tags=15%, list=9%, signal=14%	ATF3/GDF15/IGF2/CACNA1H/CDKN1A/WNT4/TCF4/AKR1B1/IL2RB/LTB/FN1	TRRUST_Transcription_Factors_2019	MiaPU1VsMia
TRIM28 21343339 ChIP-Seq HEK293 Human	TRIM28 21343339 ChIP-Seq HEK293 Human	57	0.432552	1.357	0.0762785	0.456873	0.433504	2339	tags=25%, list=14%, signal=21%	IGFBP7/CDKN1A/BST2/HEY1/ARID5B/UBE2L6/COL5A1/CDKN2B/PRSS23/CRIP1/HAPLN1/PPIC/LUM/KCTD12	ChEA_2016	MiaPU1VsMia
BP1 19119308 ChIP-ChIP Hs578T Human	BP1 19119308 ChIP-ChIP Hs578T Human	10	0.654299	1.44074	0.0813933	0.456873	0.433504	683	tags=30%, list=4%, signal=29%	CCL4/ADAM21/TAC3	ChEA_2016	MiaPU1VsMia
EZH2 22144423 ChIP-Seq EOC Human	EZH2 22144423 ChIP-Seq EOC Human	19	0.561585	1.42046	0.0836527	0.456873	0.433504	1970	tags=42%, list=11%, signal=37%	CACNA1B/KIF26B/PLXNA4/PAX5/SDK2/PRKCB/GABBR2/PKNOX2	ChEA_2016	MiaPU1VsMia
DROSHA 22980978 ChIP-Seq HELA Human	DROSHA 22980978 ChIP-Seq HELA Human	313	0.312181	1.2008	0.0937286	0.472043	0.447898	1631	tags=12%, list=9%, signal=11%	ADAM12/RNU11/PXDN/XKR7/IL12RB1/ATCAY/TMEM132B/ST8SIA5/PRKCQ/PLVAP/ZNF454/TEX14/NWD1/PLXNA4/TG/ANO1/CPM/KLK13/MUC4/SLC6A3/CAMK1G/KIAA0319/GPR173/PDZK1IP1/GPR68/MSH4/AFF3/SLC44A3/FRY/GRB10/KCNB1/GABBR2/SHC2/PRKAR1B/WNT3A/NPHS1/COL5A1/ATXN1/NIPAL2	ChEA_2016	MiaPU1VsMia
FUS 26573619 Chip-Seq HEK293 Human	FUS 26573619 Chip-Seq HEK293 Human	324	0.310049	1.19488	0.0997274	0.472043	0.447898	2608	tags=19%, list=15%, signal=16%	MEIS1/GJA1/PSG5/KBTBD8/PSG8/TEX14/SEMA3E/NAALADL2/PACRG/OLFM4/UNC5B/GADD45A/SNORA26/GPNMB/NID1/CD68/PMAIP1/GALNTL6/ARHGAP15/GYPC/CXCL2/DZIP1/ITGB8/MSH4/HPS1/PCDH9/SAMD3/ARID5B/ATRNL1/HSPE1/KLF5/ATP1B1/GSTK1/NRXN1/ARMCX4/FOXD4/DUSP6/DISP1/COL24A1/GRID1/GCA/SSPN/GPR83/POU3F2/KCND3/TLE4/MEF2C/SEMA6A/ID2/PRKAA2/GMEB1/BRD2/KCTD12/NR1I2/PDE3A/EMCN/LCA5L/LRP1B/LRGUK/KCNT2	ChEA_2016	MiaPU1VsMia
GLI2 human	GLI2 human	13	0.603378	1.39269	0.107734	0.472093	0.421433	2561	tags=54%, list=15%, signal=46%	FOXC2/SOCS1/CDH1/FST/JUN/BCL2/IFITM5	TRRUST_Transcription_Factors_2019	MiaPU1VsMia
SMAD7 human	SMAD7 human	9	0.660952	1.39606	0.110299	0.472093	0.421433	1520	tags=33%, list=9%, signal=30%	CDKN1A/HMOX1/CDKN2B	TRRUST_Transcription_Factors_2019	MiaPU1VsMia
KLF4 human	KLF4 human	34	0.471286	1.34102	0.110685	0.472093	0.421433	1517	tags=24%, list=9%, signal=22%	ATF3/GDF15/CDKN1A/HSPA8/TAGLN/GPA33/HBA1/CDH1	TRRUST_Transcription_Factors_2019	MiaPU1VsMia
HNF4A human	HNF4A human	20	0.534821	1.36218	0.11237	0.472093	0.421433	2979	tags=40%, list=17%, signal=33%	CDKN1A/GPR39/ABCC6/SHBG/LIPC/NR1I2/CYP27A1/CEACAM1	TRRUST_Transcription_Factors_2019	MiaPU1VsMia
ING1 human	ING1 human	6	0.721208	1.37629	0.11427	0.472093	0.421433	157	tags=17%, list=1%, signal=17%	CDKN1A	TRRUST_Transcription_Factors_2019	MiaPU1VsMia
RARA human	RARA human	20	0.529998	1.3499	0.118685	0.472093	0.421433	2215	tags=35%, list=13%, signal=31%	ABCC3/CDKN1A/CRH/HSD17B2/NR1I3/HNF4A/HCK	TRRUST_Transcription_Factors_2019	MiaPU1VsMia
PPARGC1A human	PPARGC1A human	4	0.777732	1.3489	0.122119	0.472093	0.421433	1890	tags=50%, list=11%, signal=45%	ALDOB/MLYCD	TRRUST_Transcription_Factors_2019	MiaPU1VsMia
SOX2 human	SOX2 human	14	0.578294	1.35888	0.123136	0.472093	0.421433	2468	tags=43%, list=14%, signal=37%	ABCC3/MMP3/ABCC6/BMP4/SEMA6A/CCND1	TRRUST_Transcription_Factors_2019	MiaPU1VsMia
KLF10 human	KLF10 human	7	0.694986	1.37452	0.123662	0.472093	0.421433	2411	tags=57%, list=14%, signal=49%	CDKN1A/ITGAD/SERPINE1/PTGS1	TRRUST_Transcription_Factors_2019	MiaPU1VsMia
TCF4 human	TCF4 human	21	0.520042	1.33558	0.124051	0.472093	0.421433	3746	tags=52%, list=22%, signal=41%	WNT4/KLF4/NRXN1/FST/JUN/LGR5/BCL2/CCND1/PLD1/VEGFA/VCAN	TRRUST_Transcription_Factors_2019	MiaPU1VsMia
STAT2 human	STAT2 human	8	0.67029	1.37337	0.124181	0.472093	0.421433	2898	tags=50%, list=17%, signal=42%	IRF1/NOS2/STAT1/RCAN1	TRRUST_Transcription_Factors_2019	MiaPU1VsMia
SMAD3 human	SMAD3 human	26	0.494236	1.32712	0.124285	0.472093	0.421433	1832	tags=35%, list=11%, signal=31%	CDKN1A/AHR/COL7A1/PTHLH/BAMBI/SMAD7/FST/JUN/SERPINE1	TRRUST_Transcription_Factors_2019	MiaPU1VsMia
ERG human	ERG human	20	0.525297	1.33792	0.125162	0.472093	0.421433	2625	tags=30%, list=15%, signal=25%	HMOX1/EPB41L3/VWF/CXCR4/ICAM2/FGF2	TRRUST_Transcription_Factors_2019	MiaPU1VsMia
POU2F1 human	POU2F1 human	20	0.52308	1.33227	0.126781	0.472093	0.421433	1321	tags=30%, list=8%, signal=28%	TWIST1/GADD45A/SNAI2/VWF/SDC4/VCAM1	TRRUST_Transcription_Factors_2019	MiaPU1VsMia
GFI1 human	GFI1 human	6	0.711568	1.3579	0.128667	0.472891	0.422146	487	tags=33%, list=3%, signal=32%	CDKN1A/GUCY1B1	TRRUST_Transcription_Factors_2019	MiaPU1VsMia
NPM1 human	NPM1 human	11	0.612596	1.35693	0.130732	0.474324	0.423425	3197	tags=36%, list=19%, signal=30%	CDKN1A/ATF5/CCND1/MDM2	TRRUST_Transcription_Factors_2019	MiaPU1VsMia
NFKB2 human	NFKB2 human	4	-0.748412	-1.35732	0.13241	0.47433	0.42343	308	tags=75%, list=2%, signal=74%	SND1/HIF1A/CDK6	TRRUST_Transcription_Factors_2019	MiaPU1VsMia
ABL1 human	ABL1 human	10	0.618848	1.34274	0.14059	0.484221	0.432259	2431	tags=40%, list=14%, signal=34%	CDKN1A/JUN/CSF1/BCL2	TRRUST_Transcription_Factors_2019	MiaPU1VsMia
HIPK2 human	HIPK2 human	9	0.635941	1.34323	0.142136	0.484221	0.432259	1950	tags=33%, list=11%, signal=30%	CDKN1A/NOX1/MEF2C	TRRUST_Transcription_Factors_2019	MiaPU1VsMia
ELF3 human	ELF3 human	3	0.812775	1.31103	0.142721	0.484221	0.432259	547	tags=33%, list=3%, signal=32%	TIMP3	TRRUST_Transcription_Factors_2019	MiaPU1VsMia
JUND human	JUND human	24	0.491313	1.2977	0.146318	0.484221	0.432259	3197	tags=46%, list=19%, signal=37%	CLU/CDKN1A/GADD45A/PLAT/NQO1/NOS2/NQO2/CCND1/GCLC/TIMP1/MDM2	TRRUST_Transcription_Factors_2019	MiaPU1VsMia
SRF human	SRF human	21	0.506914	1.30187	0.148603	0.484221	0.432259	1832	tags=29%, list=11%, signal=26%	ACTA1/TAGLN/MYL9/SAMD4A/PRRX1/SERPINE1	TRRUST_Transcription_Factors_2019	MiaPU1VsMia
NR4A1 human	NR4A1 human	11	0.601063	1.33138	0.149897	0.484221	0.432259	4305	tags=64%, list=25%, signal=48%	CYP11A1/STAR/SERPINE1/TNF/MDM2/E2F1/RNF7	TRRUST_Transcription_Factors_2019	MiaPU1VsMia
HSF1 human	HSF1 human	28	0.470047	1.28205	0.15056	0.484221	0.432259	3822	tags=54%, list=22%, signal=42%	CDKN1A/HSPA1B/HSPA1A/BAG3/HOPX/JUN/SESN3/SERPINE1/ATG7/TNF/MAP3K14/STIP1/FKBP4/HLA-G/NFKB1	TRRUST_Transcription_Factors_2019	MiaPU1VsMia
RUNX1 human	RUNX1 human	31	0.457844	1.27645	0.151576	0.484221	0.432259	3822	tags=48%, list=22%, signal=38%	PRKCQ/MYL9/CD34/KLF4/SLC22A4/JUN/PF4/CSF1/CSF1R/ALOX12/ITGA2B/ITGB2/TIMP1/VEGFA/NFKB1	TRRUST_Transcription_Factors_2019	MiaPU1VsMia
XBP1 human	XBP1 human	15	0.549256	1.31052	0.152337	0.484221	0.432259	3622	tags=40%, list=21%, signal=32%	DDIT3/HSPA1A/ERN1/NOS2/WFS1/VEGFA	TRRUST_Transcription_Factors_2019	MiaPU1VsMia
IRF8 human	IRF8 human	10	-0.562495	-1.31798	0.152913	0.484221	0.432259	54	tags=30%, list=0%, signal=30%	TLR3/IL1B/GAS2	TRRUST_Transcription_Factors_2019	MiaPU1VsMia
PPARG human	PPARG human	55	0.404909	1.25361	0.153992	0.484221	0.432259	2468	tags=29%, list=14%, signal=25%	GDF15/CDKN1A/HMOX1/TG/SLC5A5/KLF4/CCNE1/PLIN2/CD36/SERPINE1/CIITA/CD83/CSF1/CEBPA/BCL2/CCND1	TRRUST_Transcription_Factors_2019	MiaPU1VsMia
REST MCF-7 hg19	REST MCF-7 hg19	410	0.297795	1.16884	0.113494	0.491807	0.43141	2643	tags=20%, list=15%, signal=17%	XKR7/CLVS1/CACNA1B/ADCYAP1/CRH/PLA2G4C/PTPRO/GRM4/SLC7A14/BEX2/RIC3/BDNF/GADD45A/KCNC1/BBC3/FGF18/PDCD1LG2/NMNAT2/PCLO/PMAIP1/AP3B2/RIMS2/EGR4/CAMK2N2/SLC1A4/SKOR1/CHGB/DLGAP3/KCNH4/PDE2A/SLC8A2/SERPINA10/KCNB1/TMEM179/GABBR2/HBA1/CNRIP1/CHPF/SEZ6/ZG16B/LAMB3/APLN/ELAVL3/NRXN1/MALAT1/TP53I3/CDKN2B/KCNK12/VGF/GDAP1L1/GOLGA7B/MMP24/TFRC/GRID1/PEX5L/HES1/ALK/TMTC1/COL5A3/MANEAL/SYT5/PBX3/FGD2/CDC42E…	ENCODE_TF_ChIP-seq_2015	MiaPU1VsMia
ING4 human	ING4 human	11	0.595347	1.31872	0.159138	0.4949	0.441793	2468	tags=36%, list=14%, signal=31%	CDKN1A/NTRK1/BCL2/CCND1	TRRUST_Transcription_Factors_2019	MiaPU1VsMia
ASCL1 human	ASCL1 human	6	0.688692	1.31424	0.163218	0.499606	0.445994	191	tags=33%, list=1%, signal=33%	IGF2/TPH1	TRRUST_Transcription_Factors_2019	MiaPU1VsMia
TP63 human	TP63 human	14	0.553457	1.30052	0.164182	0.499606	0.445994	2077	tags=29%, list=12%, signal=25%	CDKN1A/TCF4/KLF4/ID2	TRRUST_Transcription_Factors_2019	MiaPU1VsMia
HDAC1 human	HDAC1 human	61	0.391625	1.23341	0.166135	0.500171	0.446498	2550	tags=21%, list=15%, signal=18%	CDKN1A/RECK/BIRC3/CD1D/SNAI2/KLF4/BAMBI/CDH1/SMAD7/HLA-DRA/RHOB/CCND1/MMP28	TRRUST_Transcription_Factors_2019	MiaPU1VsMia
SP1 human	SP1 human	374	0.292236	1.13645	0.168908	0.503169	0.449174	3046	tags=20%, list=18%, signal=17%	GJA1/KIT/PROM1/ABCC3/IGF2/CDKN1A/GPR39/RECK/SOCS1/KRT16/LTF/TF/HSD17B2/AHR/SQSTM1/TIMP3/MUC4/FBN1/CD1D/SLC19A3/HBEGF/OXTR/NFKB2/COL7A1/EDNRB/STAR/FGL2/SMPD1/PLAT/APOE/LMO4/IL2RB/GDA/PTHLH/ITGAD/ID4/CDKN2B/CTSL/SLC3A2/BTK/SLC39A8/IGFBP4/BAG2/APLNR/SERPINE1/ADAM23/CXCL1/SLC25A20/EPOR/CD83/HNF4A/CHI3L1/ISG20/TNF/COL11A2/WAS/IRS2/NQO2/BCL2/CCND1/LSP1/MMP28/LOXL4/ALOX12/SLC19A2/ADRA2B/MNDA/CYP27A1/CD2…	TRRUST_Transcription_Factors_2019	MiaPU1VsMia
IGF1R 20145208 ChIP-Seq DFB Human	IGF1R 20145208 ChIP-Seq DFB Human	58	0.410334	1.29126	0.113672	0.504421	0.478621	2602	tags=17%, list=15%, signal=15%	EPHA3/SLCO5A1/H19/TMEM117/KCNK12/MAN1A1/EMB/IRS2/SLCO1C1/LRGUK	ChEA_2016	MiaPU1VsMia
NR3C1 ECC-1 hg19	NR3C1 ECC-1 hg19	144	-0.276418	-1.15383	0.127535	0.523564	0.459267	2299	tags=17%, list=13%, signal=15%	NEK6/FKBP5/CELSR1/HELZ/CYTH3/FBXL16/S100A2/NLRX1/RRAS/EMP1/ZNF608/IL1R2/ELANE/SMPDL3B/CCDC121/KRT5/CP/SCNN1A/JPH2/PRR15L/KRT13/CDK15/METTL7A/KRT7/KRT6A	ENCODE_TF_ChIP-seq_2015	MiaPU1VsMia
PAX8 human	PAX8 human	6	0.677966	1.29377	0.181573	0.533072	0.475869	872	tags=50%, list=5%, signal=47%	TG/SLC3A1/SLC5A5	TRRUST_Transcription_Factors_2019	MiaPU1VsMia
HEY1 human	HEY1 human	4	0.739429	1.28247	0.182714	0.533072	0.475869	659	tags=50%, list=4%, signal=48%	ACTA2/GATA6	TRRUST_Transcription_Factors_2019	MiaPU1VsMia
SREBF2 human	SREBF2 human	14	-0.488474	-1.25592	0.187701	0.538276	0.480514	3667	tags=50%, list=21%, signal=39%	LDLR/FDPS/FDFT1/FAS/HMGCR/PRSS8/ABCA1	TRRUST_Transcription_Factors_2019	MiaPU1VsMia
E2F6 human	E2F6 human	6	-0.638785	-1.29707	0.188301	0.538276	0.480514	1558	tags=33%, list=9%, signal=30%	PCLAF/APAF1	TRRUST_Transcription_Factors_2019	MiaPU1VsMia
FOXA2 HepG2 hg19	FOXA2 HepG2 hg19	226	0.316814	1.18418	0.139465	0.543914	0.477118	3252	tags=23%, list=19%, signal=19%	NAT8/VTN/S100P/MIR3193/C4BPB/HPX/CYP4F11/RBP4/NR0B2/CLGN/FGL1/MAT1A/CXCL2/CCNE2/LSR/VAMP5/DNAJB4/KIF9/KLF5/FOXP2/PPP1R15A/DUSP6/TPRG1L/CCND3/KLB/SERPINE1/RNF128/KCND3/MT2A/HES1/KDM6A/ID2/MAML3/PCGF5/ELOF1/SEPHS2/LOXL4/ENOX2/ZDHHC2/TRMT61A/CYP27A1/LOX/SMC1B/MMACHC/NR2F2/HAL/KRT8/TSPAN8/MDM2/HACL1/TOMM40L/EPC2	ENCODE_TF_ChIP-seq_2015	MiaPU1VsMia
SMARCA4 human	SMARCA4 human	9	0.603717	1.27517	0.193981	0.544248	0.485845	4462	tags=56%, list=26%, signal=41%	CDKN1A/CDH1/CCND1/ABCG2/MECOM	TRRUST_Transcription_Factors_2019	MiaPU1VsMia
CEBPA human	CEBPA human	30	0.443271	1.23005	0.194237	0.544248	0.485845	2713	tags=30%, list=16%, signal=25%	IGF2/STAR/SAA1/FN1/S100A9/HK3/CSF1/BCL2/SLC10A1	TRRUST_Transcription_Factors_2019	MiaPU1VsMia
KLF8 human	KLF8 human	7	0.646572	1.27877	0.197894	0.545077	0.486586	2828	tags=57%, list=16%, signal=48%	SLC22A3/FN1/CDH1/EPSTI1	TRRUST_Transcription_Factors_2019	MiaPU1VsMia
NR3C2 human	NR3C2 human	5	0.697436	1.27526	0.198385	0.545077	0.486586	2906	tags=60%, list=17%, signal=50%	LCN2/ATP1B1/CD40	TRRUST_Transcription_Factors_2019	MiaPU1VsMia
SRY human	SRY human	5	0.692778	1.26674	0.204992	0.557814	0.497956	3259	tags=60%, list=19%, signal=49%	PROM1/NFKBIB/ETV2	TRRUST_Transcription_Factors_2019	MiaPU1VsMia
NKX2-5 human	NKX2-5 human	6	0.661389	1.26214	0.209825	0.560153	0.500044	1950	tags=33%, list=11%, signal=30%	DACT1/MEF2C	TRRUST_Transcription_Factors_2019	MiaPU1VsMia
FOXA1 human	FOXA1 human	11	-0.512732	-1.23791	0.210197	0.560153	0.500044	281	tags=27%, list=2%, signal=27%	RET/ABCA1/KRT7	TRRUST_Transcription_Factors_2019	MiaPU1VsMia
HDAC7 human	HDAC7 human	11	0.562811	1.24665	0.21475	0.560153	0.500044	3713	tags=45%, list=22%, signal=36%	CDKN1A/MMP10/MEF2C/HDC/NR4A1	TRRUST_Transcription_Factors_2019	MiaPU1VsMia
EP300 human	EP300 human	45	0.400122	1.19895	0.215128	0.560153	0.500044	1593	tags=18%, list=9%, signal=16%	CDKN1A/KRT16/TRIM22/NR0B2/CCNE1/VCAM1/CDKN2B/TBXAS1	TRRUST_Transcription_Factors_2019	MiaPU1VsMia
ARNTL human	ARNTL human	6	-0.621498	-1.26197	0.215748	0.560153	0.500044	3202	tags=83%, list=19%, signal=68%	CRY2/PER1/CRY1/PER2/PER3	TRRUST_Transcription_Factors_2019	MiaPU1VsMia
USF1 human	USF1 human	49	0.390612	1.18507	0.219837	0.565581	0.504889	2172	tags=22%, list=13%, signal=20%	PTGDS/HMOX1/FCER1A/CXCR4/ID4/LIPC/SCN9A/SERPINE1/PF4/CIITA/ISG20	TRRUST_Transcription_Factors_2019	MiaPU1VsMia
MYCN human	MYCN human	42	0.402073	1.18861	0.223718	0.566125	0.505375	3279	tags=29%, list=19%, signal=23%	CLU/CDKN1A/HLA-F/NTRK1/CIITA/HLA-A/ID2/NGFR/HLA-C/HLA-B/MDM2/HLA-E	TRRUST_Transcription_Factors_2019	MiaPU1VsMia
ATF6 human	ATF6 human	14	0.520635	1.22339	0.226001	0.566125	0.505375	1097	tags=21%, list=6%, signal=20%	DDIT3/NR0B2/STARD4	TRRUST_Transcription_Factors_2019	MiaPU1VsMia
NFYA human	NFYA human	18	0.489305	1.21488	0.22605	0.566125	0.505375	538	tags=17%, list=3%, signal=16%	DDIT3/GADD45A/HBB	TRRUST_Transcription_Factors_2019	MiaPU1VsMia
ATM human	ATM human	21	0.469875	1.20674	0.228396	0.566983	0.506141	2431	tags=24%, list=14%, signal=20%	CDKN1A/GADD45A/PMAIP1/APLF/BCL2	TRRUST_Transcription_Factors_2019	MiaPU1VsMia
ERCC2 human	ERCC2 human	8	0.600999	1.2314	0.237024	0.583285	0.520693	4770	tags=50%, list=28%, signal=36%	CDKN1A/BCL2/E2F1/TP53	TRRUST_Transcription_Factors_2019	MiaPU1VsMia
FOXM1 human	FOXM1 human	13	0.522795	1.20669	0.243668	0.588632	0.525466	3948	tags=46%, list=23%, signal=36%	APOE/CDH1/CDC25A/BTG2/VEGFA/CDC6	TRRUST_Transcription_Factors_2019	MiaPU1VsMia
HDAC4 human	HDAC4 human	21	0.461686	1.18571	0.246648	0.588632	0.525466	1761	tags=24%, list=10%, signal=21%	CDKN1A/RECK/KLF4/VCAM1/JUN	TRRUST_Transcription_Factors_2019	MiaPU1VsMia
PAX2 human	PAX2 human	5	-0.633996	-1.22588	0.248408	0.588632	0.525466	3017	tags=60%, list=17%, signal=50%	ERBB2/ADAM10/WT1	TRRUST_Transcription_Factors_2019	MiaPU1VsMia
FOS human	FOS human	42	0.393477	1.1632	0.24913	0.588632	0.525466	2468	tags=29%, list=14%, signal=25%	DDIT3/CLU/MMP3/ACTA1/OXTR/STAR/SMAD7/NQO1/HSPH1/MELTF/NOS2/CCND1	TRRUST_Transcription_Factors_2019	MiaPU1VsMia
TFAP2A human	TFAP2A human	57	0.371508	1.15512	0.249596	0.588632	0.525466	4175	tags=39%, list=24%, signal=29%	KIT/CDKN1A/HMOX1/MUC4/ECM1/CYP11A1/IGFBP5/CDH1/ADM/BCL2/DCBLD2/ADRA2B/APP/HGF/DBH/KLF12/VEGFA/BACE1/TAF7/NME3/ACHE/CD82	TRRUST_Transcription_Factors_2019	MiaPU1VsMia
SPI1 human	SPI1 human	51	0.376273	1.14824	0.256353	0.594724	0.530905	3009	tags=37%, list=17%, signal=31%	FCGR1A/CXCR1/CD68/FCER1A/MS4A1/CTSS/BTK/NCF2/FLI1/CSF1/TNF/HCK/WAS/ITGAM/ITGA2B/MNDA/CYBB/CD40/ITGB2	TRRUST_Transcription_Factors_2019	MiaPU1VsMia
MBD2 human	MBD2 human	8	0.589874	1.2086	0.258459	0.594724	0.530905	3639	tags=38%, list=21%, signal=30%	ADGRB1/POU5F1/GSTP1	TRRUST_Transcription_Factors_2019	MiaPU1VsMia
HIF1A human	HIF1A human	72	0.349216	1.13014	0.264731	0.594724	0.530905	3029	tags=22%, list=18%, signal=18%	TWIST1/RECK/SOCS1/HBEGF/EDNRB/EGLN3/CXCR4/CDH1/TFRC/SERPINE1/CCND1/BID/FGF2/LOX/ITGB2/CCR7	TRRUST_Transcription_Factors_2019	MiaPU1VsMia
MYC human	MYC human	92	0.335434	1.12669	0.265569	0.594724	0.530905	3436	tags=26%, list=20%, signal=21%	ATF3/PROM1/CDKN1A/CD33/PMAIP1/CXCR4/HLA-F/CCNE1/TFRC/BAG2/HLA-A/ID2/CEBPA/HLA-C/BCL2/CCND1/ST3GAL1/NFE2/HLA-B/FUT3/HLA-E/SURF2/CD38/UBE2C	TRRUST_Transcription_Factors_2019	MiaPU1VsMia
NR5A2 human	NR5A2 human	5	0.65922	1.20538	0.266287	0.594724	0.530905	1201	tags=60%, list=7%, signal=56%	CYP11A1/STAR/CCNE1	TRRUST_Transcription_Factors_2019	MiaPU1VsMia
RBMX human	RBMX human	7	0.609835	1.20612	0.266595	0.594724	0.530905	55	tags=14%, list=0%, signal=14%	KIT	TRRUST_Transcription_Factors_2019	MiaPU1VsMia
VDR human	VDR human	25	0.435363	1.15834	0.26689	0.594724	0.530905	1844	tags=24%, list=11%, signal=21%	CDKN1A/HLA-DRB1/TNFRSF21/HOXA10/CDH1/TPT1	TRRUST_Transcription_Factors_2019	MiaPU1VsMia
RB1 human	RB1 human	29	0.419093	1.15242	0.26911	0.594986	0.531139	157	tags=7%, list=1%, signal=7%	DDIT3/CDKN1A	TRRUST_Transcription_Factors_2019	MiaPU1VsMia
ARNT human	ARNT human	17	0.475253	1.16465	0.2743	0.601759	0.537184	2487	tags=29%, list=14%, signal=25%	AHR/RELB/CCNE1/JUN/MFSD2A	TRRUST_Transcription_Factors_2019	MiaPU1VsMia
MYB human	MYB human	30	-0.362778	-1.12986	0.281965	0.612209	0.546514	1677	tags=27%, list=10%, signal=24%	SIM2/COL1A1/ELANE/GATA3/WT1/CSF3R/ANPEP/NMU	TRRUST_Transcription_Factors_2019	MiaPU1VsMia
E2F4 human	E2F4 human	21	-0.395554	-1.13413	0.28339	0.612209	0.546514	3154	tags=48%, list=18%, signal=39%	MYC/BIRC5/PLK4/TOPBP1/CCNB1/TTK/PLK1/PCLAF/LTBP4/PEG10	TRRUST_Transcription_Factors_2019	MiaPU1VsMia
POU2F2 human	POU2F2 human	7	0.598381	1.18346	0.287295	0.615943	0.549846	2077	tags=57%, list=12%, signal=50%	HLA-DOB/HBB/HLA-DRA/ID2	TRRUST_Transcription_Factors_2019	MiaPU1VsMia
ZBTB7A human	ZBTB7A human	6	-0.578473	-1.17461	0.294938	0.623752	0.556818	2551	tags=50%, list=15%, signal=43%	MYC/FOS/SLC2A3	TRRUST_Transcription_Factors_2019	MiaPU1VsMia
TBP human	TBP human	11	0.526548	1.16633	0.295346	0.623752	0.556818	4061	tags=55%, list=24%, signal=42%	CDKN1A/IGFBP4/BCL2/APP/PPBP/E2F1	TRRUST_Transcription_Factors_2019	MiaPU1VsMia
IRF2 human	IRF2 human	6	0.615468	1.17451	0.301422	0.624722	0.557684	2964	tags=50%, list=17%, signal=41%	CXCR4/CIITA/TAP1	TRRUST_Transcription_Factors_2019	MiaPU1VsMia
LEF1 human	LEF1 human	20	0.443729	1.13017	0.301975	0.624722	0.557684	3749	tags=40%, list=22%, signal=31%	CD1D/TCF4/SNAI2/CTLA4/CEBPA/CCND1/MYCBP/CYLD	TRRUST_Transcription_Factors_2019	MiaPU1VsMia
PITX1 human	PITX1 human	12	-0.460243	-1.13302	0.302427	0.624722	0.557684	2382	tags=50%, list=14%, signal=43%	RUNX1/TRIB2/TERT/IRF7/LHB/TBX4	TRRUST_Transcription_Factors_2019	MiaPU1VsMia
GATA6 human	GATA6 human	6	0.610029	1.16413	0.310419	0.635054	0.566907	974	tags=33%, list=6%, signal=31%	VWF/CYP11A1	TRRUST_Transcription_Factors_2019	MiaPU1VsMia
JUNB human	JUNB human	9	0.544703	1.15052	0.31437	0.635054	0.566907	1653	tags=33%, list=10%, signal=30%	CLU/CDKN1A/NQO1	TRRUST_Transcription_Factors_2019	MiaPU1VsMia
MSC human	MSC human	7	0.585535	1.15805	0.314597	0.635054	0.566907	2914	tags=43%, list=17%, signal=36%	LTA/CTLA4/CDC25A	TRRUST_Transcription_Factors_2019	MiaPU1VsMia
NFIL3 human	NFIL3 human	7	-0.539012	-1.142	0.320146	0.635054	0.566907	54	tags=29%, list=0%, signal=28%	EREG/IL1B	TRRUST_Transcription_Factors_2019	MiaPU1VsMia
ETS2 human	ETS2 human	24	0.420528	1.11074	0.322958	0.635054	0.566907	3197	tags=33%, list=19%, signal=27%	CDKN1A/MMP3/VWF/LCK/FLI1/CHRNE/APP/MDM2	TRRUST_Transcription_Factors_2019	MiaPU1VsMia
E2F1 human	E2F1 human	122	0.31008	1.08068	0.323057	0.635054	0.566907	2717	tags=18%, list=16%, signal=15%	DDIT3/CDKN1A/PTPRO/MT1G/H19/BBC3/MUC4/IL23A/DRAM1/CCNE1/ISYNA1/PDK4/IRF3/CASP7/SERPINE1/ERICD/TNF/BCL2/CCND1/ERCC1/FHIT/GINS3	TRRUST_Transcription_Factors_2019	MiaPU1VsMia
SOX6 human	SOX6 human	6	0.602615	1.14998	0.324276	0.635054	0.566907	2468	tags=33%, list=14%, signal=29%	CDKN1A/CCND1	TRRUST_Transcription_Factors_2019	MiaPU1VsMia
NCOA3 human	NCOA3 human	5	0.628462	1.14914	0.325381	0.635054	0.566907	2431	tags=40%, list=14%, signal=34%	MMP10/BCL2	TRRUST_Transcription_Factors_2019	MiaPU1VsMia
GLI1 human	GLI1 human	14	0.476159	1.11888	0.334729	0.637875	0.569425	2431	tags=29%, list=14%, signal=25%	SOCS1/S100A9/JUN/BCL2	TRRUST_Transcription_Factors_2019	MiaPU1VsMia
RUNX2 human	RUNX2 human	11	0.508569	1.1265	0.338809	0.637875	0.569425	703	tags=18%, list=4%, signal=17%	TWIST1/SNAI2	TRRUST_Transcription_Factors_2019	MiaPU1VsMia
MTA1 human	MTA1 human	22	0.423823	1.09919	0.338858	0.637875	0.569425	2399	tags=23%, list=14%, signal=20%	SNAI2/SNAI1/CDH1/SMAD7/NOS2	TRRUST_Transcription_Factors_2019	MiaPU1VsMia
GATA3 human	GATA3 human	23	0.419754	1.09921	0.338937	0.637875	0.569425	3101	tags=35%, list=18%, signal=29%	FOXC2/ALDH1A2/CDH1/CD8B/CXCL1/EPOR/LOX/FOXC1	TRRUST_Transcription_Factors_2019	MiaPU1VsMia
FLI1 human	FLI1 human	17	0.451991	1.10764	0.339044	0.637875	0.569425	2720	tags=29%, list=16%, signal=25%	HMOX1/PF4/FLI1/ID2/ITGA2B	TRRUST_Transcription_Factors_2019	MiaPU1VsMia
FOXP3 human	FOXP3 human	6	0.593836	1.13323	0.341011	0.637875	0.569425	157	tags=17%, list=1%, signal=17%	CDKN1A	TRRUST_Transcription_Factors_2019	MiaPU1VsMia
TCF3 human	TCF3 human	8	0.550003	1.12691	0.342604	0.637875	0.569425	1517	tags=38%, list=9%, signal=34%	CDKN1A/BBC3/CDH1	TRRUST_Transcription_Factors_2019	MiaPU1VsMia
IKZF1 21737484 ChIP-ChIP HCT116 Human	IKZF1 21737484 ChIP-ChIP HCT116 Human	100	-0.291508	-1.14979	0.171808	0.645437	0.612424	2276	tags=18%, list=13%, signal=16%	CALD1/GPX3/PPP1R3B/EPHA10/ARHGEF3/FXYD6/SCUBE3/PRKAR2B/ENO2/CAPN12/PADI3/ATP2B4/TRPV2/SPIB/HES7/PRKCG/NPR1/KRT7	ChEA_2016	MiaPU1VsMia
EGR1 19032775 ChIP-ChIP M12 Human	EGR1 19032775 ChIP-ChIP M12 Human	163	0.320633	1.16401	0.178137	0.645437	0.612424	3068	tags=21%, list=18%, signal=17%	PSG1/PTPRO/CYSLTR1/KRT16/CYP4F11/PSG4/CASP1/HSD17B2/BBC3/CAMK1G/CITED4/ACADVL/MTAP/ETS2/MYOC/BMP4/ZNF565/CASP7/PIP4K2A/RGS11/PRSS23/TLE4/SLAMF7/CLDN1/IL15/RAB40A/TRAF6/FAH/CBX4/GBP2/PTPN13/PSG9/MVP/GPR63	ChEA_2016	MiaPU1VsMia
SMAD 19615063 ChIP-ChIP OVARY Human	SMAD 19615063 ChIP-ChIP OVARY Human	89	0.354635	1.18872	0.182315	0.645437	0.612424	2437	tags=19%, list=14%, signal=16%	ENPP2/FBXO32/BDNF/APOL3/GYPC/SAMD3/STARD4/PTHLH/ZNF132/PIR/ATXN1/TNFSF13B/CAMK2D/APOL6/NTN4/DDAH1/TTC14	ChEA_2016	MiaPU1VsMia
PIAS1 25552417 ChIP-Seq VCAP Human	PIAS1 25552417 ChIP-Seq VCAP Human	427	0.285103	1.11999	0.188922	0.645437	0.612424	3493	tags=23%, list=20%, signal=19%	PREX2/IGFBP7/MEIS1/PROM1/TSPAN5/NAALADL2/SLC2A9/TYRP1/PTPRB/NWD1/SNTB1/GALNT7/CA13/MAFB/ZFHX4/EYA2/SLC3A1/PCLO/GLI3/KCNE1/DCT/RIMS2/OXTR/EGLN3/PCDH9/KLF4/SLC44A3/ABCA12/ZNF703/RNLS/MAP1B/KLHL29/PDK4/MALAT1/BAMBI/DUSP5/ID4/ETS2/ELOVL7/SLC22A16/DNAH5/AKR1B10/ITGA4/JUN/GHR/BMP5/PIK3R1/SSPN/CXCL1/PF4/TLE4/TRPM8/NR3C2/TMTC1/SEMA6A/HMCN1/POU5F1B/CEBPD/PRICKLE1/ALPK2/IMMP2L/TSPAN12/IRS2/ELOVL2/NTN4/NOS2…	ChEA_2016	MiaPU1VsMia
PKCTHETA 26484144 Chip-Seq BREAST Human	PKCTHETA 26484144 Chip-Seq BREAST Human	363	0.289691	1.12494	0.190904	0.645437	0.612424	4850	tags=32%, list=28%, signal=23%	RNU11/TEX14/NAALADL2/RNU4ATAC/FBXO32/GADD45A/BBC3/SPATA17/OLFML3/GALNTL6/TSNAXIP1/ZC3H12A/NOSTRIN/RGS2/TRPS1/ECM1/ARAP2/CCDC122/SYT3/RCBTB2/FYN/LSR/KRCC1/IER5/SCML1/MALAT1/WDR13/CCR1/JUN/AK5/PIP4K2A/ATG7/CORO2B/HES1/SNORD60/TAF12/CIITA/POU5F1B/WAS/UBE2E2/KLF10/BRD2/NXF1/NAGK/LENG1/ERF/RABIF/LRGUK/KCNT2/SFMBT2/ZNF428/ZBTB17/HCCS/TMEM53/DEDD2/NFYA/MOCS2/BTG2/NECAB2/ASNSD1/LRRC41/MPV17L2/NEDD4/HYLS1…	ChEA_2016	MiaPU1VsMia
PAX5 human	PAX5 human	18	0.441102	1.0952	0.350558	0.646448	0.577078	3046	tags=39%, list=18%, signal=32%	CDKN1A/CD79A/LEF1/BCL2/CCND1/XBP1/TIMP1	TRRUST_Transcription_Factors_2019	MiaPU1VsMia
BRCA1 human	BRCA1 human	52	0.350493	1.07353	0.351874	0.646448	0.577078	779	tags=12%, list=5%, signal=11%	DDIT3/CDKN1A/FOXC2/KRT17/GADD45A/RNASEL	TRRUST_Transcription_Factors_2019	MiaPU1VsMia
ESR1 human	ESR1 human	63	0.3363	1.06686	0.354061	0.646448	0.577078	1832	tags=19%, list=11%, signal=17%	CDKN1A/CRH/AHR/PMAIP1/TAC3/DCT/CDH1/NQO1/HSPB1/CEBPB/JUN/SERPINE1	TRRUST_Transcription_Factors_2019	MiaPU1VsMia
PITX2 human	PITX2 human	6	0.585963	1.1182	0.359007	0.648544	0.578949	3727	tags=50%, list=22%, signal=39%	LEF1/SLC13A3/PLOD1	TRRUST_Transcription_Factors_2019	MiaPU1VsMia
TFAP2C human	TFAP2C human	7	0.56052	1.10858	0.366881	0.648544	0.578949	911	tags=29%, list=5%, signal=27%	CDKN1A/ECM1	TRRUST_Transcription_Factors_2019	MiaPU1VsMia
NFATC1 human	NFATC1 human	4	0.644833	1.1184	0.3671	0.648544	0.578949	1463	tags=50%, list=8%, signal=46%	CYP2E1/EGR3	TRRUST_Transcription_Factors_2019	MiaPU1VsMia
NR3C1 human	NR3C1 human	31	0.382567	1.06658	0.37071	0.648544	0.578949	2547	tags=29%, list=15%, signal=25%	CDKN1A/S100P/MUC4/ATP1B1/CCND3/NR1I2/CCND1/STAT1/CSF1R	TRRUST_Transcription_Factors_2019	MiaPU1VsMia
GATA2 human	GATA2 human	10	-0.459329	-1.07625	0.371463	0.648544	0.578949	2654	tags=40%, list=15%, signal=34%	NOS3/DPYSL2/WT1/IL1RL1	TRRUST_Transcription_Factors_2019	MiaPU1VsMia
NKX2-1 human	NKX2-1 human	4	0.642186	1.11381	0.371561	0.648544	0.578949	47	tags=25%, list=0%, signal=25%	LMO3	TRRUST_Transcription_Factors_2019	MiaPU1VsMia
SPDEF human	SPDEF human	6	0.577901	1.10282	0.374123	0.648544	0.578949	1517	tags=50%, list=9%, signal=46%	SQSTM1/AGR2/CDH1	TRRUST_Transcription_Factors_2019	MiaPU1VsMia
NR0B2 human	NR0B2 human	3	0.687213	1.1085	0.375333	0.648544	0.578949	4061	tags=67%, list=24%, signal=51%	CYP27A1/E2F1	TRRUST_Transcription_Factors_2019	MiaPU1VsMia
VHL human	VHL human	19	0.42585	1.07035	0.375835	0.648544	0.578949	4891	tags=53%, list=28%, signal=38%	TCF4/CXCR4/TFRC/KLF10/CCND1/VEGFA/CDKN1C/CA9/TP53/SPARC	TRRUST_Transcription_Factors_2019	MiaPU1VsMia
APEX1 human	APEX1 human	3	0.685993	1.10653	0.378373	0.648967	0.579327	3822	tags=67%, list=22%, signal=52%	SLC5A5/NFKB1	TRRUST_Transcription_Factors_2019	MiaPU1VsMia
NR2F2 human	NR2F2 human	6	0.57363	1.09467	0.3833	0.653458	0.583336	4353	tags=67%, list=25%, signal=50%	HEY1/POU5F1/E2F1/TFAP2A	TRRUST_Transcription_Factors_2019	MiaPU1VsMia
TRERF1 human	TRERF1 human	6	0.570544	1.08878	0.388159	0.657779	0.587193	3860	tags=67%, list=22%, signal=52%	LILRB1/CD40/CCR7/CD86	TRRUST_Transcription_Factors_2019	MiaPU1VsMia
RFX5 IMR-90 hg19	RFX5 IMR-90 hg19	387	0.289081	1.12966	0.177281	0.658473	0.577608	4186	tags=26%, list=24%, signal=20%	MEG3/GADD45G/RECK/MIA/ANGPTL7/HLA-DRB5/PHYHIP/GZMK/BDNF/MIR22HG/CA13/IFI27/PSMB8/RSPH1/NEK10/ZNF704/HLA-DQA1/RAB4B/SBK2/GTF2IRD2/TSPYL5/SLC30A1/TRAF1/ZNF574/CD74/DUSP6/TPP1/CEBPB/DDX60L/RAB39B/MR1/SESN3/FHAD1/SERPINE1/POU3F2/TSPYL2/DOHH/MT2A/TUBA1A/HLA-H/SHC3/CYP46A1/RNF103-CHMP3/GRIK5/BBIP1/GTF2IRD2B/GPR3/MIR3153/SCARF1/MBOAT7/CCND1/PNKP/KLRD1/CRIP2/ARL15/GALNT12/RPS12/LOX/IFT57/MAP3K14/CDNF/DNA…	ENCODE_TF_ChIP-seq_2015	MiaPU1VsMia
SIRT1 human	SIRT1 human	41	0.352689	1.0411	0.394364	0.658512	0.587847	2468	tags=20%, list=14%, signal=17%	DLL4/CDKN1A/CFH/CDH1/SHC1/NQO1/TNF/CCND1	TRRUST_Transcription_Factors_2019	MiaPU1VsMia
E2F3 human	E2F3 human	13	0.464024	1.07104	0.395812	0.658512	0.587847	3948	tags=38%, list=23%, signal=30%	CDKN1A/ERICD/TFE3/VEGFA/CDC6	TRRUST_Transcription_Factors_2019	MiaPU1VsMia
SP3 human	SP3 human	84	0.311635	1.03157	0.397605	0.658512	0.587847	3046	tags=25%, list=18%, signal=21%	CDKN1A/RECK/HSD17B2/MUC4/SLC19A3/HBEGF/PLAT/ITGAD/ID4/CDKN2B/CTSL/BTK/IGFBP4/CD83/CYP46A1/COL11A2/CCND1/ALOX12/CYP27A1/HGF/TIMP1	TRRUST_Transcription_Factors_2019	MiaPU1VsMia
ESRRA human	ESRRA human	9	0.505595	1.06792	0.401183	0.658512	0.587847	1047	tags=33%, list=6%, signal=31%	AHR/SNAI2/SNAI1	TRRUST_Transcription_Factors_2019	MiaPU1VsMia
MSX2 human	MSX2 human	5	0.59312	1.08452	0.406497	0.658512	0.587847	4002	tags=80%, list=23%, signal=61%	NKX3-1/BCL2/SOD1/ABCG2	TRRUST_Transcription_Factors_2019	MiaPU1VsMia
HOXA10 human	HOXA10 human	12	-0.423685	-1.04302	0.407282	0.658512	0.587847	2336	tags=42%, list=14%, signal=36%	LYL1/ITGB3/KLF9/WT1/IL11	TRRUST_Transcription_Factors_2019	MiaPU1VsMia
TWIST2 human	TWIST2 human	22	0.402306	1.04338	0.408206	0.658512	0.587847	1517	tags=18%, list=9%, signal=17%	GDF15/AKR1C2/FN1/CDH1	TRRUST_Transcription_Factors_2019	MiaPU1VsMia
PRDM1 human	PRDM1 human	6	0.560922	1.07042	0.408854	0.658512	0.587847	2055	tags=33%, list=12%, signal=29%	LMO2/CIITA	TRRUST_Transcription_Factors_2019	MiaPU1VsMia
PROX1 human	PROX1 human	9	0.501184	1.0586	0.409534	0.658512	0.587847	2364	tags=33%, list=14%, signal=29%	TWIST1/CCNE1/NR1I2	TRRUST_Transcription_Factors_2019	MiaPU1VsMia
MYBL2 human	MYBL2 human	7	0.538438	1.06491	0.413812	0.661631	0.590632	104	tags=14%, list=1%, signal=14%	PSG1	TRRUST_Transcription_Factors_2019	MiaPU1VsMia
LMO2 human	LMO2 human	8	0.509777	1.04449	0.427812	0.676714	0.604097	2625	tags=38%, list=15%, signal=32%	CDH1/LEF1/FGF2	TRRUST_Transcription_Factors_2019	MiaPU1VsMia
RXRA human	RXRA human	12	0.457285	1.03397	0.431656	0.676714	0.604097	2109	tags=33%, list=12%, signal=29%	ABCC3/HSD17B2/IL2RB/HNF4A	TRRUST_Transcription_Factors_2019	MiaPU1VsMia
IKBKB human	IKBKB human	6	0.550138	1.04984	0.432248	0.676714	0.604097	2399	tags=33%, list=14%, signal=29%	VCAM1/NOS2	TRRUST_Transcription_Factors_2019	MiaPU1VsMia
SOX10 human	SOX10 human	10	0.478696	1.03864	0.43281	0.676714	0.604097	940	tags=30%, list=5%, signal=28%	MPZ/MIA/EDNRB	TRRUST_Transcription_Factors_2019	MiaPU1VsMia
NFKBIA human	NFKBIA human	18	0.409286	1.0162	0.449147	0.693274	0.618879	2906	tags=33%, list=17%, signal=28%	EBI3/MMP3/TRAF1/NOS2/PON2/CD40	TRRUST_Transcription_Factors_2019	MiaPU1VsMia
OTX2 human	OTX2 human	8	0.501276	1.02707	0.450487	0.693274	0.618879	740	tags=25%, list=4%, signal=24%	BEST1/DCT	TRRUST_Transcription_Factors_2019	MiaPU1VsMia
APC human	APC human	10	0.470515	1.02089	0.45075	0.693274	0.618879	2399	tags=20%, list=14%, signal=17%	KLF4/NOS2	TRRUST_Transcription_Factors_2019	MiaPU1VsMia
GATA1 K562 hg19	GATA1 K562 hg19	480	0.280081	1.10838	0.199935	0.708861	0.621807	3098	tags=19%, list=18%, signal=16%	SOD3/KLHDC7B/GADD45G/FGF21/BEST1/RASAL1/LDLRAD1/AKR1C2/GADD45A/CCR2/TNFAIP3/LINC00240/RAB42/RELB/GATA6/PPAN-P2RY11/TNFSF9/ZNF425/CHPF2/PANX2/TRPS1/SPHK1/HKDC1/MATN2/RCBTB2/CACNA2D4/SLC4A1/P2RX6/UCP3/PRAM1/STON2/TRIM72/OBSL1/TUBB1/C8G/KLHL29/MFSD2B/PSAP/IER5/PPP1R15A/PRKAR1B/ARMCX4/LIPC/MAP3K8/SMAD7/CD300LF/TPRG1L/PLK3/RABEP2/RHBDD2/JUN/JMJD4/MR1/SCN9A/CMKLR1/GPR83/FUT1/DNAJB2/ZNF613/CRIP1/EPOR/RC…	ENCODE_TF_ChIP-seq_2015	MiaPU1VsMia
AHR human	AHR human	16	-0.371921	-0.988169	0.469659	0.718451	0.641355	3184	tags=31%, list=18%, signal=26%	ARNT/RFC3/FOS/CYP1A1/IL1B	TRRUST_Transcription_Factors_2019	MiaPU1VsMia
FOSL2 human	FOSL2 human	10	0.460292	0.998711	0.478006	0.719157	0.641985	3197	tags=40%, list=19%, signal=33%	CLU/NOS2/TIMP1/MDM2	TRRUST_Transcription_Factors_2019	MiaPU1VsMia
KAT2B human	KAT2B human	12	0.439646	0.994082	0.478919	0.719157	0.641985	157	tags=8%, list=1%, signal=8%	CDKN1A	TRRUST_Transcription_Factors_2019	MiaPU1VsMia
ARID3A human	ARID3A human	5	0.555197	1.01518	0.479721	0.719157	0.641985	4061	tags=40%, list=24%, signal=31%	CDC6/E2F1	TRRUST_Transcription_Factors_2019	MiaPU1VsMia
PPARA human	PPARA human	24	0.373109	0.985492	0.484197	0.719157	0.641985	2194	tags=33%, list=13%, signal=29%	HMOX1/PDK4/PLIN2/CD36/SERPINE1/MLYCD/SLC25A20/CPT1A	TRRUST_Transcription_Factors_2019	MiaPU1VsMia
STAT4 human	STAT4 human	8	0.486449	0.996694	0.484854	0.719157	0.641985	3196	tags=38%, list=19%, signal=31%	IRF1/NOX1/S100A4	TRRUST_Transcription_Factors_2019	MiaPU1VsMia
DNMT3A human	DNMT3A human	7	0.507356	1.00344	0.485368	0.719157	0.641985	157	tags=14%, list=1%, signal=14%	CDKN1A	TRRUST_Transcription_Factors_2019	MiaPU1VsMia
NFYB human	NFYB human	13	0.425915	0.983076	0.488517	0.720054	0.642786	538	tags=15%, list=3%, signal=15%	TPH1/HBB	TRRUST_Transcription_Factors_2019	MiaPU1VsMia
ZNF382 human	ZNF382 human	10	-0.416978	-0.97702	0.492747	0.720701	0.643364	3000	tags=30%, list=17%, signal=25%	STAT5B/HMGA2/CDK6	TRRUST_Transcription_Factors_2019	MiaPU1VsMia
REL human	REL human	12	0.433656	0.980539	0.49405	0.720701	0.643364	536	tags=25%, list=3%, signal=24%	CDKN1A/BIRC3/TNFAIP3	TRRUST_Transcription_Factors_2019	MiaPU1VsMia
SFPQ human	SFPQ human	4	0.583963	1.01283	0.49684	0.721055	0.64368	1042	tags=25%, list=6%, signal=23%	DNAAF4	TRRUST_Transcription_Factors_2019	MiaPU1VsMia
PPARD human	PPARD human	9	-0.425908	-0.968528	0.50141	0.723975	0.646286	1628	tags=33%, list=9%, signal=30%	HSD11B2/ANGPTL4/ANG	TRRUST_Transcription_Factors_2019	MiaPU1VsMia
FOSL1 HCT116 hg19	FOSL1 HCT116 hg19	218	-0.245542	-1.08125	0.214452	0.727273	0.637959	2448	tags=19%, list=14%, signal=17%	SSBP3/NEK6/DENND4A/RUNX1/PLEK2/ABLIM1/NDE1/DOCK7/S100A2/LPIN1/CAPG/MSMO1/EMP1/CHST11/LINC00242/ZNF608/GJB3/PLK2/TCN1/SAMD9/RBMS2/LIPG/AHNAK2/HTR7/UFL1/ITGA2/CCDC121/KRT5/GPR87/PADI3/SPATA12/SLFN12/LY6K/RNFT2/MEGF6/SERPINA3/F3/SLC7A2/FAM71D/CHRNA9/PTPRN/LAMC2	ENCODE_TF_ChIP-seq_2015	MiaPU1VsMia
ILF3 human	ILF3 human	6	0.515936	0.98457	0.507468	0.729002	0.650774	2057	tags=50%, list=12%, signal=44%	HLA-DRB1/HLA-DQA1/HLA-DRA	TRRUST_Transcription_Factors_2019	MiaPU1VsMia
SOX17 human	SOX17 human	5	0.53519	0.978593	0.52083	0.744418	0.664535	2109	tags=40%, list=12%, signal=35%	FN1/HNF4A	TRRUST_Transcription_Factors_2019	MiaPU1VsMia
KLF5 human	KLF5 human	12	0.41984	0.949298	0.532642	0.757476	0.676192	3009	tags=33%, list=17%, signal=28%	CXCR4/CDKN2B/CCND1/ITGB2	TRRUST_Transcription_Factors_2019	MiaPU1VsMia
NFIC human	NFIC human	21	0.369714	0.949509	0.535939	0.758183	0.676823	3383	tags=38%, list=20%, signal=31%	C4BPB/GUCY1B1/VWF/MATN1/JUN/IRS2/HGF/ALAS1	TRRUST_Transcription_Factors_2019	MiaPU1VsMia
NF1 human	NF1 human	12	-0.378689	-0.932248	0.543689	0.758183	0.676823	2993	tags=33%, list=17%, signal=28%	MBP/FOS/HSD11B2/DDB2	TRRUST_Transcription_Factors_2019	MiaPU1VsMia
ZNF148 human	ZNF148 human	8	0.459134	0.940729	0.545438	0.758183	0.676823	5014	tags=50%, list=29%, signal=35%	MMP3/IRS2/SOX18/CXCL5	TRRUST_Transcription_Factors_2019	MiaPU1VsMia
NFYC human	NFYC human	12	-0.378218	-0.93109	0.545631	0.758183	0.676823	3025	tags=42%, list=18%, signal=34%	FDPS/FOS/LPIN1/FAS/GFI1B	TRRUST_Transcription_Factors_2019	MiaPU1VsMia
YY1 human	YY1 human	68	0.294938	0.946708	0.546535	0.758183	0.676823	3382	tags=25%, list=20%, signal=20%	TF/MUC4/FCER1A/VWF/STAR/CXCR4/TDO2/DNAJB4/GBP1/SMAD7/TFRC/HLA-DRA/NOS2/DBH/GNAS/HCFC1/SURF2	TRRUST_Transcription_Factors_2019	MiaPU1VsMia
POU3F2 human	POU3F2 human	6	0.492134	0.939149	0.556595	0.766436	0.684191	1965	tags=33%, list=11%, signal=30%	FOXP2/DDC	TRRUST_Transcription_Factors_2019	MiaPU1VsMia
TBX21 human	TBX21 human	5	0.516182	0.943837	0.557901	0.766436	0.684191	182	tags=20%, list=1%, signal=20%	PTGDR2	TRRUST_Transcription_Factors_2019	MiaPU1VsMia
SOX4 human	SOX4 human	7	-0.433688	-0.918853	0.562528	0.769061	0.686534	3399	tags=57%, list=20%, signal=46%	AGO1/KMT2A/HDAC8/AXIN2	TRRUST_Transcription_Factors_2019	MiaPU1VsMia
GATA1 human	GATA1 human	40	0.316728	0.930016	0.568814	0.773821	0.690783	2973	tags=35%, list=17%, signal=29%	HBB/BST2/FCER1A/HBA1/PF4/FLI1/EPOR/CEBPA/F13A1/HBA2/ITGA2B/NFE2/CYBB/GNAS	TRRUST_Transcription_Factors_2019	MiaPU1VsMia
HOXB7 human	HOXB7 human	8	0.450243	0.922512	0.571479	0.773821	0.690783	4272	tags=50%, list=25%, signal=38%	CCND1/FGF2/VEGFA/THBS2	TRRUST_Transcription_Factors_2019	MiaPU1VsMia
TP53 16413492 ChIP-PET HCT116 Human	TP53 16413492 ChIP-PET HCT116 Human	221	0.295407	1.1053	0.25051	0.775312	0.735656	2647	tags=14%, list=15%, signal=12%	ATF3/HSD17B3/NID2/CDKN1A/PTPRO/GPR39/ART5/RECK/FBXO32/GADD45A/TRIM22/FANK1/SYT8/AP3B2/ERN2/STARD4/TSGA10/IER5/FST/CAMK2D/HS3ST1/DYRK3/DNAH11/OPTN/NR1I2/ICOS/ITGAM/SYNE1/DHRS2/HS6ST2/FGF2/RRAD	ChEA_2016	MiaPU1VsMia
VDR 20736230 ChIP-Seq LYMPHOBLASTOID Human	VDR 20736230 ChIP-Seq LYMPHOBLASTOID Human	312	0.284086	1.09252	0.260924	0.775312	0.735656	2009	tags=13%, list=12%, signal=12%	SOD3/NAT8/IL12RB1/CLVS1/PLVAP/TNFSF12/CCDC149/CMTM2/RASGRF1/TNFAIP3/PTX3/EPS8L3/GUCY1B2/DIO2/B3GNT7/TNFSF9/UROC1/GPR37L1/SLC4A5/TRPS1/MYOM3/IRF1/XIST/PAX8/HAR1B/CD74/ATXN1/COL16A1/CAMK2D/HLF/RHBDD2/MMP24/B3GNT3/RILP/CMKLR1/ADAM23/PEX5L/PAQR7/ALOXE3/EPOR	ChEA_2016	MiaPU1VsMia
FOXA1 27197147 Chip-Seq ENDOMETRIOID-ADENOCARCINOMA Human	FOXA1 27197147 Chip-Seq ENDOMETRIOID-ADENOCARCINOMA Human	384	0.278531	1.08635	0.262077	0.775312	0.735656	3633	tags=23%, list=21%, signal=19%	SALL3/PTPRD/GDF15/PROM1/ITGBL1/LBH/RASD1/TACR1/TEX14/ACSL5/SNTB1/MAFB/CYP2E1/UPB1/NID1/CCL28/CAPN8/FHDC1/GPR37L1/RHOU/KLF4/SLC44A3/STARD4/CYP4X1/KCNK15/PGBD2/KLF5/MATN1/PDK4/SIK1/SMAD7/MYO5C/DUSP6/ATP8B1/MARCKSL1/IGFBP4/SLC22A16/TPRG1L/DNAH5/FHAD1/MAP1LC3B/SCN7A/PLXDC2/HES1/C1QTNF3/MAML3/LGR5/MS4A7/HMCN1/ERN1/SLC7A5P1/FAM189A1/ITM2A/ICAM2/CUEDC1/UBE2E2/B3GALT5/IRS2/TNFSF18/ALDH2/DHRS2/BTG1/TGM2/C…	ChEA_2016	MiaPU1VsMia
TCF7L2 human	TCF7L2 human	11	-0.37417	-0.903374	0.58177	0.781457	0.6976	2982	tags=36%, list=17%, signal=30%	ACVRL1/WWC1/HECA/GATA3	TRRUST_Transcription_Factors_2019	MiaPU1VsMia
HDAC3 human	HDAC3 human	19	0.363515	0.913674	0.582641	0.781457	0.6976	2183	tags=37%, list=13%, signal=32%	CXCR4/PRAM1/LGALS9/CDH1/JUN/GATA2/TNF	TRRUST_Transcription_Factors_2019	MiaPU1VsMia
WT1 19549856 ChIP-ChIP CCG9911 Human	WT1 19549856 ChIP-ChIP CCG9911 Human	158	0.303137	1.09692	0.275506	0.782438	0.742417	1860	tags=15%, list=11%, signal=14%	ATF3/NRG1/DDIT3/ENPP4/DACT1/HSPA1A/TCF4/MYLK/PTPRG/PAG1/IGSF9/CXCR4/STARD4/APOE/GTF2IRD2/ACADVL/DUSP5/DUSP6/SLC3A2/FAM89A/LEF1/PRRX1/JUN/POU3F2	ChEA_2016	MiaPU1VsMia
TCF12 SK-N-SH hg19	TCF12 SK-N-SH hg19	499	0.273792	1.08546	0.248404	0.796914	0.699048	3009	tags=21%, list=17%, signal=18%	CCL26/PCDH18/RNU11/PDGFRB/PXDN/NFATC4/HSD17B3/NID2/CLVS1/ITGBL1/CLU/EMILIN1/CDKN1A/GPR39/SLFN5/MIR3193/FAM9C/DACT1/RNU4ATAC/GADD45A/GPNMB/MIR22HG/OLFML3/ARSJ/PDCD1LG2/DSCR9/CHI3L2/PTPRG/ZNF491/FLNC/GABRR2/COL7A1/GBP4/SLC7A11/ARID5B/IL7R/DNAJB4/BTBD19/VCAM1/SAMD4A/CTSS/AMOTL2/LAMB3/TRAF1/DAND5/MALAT1/DUSP5/COL5A1/SMAD7/SHC1/ATXN1/DUSP6/TNFRSF12A/TCEANC/POPDC2/LINC00525/CPA4/PLEKHG4/PRRX1/TPBG/CEBP…	ENCODE_TF_ChIP-seq_2015	MiaPU1VsMia
MEF2C GM12878 hg19	MEF2C GM12878 hg19	98	0.332068	1.12587	0.256508	0.796914	0.699048	3629	tags=21%, list=21%, signal=17%	RNU11/NR4A3/SNORA80B/AKR1B1/ARID5B/LMO2/ZNF296/TMEM117/MALAT1/JUN/DNAJB2/FLI1/SMG5/RHOB/ZNF382/LY9/ST8SIA4/MDM2/CALM1/OXR1/VIPR1	ENCODE_TF_ChIP-seq_2015	MiaPU1VsMia
FOXP2 PFSK-1 hg19	FOXP2 PFSK-1 hg19	133	-0.260615	-1.07446	0.278337	0.796914	0.699048	5275	tags=41%, list=31%, signal=28%	PER1/NKAPP1/OPA1/TRIP4/EXOSC5/OSBPL8/TSKU/LYSMD3/ELOVL6/RANBP2/ZBTB4/TCEA1/SPOP/PACS2/ADH5/EHBP1L1/GMCL1/AMZ2/PNPLA7/RLIM/HMGB2/KIAA1143/SHCBP1/PIH1D1/EIF4B/CORO1C/RIF1/WDR48/KIF15/TAB1/DHX40/HNRNPM/CSNK1A1/MAFK/SAP30/CREBL2/STX16-NPEPL1/STX10/PPP1CC/SLC38A2/HIBADH/SLC25A40/CATSPER2P1/FRAT1/TM4SF1/SLC43A1/HMGA2/FSCN1/TMEM135/ZNF233/SREBF2/ELK3/BMS1P4/ETV1	ENCODE_TF_ChIP-seq_2015	MiaPU1VsMia
REST Panc1 hg19	REST Panc1 hg19	400	0.274266	1.07487	0.284958	0.796914	0.699048	3729	tags=26%, list=22%, signal=21%	XKR7/CLVS1/CACNA1B/ADCYAP1/CRH/PLA2G4C/GRM4/SLC7A14/BEX2/RIC3/BDNF/KCNC1/FGF18/NMNAT2/PCLO/AP3B2/RIMS2/PAX5/EGR4/FTL/CAMK2N2/PCDHA12/SKOR1/SDSL/CHGB/DLGAP3/KCNH4/PDE2A/SLC8A2/SERPINA10/KCNB1/TNFRSF14/TMEM179/GABBR2/HBA1/CNRIP1/CHPF/SEZ6/ZG16B/ELAVL3/NRXN1/MALAT1/KCNK12/VGF/GDAP1L1/GOLGA7B/TTC9B/MMP24/TFRC/GRID1/POU3F2/PEX5L/HES1/ADM/ALK/TMTC1/COL5A3/MANEAL/SYT5/FGD2/CDC42EP2/ASPHD1/MAPK8IP2/TMEM1…	ENCODE_TF_ChIP-seq_2015	MiaPU1VsMia
CEBPB GM12878 hg19	CEBPB GM12878 hg19	466	0.27061	1.06888	0.286072	0.796914	0.699048	4010	tags=21%, list=23%, signal=16%	RNU11/CCL4/EBI3/DDIT3/INO80B-WBP1/CD79A/ADAM28/ASB2/RNU4ATAC/BIRC3/TNFAIP3/CD68/NAPSB/SELPLG/MS4A1/IZUMO4/GADD45B/DRAM1/IL2RB/MEPCE/TSGA10/LILRB1/IER5/SNHG9/SNORD12C/SLC3A2/TNFSF13B/CCR1/CAMK2D/JUN/P2RY8/ZCWPW1/TPT1/EVL/NCF2/NEK8/ZNFX1/LINC00476/CIITA/SMG5/MAP3K11/INTS6/ISG20/CUEDC1/RPS27/COTL1/EPC1/PSMC3IP/STAT1/LSP1/MCOLN1/WBP4/RPL12/PEX16/BTG1/ZNF335/LY9/BNIP1/GAS5/RPL28/P2RY11/NMNAT1/PRKRIP1/…	ENCODE_TF_ChIP-seq_2015	MiaPU1VsMia
JUN HeLa-S3 hg19	JUN HeLa-S3 hg19	340	0.271237	1.05028	0.350485	0.797855	0.699873	4279	tags=28%, list=25%, signal=21%	ATF3/CCL26/HSD17B3/ITGBL1/CLU/BEST1/SLFN5/OSGIN1/LDLRAD1/KRT17/GLI1/GADD45A/PDCD1LG2/EPS8L3/CARD16/KPNA7/FTL/COL7A1/TM4SF19/STON2/IL7R/BTBD19/SHC4/SEZ6/PPP1R15A/LAMB3/ITIH4/TNFRSF12A/TCEANC/LINC00525/TTC9B/CPA4/PLEKHG4/RHBDD2/HSPB1/DDX60L/JUN/OPN3/MT2A/ALOXE3/SHC3/UCA1/ISG20/TES/COTL1/FAM111B/TNFSF18/NTN4/ARL14/CLCF1/HIVEP1/ZBTB43/ZNF335/RHOBTB2/GBP2/AEN/PITHD1/BFSP1/TPM2/TFE3/FAM86EP/TSPAN8/PLD1…	ENCODE_TF_ChIP-seq_2015	MiaPU1VsMia
HDAC2 HepG2 hg19	HDAC2 HepG2 hg19	204	0.284305	1.05319	0.353987	0.797855	0.699873	813	tags=7%, list=5%, signal=7%	RNU11/RGL1/ABCC3/CLU/HMOX1/HPD/HPX/FBXO32/TF/SNTB1/CCDC148/PTPRG/FGL1/F5	ENCODE_TF_ChIP-seq_2015	MiaPU1VsMia
BCL11A H1-hESC hg19	BCL11A H1-hESC hg19	58	0.339563	1.06498	0.354439	0.797855	0.699873	630	tags=9%, list=4%, signal=8%	CACNA2D1/MIR3193/HPD/RNU4ATAC/CD68	ENCODE_TF_ChIP-seq_2015	MiaPU1VsMia
ZEB1 HepG2 hg19	ZEB1 HepG2 hg19	144	0.295662	1.05412	0.356546	0.797855	0.699873	1747	tags=11%, list=10%, signal=10%	DLL4/NFATC4/NUPR1/HMOX1/MIR3193/LDLRAD1/GPX2/CHMP4C/MAT1A/SLC44A3/LSR/SLC7A11/CDH1/ATXN1/IFIH1/B3GNT3	ENCODE_TF_ChIP-seq_2015	MiaPU1VsMia
TCF12 MCF-7 hg19	TCF12 MCF-7 hg19	75	-0.277501	-1.04494	0.357664	0.797855	0.699873	1358	tags=23%, list=8%, signal=21%	ESRP2/KCNG3/MPST/RNF223/SGK3/GPRC5A/ACAD11/MACROD1/PA2G4P4/PRSS27/SSR4P1/FAM83A/PRR15L/SERPINA3/SULT2B1/TMEM105/OVOL2	ENCODE_TF_ChIP-seq_2015	MiaPU1VsMia
JUND T47D hg19	JUND T47D hg19	82	0.320152	1.05942	0.358829	0.797855	0.699873	4261	tags=32%, list=25%, signal=24%	RNU11/CLU/NAALADL2/AGR2/ABCA12/AMOTL2/MALAT1/ID4/TNFRSF12A/JUN/HES1/MS4A7/CUEDC1/FREM2/NR2F2/KRT18/KRT8/SH2D3A/TRIB1/PLCE1/UBC/CCDC159/ROCK1P1/SCAF1/RFESD/CAP2	ENCODE_TF_ChIP-seq_2015	MiaPU1VsMia
RXRA SK-N-SH hg19	RXRA SK-N-SH hg19	95	0.312136	1.05426	0.363649	0.797855	0.699873	2842	tags=22%, list=16%, signal=19%	HSD17B3/MIR3193/MIR22HG/PDCD1LG2/CHI3L2/FLNC/BTBD19/TNFRSF12A/LINC00525/CPA4/SERPINE1/NEURL2/SOCS2/KLF10/DDAH1/CLCF1/MIR181A2HG/HIVEP1/IL6ST/RRAD/CTSA	ENCODE_TF_ChIP-seq_2015	MiaPU1VsMia
MEF2A K562 hg19	MEF2A K562 hg19	207	0.280889	1.04232	0.377491	0.797855	0.699873	3849	tags=27%, list=22%, signal=21%	RNU11/NR4A3/SV2A/RNU4ATAC/GADD45A/DUSP8/HUS1B/SPHK1/STAR/IL23A/DNAJB4/KIF9/PPP1R15A/TMOD1/MALAT1/NR4A2/TTC9B/PLEKHG4/HSPB1/JUN/NEURL2/DNAJB2/MYLK3/TSPAN1/SPATA2/LINC00476/RCSD1/SMG5/RHOB/NFE2L2/TRAF6/ARL15/ALOX12/CTSA/VWDE/LYPLA2/EXOC3L4/RPL11/GPR137/ADCK5/TOMM40L/CAND2/RRP12/HSP90AB1/SLC20A2/DYRK1B/GNPTG/RPLP1/ARMCX6/MAD2L1BP/OXR1/STYXL1/SNAP25/BAD/CRTAP	ENCODE_TF_ChIP-seq_2015	MiaPU1VsMia
ETS1 GM12878 hg19	ETS1 GM12878 hg19	172	0.287534	1.04472	0.37847	0.797855	0.699873	5615	tags=33%, list=33%, signal=22%	RNU11/RNU4ATAC/TERC/DNAJB4/SNHG9/HSPH1/TFRC/AHSA1/LINC00476/THAP1/SMG5/JOSD2/SRRT/TTC14/HIGD2A/NOP16/RPL12/CNPY2/RPL27A/AGA/TOR1A/RPS19/CLP1/STYXL1/SUGP1/EIF4A2/RPL26/MAK16/TMEM127/RPS11/EDEM3/LAMP1/ZNF317/HSBP1/ZBTB2/ZNF850/SUPT5H/PIGW/SMG7/BANP/RMI1/ABI1/GRWD1/TGOLN2/LTV1/MED22/RRAGA/SLC12A2/GBA/WDR74/TAB3/ZNF420/DHX37/CYB561D1/MAP3K7/THADA	ENCODE_TF_ChIP-seq_2015	MiaPU1VsMia
FOSL1 human	FOSL1 human	7	0.454125	0.898157	0.59975	0.80061	0.714697	140	tags=14%, list=1%, signal=14%	CLU	TRRUST_Transcription_Factors_2019	MiaPU1VsMia
HDAC5 human	HDAC5 human	7	0.45209	0.894132	0.604568	0.803253	0.717056	129	tags=14%, list=1%, signal=14%	IGF2	TRRUST_Transcription_Factors_2019	MiaPU1VsMia
HOXA9 human	HOXA9 human	6	0.468633	0.894301	0.608602	0.804833	0.718467	3822	tags=50%, list=22%, signal=39%	VCAM1/ID2/NFKB1	TRRUST_Transcription_Factors_2019	MiaPU1VsMia
BCL6 human	BCL6 human	16	0.368465	0.890025	0.617226	0.807292	0.720662	4302	tags=31%, list=25%, signal=23%	CDKN1A/CDKN2B/XBP1/NFKB1/BCL2L1	TRRUST_Transcription_Factors_2019	MiaPU1VsMia
MSX1 human	MSX1 human	5	-0.450587	-0.871247	0.623765	0.807292	0.720662	2835	tags=60%, list=16%, signal=50%	ZHX2/DKK1/DLK1	TRRUST_Transcription_Factors_2019	MiaPU1VsMia
HNF1A human	HNF1A human	12	0.385311	0.871226	0.626318	0.807292	0.720662	178	tags=8%, list=1%, signal=8%	GPR39	TRRUST_Transcription_Factors_2019	MiaPU1VsMia
TFCP2 human	TFCP2 human	6	0.46105	0.87983	0.626777	0.807292	0.720662	342	tags=17%, list=2%, signal=16%	TF	TRRUST_Transcription_Factors_2019	MiaPU1VsMia
CTNNB1 human	CTNNB1 human	18	-0.323246	-0.887927	0.62724	0.807292	0.720662	696	tags=17%, list=4%, signal=16%	MMP14/GLI2/TCF7	TRRUST_Transcription_Factors_2019	MiaPU1VsMia
SALL4 human	SALL4 human	6	-0.423305	-0.859533	0.632846	0.807292	0.720662	279	tags=33%, list=2%, signal=33%	ABCA3/SALL4	TRRUST_Transcription_Factors_2019	MiaPU1VsMia
MEN1 human	MEN1 human	9	-0.376888	-0.857054	0.635637	0.807292	0.720662	1708	tags=22%, list=10%, signal=20%	TERT/GATA3	TRRUST_Transcription_Factors_2019	MiaPU1VsMia
CDX1 human	CDX1 human	5	-0.445374	-0.861167	0.636064	0.807292	0.720662	7397	tags=80%, list=43%, signal=46%	PPARG/IRF2BP2/TBP/DSC2	TRRUST_Transcription_Factors_2019	MiaPU1VsMia
WWTR1 human	WWTR1 human	6	0.456439	0.871032	0.636135	0.807292	0.720662	3457	tags=33%, list=20%, signal=27%	ASNS/BAK1	TRRUST_Transcription_Factors_2019	MiaPU1VsMia
MEF2A human	MEF2A human	9	0.405567	0.856639	0.647704	0.813711	0.726393	1761	tags=22%, list=10%, signal=20%	MMP10/JUN	TRRUST_Transcription_Factors_2019	MiaPU1VsMia
CLOCK human	CLOCK human	12	0.377739	0.854106	0.648249	0.813711	0.726393	994	tags=17%, list=6%, signal=16%	NR0B2/STAR	TRRUST_Transcription_Factors_2019	MiaPU1VsMia
FOXA2 human	FOXA2 human	11	-0.352472	-0.850989	0.653439	0.813711	0.726393	2631	tags=45%, list=15%, signal=39%	COL18A1/NR5A2/NKX2-1/PAX6/ABCA1	TRRUST_Transcription_Factors_2019	MiaPU1VsMia
NANOG human	NANOG human	15	0.35995	0.858834	0.655247	0.813711	0.726393	2921	tags=40%, list=17%, signal=33%	GATA6/SEMA6A/GATA2/CCND1/CDC25A/POU5F1	TRRUST_Transcription_Factors_2019	MiaPU1VsMia
ATF5 human	ATF5 human	6	0.447517	0.854006	0.65557	0.813711	0.726393	2431	tags=33%, list=14%, signal=29%	CCND3/BCL2	TRRUST_Transcription_Factors_2019	MiaPU1VsMia
TWIST1 human	TWIST1 human	31	0.307351	0.856887	0.673552	0.832381	0.743059	1517	tags=13%, list=9%, signal=12%	GDF15/AKR1C2/FN1/CDH1	TRRUST_Transcription_Factors_2019	MiaPU1VsMia
MECP2 human	MECP2 human	8	-0.372914	-0.824251	0.679367	0.835916	0.746215	802	tags=25%, list=5%, signal=24%	GAD1/CDKL5	TRRUST_Transcription_Factors_2019	MiaPU1VsMia
SP2 human	SP2 human	8	0.398448	0.816388	0.695483	0.851161	0.759824	4279	tags=38%, list=25%, signal=28%	HSD17B2/CEACAM1/PAPSS2	TRRUST_Transcription_Factors_2019	MiaPU1VsMia
RFX1 human	RFX1 human	14	0.347718	0.817069	0.697772	0.851161	0.759824	2955	tags=36%, list=17%, signal=30%	HLA-DOB/HLA-DPB1/CIITA/HLA-DRA/MAP1A	TRRUST_Transcription_Factors_2019	MiaPU1VsMia
SF1 human	SF1 human	8	0.392176	0.803536	0.712666	0.863258	0.770623	994	tags=25%, list=6%, signal=24%	CYP11A1/STAR	TRRUST_Transcription_Factors_2019	MiaPU1VsMia
NCOR1 human	NCOR1 human	4	0.465672	0.807664	0.714312	0.863258	0.770623	703	tags=25%, list=4%, signal=24%	SNAI2	TRRUST_Transcription_Factors_2019	MiaPU1VsMia
CUX1 human	CUX1 human	5	-0.406251	-0.785519	0.721502	0.863258	0.770623	5253	tags=80%, list=30%, signal=56%	CDKN1B/RACGAP1/FTO/ECT2	TRRUST_Transcription_Factors_2019	MiaPU1VsMia
SNAI2 human	SNAI2 human	12	0.352284	0.796548	0.721863	0.863258	0.770623	2921	tags=25%, list=17%, signal=21%	CXCR4/CDH1/POU5F1	TRRUST_Transcription_Factors_2019	MiaPU1VsMia
TAL1 human	TAL1 human	8	0.388028	0.795038	0.722941	0.863258	0.770623	2009	tags=38%, list=12%, signal=33%	ALDH1A2/CD34/EPOR	TRRUST_Transcription_Factors_2019	MiaPU1VsMia
HMGA1 human	HMGA1 human	13	-0.318806	-0.801157	0.731127	0.869366	0.776075	475	tags=23%, list=3%, signal=22%	SP1/SLC2A3/IL1B	TRRUST_Transcription_Factors_2019	MiaPU1VsMia
CEBPZ human	CEBPZ human	6	0.410748	0.783838	0.736908	0.872574	0.778939	2394	tags=33%, list=14%, signal=29%	GZMB/COL11A1	TRRUST_Transcription_Factors_2019	MiaPU1VsMia
HOXA1 human	HOXA1 human	7	0.385981	0.763383	0.754104	0.885742	0.790694	2468	tags=29%, list=14%, signal=24%	BCL2/CCND1	TRRUST_Transcription_Factors_2019	MiaPU1VsMia
SREBF1 human	SREBF1 human	20	-0.284278	-0.803452	0.755881	0.885742	0.790694	3667	tags=45%, list=21%, signal=35%	LDLR/FASN/FDPS/FDFT1/LPIN1/ACACB/FAS/PDX1/SCD	TRRUST_Transcription_Factors_2019	MiaPU1VsMia
PGR human	PGR human	18	0.314689	0.78133	0.760827	0.885742	0.790694	4061	tags=44%, list=24%, signal=34%	ATP1B1/IRS2/BCL2/CCND1/PLD1/VEGFA/ABCG2/E2F1	TRRUST_Transcription_Factors_2019	MiaPU1VsMia
MAF human	MAF human	4	-0.411793	-0.746828	0.761575	0.885742	0.790694	2976	tags=50%, list=17%, signal=41%	MMP13/ITGB7	TRRUST_Transcription_Factors_2019	MiaPU1VsMia
FOXO3 human	FOXO3 human	15	0.323107	0.770929	0.763679	0.885742	0.790694	1520	tags=13%, list=9%, signal=12%	BBC3/CDKN2B	TRRUST_Transcription_Factors_2019	MiaPU1VsMia
EPAS1 human	EPAS1 human	9	-0.331975	-0.75492	0.770334	0.889814	0.794329	1307	tags=44%, list=8%, signal=41%	USF2/MMP14/PTPRZ1/COL10A1	TRRUST_Transcription_Factors_2019	MiaPU1VsMia
LMX1B human	LMX1B human	5	0.40483	0.740229	0.779776	0.895368	0.799287	1585	tags=20%, list=9%, signal=18%	COL4A4	TRRUST_Transcription_Factors_2019	MiaPU1VsMia
HIC1 human	HIC1 human	9	0.352925	0.745448	0.783055	0.895368	0.799287	4061	tags=33%, list=24%, signal=26%	ACKR3/VEGFA/E2F1	TRRUST_Transcription_Factors_2019	MiaPU1VsMia
HDAC9 human	HDAC9 human	15	0.316311	0.754714	0.784633	0.895368	0.799287	6405	tags=67%, list=37%, signal=42%	APP/NFKB1/TP53/STAT6/HSPA5/CITED2/TNFRSF10B/CFLAR/RELA/CDKN2A	TRRUST_Transcription_Factors_2019	MiaPU1VsMia
GATA4 human	GATA4 human	9	-0.324361	-0.737608	0.79149	0.899565	0.803034	3017	tags=33%, list=17%, signal=28%	ERBB2/NOS3/FCGR3B	TRRUST_Transcription_Factors_2019	MiaPU1VsMia
YBX1 human	YBX1 human	25	0.285895	0.760661	0.802587	0.908529	0.811036	1517	tags=12%, list=9%, signal=11%	MIA/CXCR4/CDH1	TRRUST_Transcription_Factors_2019	MiaPU1VsMia
NR1H4 human	NR1H4 human	13	0.314427	0.725746	0.810537	0.913872	0.815806	6309	tags=69%, list=37%, signal=44%	PLTP/NR1I2/VEGFA/NFKB1/SCARB1/DCN/KLF11/EDN1/RELA	TRRUST_Transcription_Factors_2019	MiaPU1VsMia
MZF1 human	MZF1 human	4	0.401314	0.696041	0.817286	0.917825	0.819335	948	tags=25%, list=5%, signal=24%	CD34	TRRUST_Transcription_Factors_2019	MiaPU1VsMia
NR5A1 human	NR5A1 human	10	0.326476	0.708366	0.821632	0.919059	0.820435	994	tags=20%, list=6%, signal=19%	CYP11A1/STAR	TRRUST_Transcription_Factors_2019	MiaPU1VsMia
SATB1 human	SATB1 human	9	0.3336	0.70463	0.827592	0.919432	0.820769	5098	tags=56%, list=30%, signal=39%	CD8B/BCL2/CYBB/SPARC/CDK4	TRRUST_Transcription_Factors_2019	MiaPU1VsMia
ATF1 human	ATF1 human	14	-0.282013	-0.725085	0.829159	0.919432	0.820769	5278	tags=57%, list=31%, signal=40%	FLT1/LDHA/NTS/USP7/ERBB2/TGFB2/TOP2A/PLAUR	TRRUST_Transcription_Factors_2019	MiaPU1VsMia
NR0B1 human	NR0B1 human	5	0.374113	0.684063	0.831712	0.919432	0.820769	4744	tags=60%, list=27%, signal=44%	STAR/PBX1/AMH	TRRUST_Transcription_Factors_2019	MiaPU1VsMia
CDX2 human	CDX2 human	22	0.278838	0.723166	0.840386	0.920071	0.821339	1013	tags=9%, list=6%, signal=9%	CDKN1A/KLF4	TRRUST_Transcription_Factors_2019	MiaPU1VsMia
PIAS1 human	PIAS1 human	3	0.423136	0.682534	0.840555	0.920071	0.821339	2486	tags=33%, list=14%, signal=29%	STAT1	TRRUST_Transcription_Factors_2019	MiaPU1VsMia
ZFP36 human	ZFP36 human	5	0.36806	0.672996	0.842356	0.920071	0.821339	7534	tags=60%, list=44%, signal=34%	VEGFA/CXCL8/LATS2	TRRUST_Transcription_Factors_2019	MiaPU1VsMia
FOXD3 human	FOXD3 human	6	-0.330432	-0.670952	0.845444	0.920071	0.821339	6530	tags=67%, list=38%, signal=41%	ZNF175/NDRG1/CYFIP2/RARB	TRRUST_Transcription_Factors_2019	MiaPU1VsMia
FOXO1 human	FOXO1 human	16	-0.271865	-0.722328	0.848546	0.920071	0.821339	3051	tags=44%, list=18%, signal=36%	EGR1/CDKN1B/KLF2/PDGFA/PDGFB/TXNIP/LHB	TRRUST_Transcription_Factors_2019	MiaPU1VsMia
HDGF human	HDGF human	5	0.359265	0.656914	0.857222	0.923802	0.82467	3622	tags=40%, list=21%, signal=32%	CDH1/VEGFA	TRRUST_Transcription_Factors_2019	MiaPU1VsMia
PAX3 human	PAX3 human	6	-0.321013	-0.651826	0.862542	0.923802	0.82467	1584	tags=50%, list=9%, signal=45%	SHH/MET/DPYSL2	TRRUST_Transcription_Factors_2019	MiaPU1VsMia
ZEB2 human	ZEB2 human	5	0.353723	0.64678	0.866214	0.923802	0.82467	2921	tags=40%, list=17%, signal=33%	CDH1/POU5F1	TRRUST_Transcription_Factors_2019	MiaPU1VsMia
CREB5 human	CREB5 human	12	-0.280087	-0.689511	0.866748	0.923802	0.82467	2308	tags=25%, list=13%, signal=22%	RASGRP3/TGFBR3/TNFRSF11B	TRRUST_Transcription_Factors_2019	MiaPU1VsMia
MEF2C human	MEF2C human	7	0.327569	0.647857	0.868308	0.923802	0.82467	4406	tags=57%, list=26%, signal=43%	JUN/VEGFA/NR4A1/MAPK7	TRRUST_Transcription_Factors_2019	MiaPU1VsMia
EWSR1 human	EWSR1 human	6	-0.317434	-0.64456	0.871991	0.924245	0.825065	1708	tags=100%, list=10%, signal=90%	TGFBR2/EGR2/ATF1/PHLDA1/TERT	TRRUST_Transcription_Factors_2019	MiaPU1VsMia
USF2 human	USF2 human	38	0.244894	0.711949	0.881761	0.931114	0.831197	1907	tags=13%, list=11%, signal=12%	HMOX1/FCER1A/CXCR4/LIPC/PF4	TRRUST_Transcription_Factors_2019	MiaPU1VsMia
NFIC SK-N-SH hg19	NFIC SK-N-SH hg19	458	0.253809	1.00144	0.470543	0.934613	0.819836	2459	tags=15%, list=14%, signal=13%	GADD45G/GJA1/PXDN/CLU/EMILIN1/CDKN1A/GPR39/MIR3193/OSGIN1/IFI44L/SV2A/NWD1/GADD45A/MIR22HG/OLFML3/FGF18/ARSJ/PDCD1LG2/SLC19A3/PYROXD2/CHI3L2/PTPRG/PIWIL2/FLNC/SELPLG/ERAP1/ABCA12/PLAT/IGFBP5/IL7R/DNAJB4/BTBD19/SELENBP1/SAMD4A/AMOTL2/LAMB3/APLN/ITIH4/ATXN1/TNFRSF12A/SLC22A4/CPA4/PLEKHG4/HSPB1/TPBG/JUN/CASP7/SCN9A/SERPINE1/MOV10/MT2A/RNF144B/ZNF718/CIITA/SEMA6A/ZYX/CSF1/UPP1/APOL6/SH3RF1/CDC42EP2/Z…	ENCODE_TF_ChIP-seq_2015	MiaPU1VsMia
TEAD4 SK-N-SH hg19	TEAD4 SK-N-SH hg19	347	0.257345	0.998192	0.47641	0.934613	0.819836	2647	tags=16%, list=15%, signal=14%	RNU6ATAC/RNU11/PXDN/ITGBL1/CLU/NR4A3/GPR39/MIR3193/RNU4ATAC/BEX4/GADD45A/MIR22HG/OLFML3/ARSJ/PDCD1LG2/CCDC148/HSPA8/FLNC/ARID5B/IL7R/DNAJB4/VCAM1/SAMD4A/AMOTL2/MALAT1/DUSP6/TNFRSF12A/POPDC2/LINC00525/CPA4/PLEKHG4/TPBG/JUN/PTPN21/SERPINE1/SOCS2/MT2A/ALOXE3/UPP1/SH3RF1/TSC22D2/LINC00324/KLF10/TSSC4/COTL1/EPC1/DDAH1/SRRT/CLCF1/PANX1/CDC42EP1/WBP4/EFCAB2/HIVEP1/ERCC1/RRAD	ENCODE_TF_ChIP-seq_2015	MiaPU1VsMia
JUND HCT116 hg19	JUND HCT116 hg19	201	0.268766	0.99417	0.479288	0.934613	0.819836	2172	tags=15%, list=13%, signal=13%	ATF3/GDF15/CLU/MIR3193/TSPAN5/RNU4ATAC/SNORD99/GADD45A/DAPP1/SNORA13/IL20RB/MSH4/KANK4/ABCA12/DNAJB4/LAMB3/MT1E/TNFRSF12A/EPB41L4A-AS1/CPA4/SNORA65/PLEKHG4/HSPB1/DDX60L/SIRPB2/MT2A/ADM/SHC3/SNORD100/ISG20	ENCODE_TF_ChIP-seq_2015	MiaPU1VsMia
MTF1 human	MTF1 human	7	-0.296895	-0.629032	0.888813	0.934933	0.834606	607	tags=43%, list=4%, signal=41%	ACO1/PRNP/SNCB	TRRUST_Transcription_Factors_2019	MiaPU1VsMia
NR1I2 human	NR1I2 human	18	0.266117	0.660732	0.894357	0.934933	0.834606	4453	tags=39%, list=26%, signal=29%	PTAFR/TNFRSF12A/BCL2/NFKB1/NOD2/BCL2L1/HP	TRRUST_Transcription_Factors_2019	MiaPU1VsMia
ELK1 human	ELK1 human	18	-0.249914	-0.68649	0.895289	0.934933	0.834606	3032	tags=28%, list=18%, signal=23%	PDGFB/ERBB2/FOS/EIF2AK1/PTPRZ1	TRRUST_Transcription_Factors_2019	MiaPU1VsMia
FOSL1 H1-hESC hg19	FOSL1 H1-hESC hg19	144	0.276518	0.985869	0.495953	0.935584	0.820688	2569	tags=14%, list=15%, signal=12%	ADAM12/EPHA3/CLVS1/FOXC2/KCNC1/AKR1B1/SGPP2/FAM167A/SLC12A5/PCSK5/ZNF668/TTC9B/RASL10B/SERPINH1/CEBPA/LRRC32/RANBP17/MCOLN1/MTMR7/DHRS2	ENCODE_TF_ChIP-seq_2015	MiaPU1VsMia
ESR1 ECC-1 hg19	ESR1 ECC-1 hg19	429	-0.210904	-0.986222	0.519318	0.935584	0.820688	2996	tags=23%, list=17%, signal=19%	DNMBP/TEX19/SLC11A2/LRP5L/S100A10/GRHL1/LINC00511/BAIAP2L1/LAMA5/EBAG9/FAM81A/MYB/POLRMT/HOXB5/SLC25A36/ANXA9/DHRS3/CCDC88C/PPL/PTGR1/KALRN/SH2B3/RASA3/ESRP2/FOXK1/MPST/MIR589/RNF223/CLASP2/CELSR1/SP1/ATP8B2/PMEPA1/HOMER2/RHOF/MNT/SNX9/MCF2L/SPATA13/LPIN1/LCN12/CHPT1/TCF7L1/PPP1R14A/KLF13/NLRX1/CHD9/CDK18/JMJD7-PLA2G4B/EMP1/KCNK6/NRP1/TNNC1/TTC39B/NIPAL3/CARD10/ELF3/IQCD/IL1R2/ARHGEF37/TGFA/POLI/…	ENCODE_TF_ChIP-seq_2015	MiaPU1VsMia
RXRA GM12878 hg19	RXRA GM12878 hg19	235	0.26046	0.977242	0.52148	0.935584	0.820688	5637	tags=34%, list=33%, signal=24%	RNU11/INO80B-WBP1/RNU4ATAC/BBC3/SNORA13/CD68/NFKB2/AFF3/GADD45B/DDX11L2/IL2RB/C8G/DNAJB4/HSPE1-MOB4/HSPE1/MALAT1/EPB41L4A-AS1/FAM111A/RILP/NEURL2/HSPD1/NFE2L2/TSSC4/BCL2/STAT1/LRRC37A3/FBXW5/USE1/BNIP1/CTSA/RUNX3/MDM2/JUND/TRMT2A/CALM1/N4BP3/GNPTG/ATR/LAMTOR2/SNHG7/POLR3E/TMEM179B/ATP6V0D1/TMEM127/INO80B/NDUFA13/LAMP1/RNASEH2C/TIPARP/EZH2/TOMM22/TMEM41A/CCNL1/ZNF784/TSSK6/RGL2/BET1L/PRKCE/STOML1/…	ENCODE_TF_ChIP-seq_2015	MiaPU1VsMia
MAFK GM12878 hg19	MAFK GM12878 hg19	136	-0.235485	-0.974496	0.527765	0.935584	0.820688	3821	tags=32%, list=22%, signal=25%	ALDH1B1/SPOCK1/ILF3/SNX24/SSR1/SLC16A3/ISCA2/SLC10A7/NFIA/SPATA5/ARID4A/BLMH/INVS/DHX40/GNAL/DYNC1H1/RNPEP/POLR3G/PCYOX1L/MANBA/PLA2G6/FBXO4/WDFY1/MIR25/LRRC61/DOCK7/SNORD17/MIR93/ASPM/ARHGEF9/SLC25A40/APOBEC3A/PLEKHH3/TRPV3/NUDT6/ATG2B/ZNF233/LBR/C3AR1/KRAS/RNASE4/PRDM1/ANG/CCR10	ENCODE_TF_ChIP-seq_2015	MiaPU1VsMia
PTTG1 human	PTTG1 human	14	0.269404	0.633048	0.906685	0.941474	0.840446	3622	tags=21%, list=21%, signal=17%	FGF2/S100A4/VEGFA	TRRUST_Transcription_Factors_2019	MiaPU1VsMia
FOXO4 human	FOXO4 human	6	-0.296887	-0.602838	0.908436	0.941474	0.840446	12135	tags=67%, list=70%, signal=20%	PSMD11/HIF1A/CREB1/BCL6	TRRUST_Transcription_Factors_2019	MiaPU1VsMia
IRF3 human	IRF3 human	11	0.277662	0.615034	0.911533	0.941474	0.840446	3838	tags=27%, list=22%, signal=21%	SOCS2/IFNL1/ABCC2	TRRUST_Transcription_Factors_2019	MiaPU1VsMia
STAT5A human	STAT5A human	10	0.279372	0.606163	0.915991	0.942638	0.841485	5714	tags=50%, list=33%, signal=33%	CDKN2B/CCND1/BCL2L1/HRH1/CCND2	TRRUST_Transcription_Factors_2019	MiaPU1VsMia
ETV4 human	ETV4 human	17	0.255136	0.625232	0.92257	0.945969	0.844458	2183	tags=18%, list=13%, signal=15%	MUC4/CCND3/TNF	TRRUST_Transcription_Factors_2019	MiaPU1VsMia
MAZ human	MAZ human	6	-0.282219	-0.573055	0.931384	0.951558	0.849447	12388	tags=50%, list=72%, signal=14%	TSG101/MMP9/MMP14	TRRUST_Transcription_Factors_2019	MiaPU1VsMia
STAT5B human	STAT5B human	5	0.288399	0.527335	0.952285	0.969368	0.865346	4302	tags=40%, list=25%, signal=30%	CCND1/BCL2L1	TRRUST_Transcription_Factors_2019	MiaPU1VsMia
TFDP1 human	TFDP1 human	10	0.250854	0.544285	0.955667	0.969368	0.865346	1201	tags=10%, list=7%, signal=9%	CCNE1	TRRUST_Transcription_Factors_2019	MiaPU1VsMia
GATA1 22025678 ChIP-Seq K562 Human	GATA1 22025678 ChIP-Seq K562 Human	24	0.405933	1.07912	0.358231	0.978246	0.92821	1826	tags=21%, list=11%, signal=19%	RSAD2/SDK2/CDH1/ATXN1/CD36	ChEA_2016	MiaPU1VsMia
NRF1 human	NRF1 human	15	-0.21007	-0.547705	0.977187	0.987657	0.881673	267	tags=13%, list=2%, signal=13%	SPAST/GALNT3	TRRUST_Transcription_Factors_2019	MiaPU1VsMia
BCAT 22108803 ChIP-Seq LS180 Human	BCAT 22108803 ChIP-Seq LS180 Human	368	0.265596	1.03285	0.386104	0.988397	0.937842	2837	tags=17%, list=16%, signal=14%	PREX2/TMEM132B/KBTBD8/KIF26B/WNT4/LRRC17/TEX14/GRIK1/SEMA3E/ACSL5/IL20RA/DNAH6/EPS8L3/SLAMF6/VWF/ARAP2/EGLN3/PARP15/KLF4/SERPINB8/GPRIN3/TSKS/ZNF703/LMO4/GPA33/PAX8/TMC5/SHC2/SPON1/SLC6A20/PLIN2/ATXN1/TBXAS1/TNFSF13B/MAF/NEK11/LEF1/DNAH5/MAN1A1/ZSCAN5A/PRRX1/B3GNT3/PLCL1/ALK/HSPA4L/RGS18/PLB1/UPP1/POU5F1B/TSC22D2/PDE3A/ANGPTL2/PANX1/MMP28/HS6ST2/CRIP2/BTG1/ALOX12/MYOM1/TMEM45B/MLN/TSPAN32	ChEA_2016	MiaPU1VsMia
RXR 22108803 ChIP-Seq LS180 Human	RXR 22108803 ChIP-Seq LS180 Human	333	0.267124	1.03211	0.390572	0.988397	0.937842	2828	tags=18%, list=16%, signal=15%	EPHA3/PSG7/GJA1/HMOX1/WNT4/ACSL5/ZNF831/DNAH6/GIMAP8/ADRB2/DIO2/TCF4/TERC/FLNC/CD84/TIE1/EGLN3/MLLT3/TNFRSF21/SDK2/TCEA3/ZNF703/DNAJB4/RASSF10/TMEM117/ZBTB7C/PLIN2/CAMK2D/HLF/PRRX1/PDRG1/FHAD1/PLCL1/SLC25A20/VAX2/SEMA6A/ID2/MAML3/MYO16/UPP1/SH3RF1/CDC42EP2/CEBPD/TMEM220/KLF10/IRS2/SLCO1C1/ANGPTL2/CDC42EP1/HS6ST2/ZBTB10/NTNG2/ZFAND2B/ST3GAL1/CBX4/NOG/FLRT1/PON2/EPSTI1	ChEA_2016	MiaPU1VsMia
CIITA 25753668 ChIP-Seq RAJI Human	CIITA 25753668 ChIP-Seq RAJI Human	398	0.262193	1.02522	0.403712	0.988397	0.937842	4404	tags=23%, list=26%, signal=18%	FGF21/RNU11/TTLL9/HLA-DRB5/TEX14/HLA-DOB/HLA-DQB1/HLA-DRB1/LINC01134/DNLZ/HLA-DQA1/RAB4B/HLA-DPB1/GABPB2/GUSBP11/HLA-F/PSMB9/SBK2/CPEB4/HLA-DPA1/HIPK1-AS1/NTN5/SLC2A1-AS1/MYLK-AS1/CD74/TPP1/SESN3/PTRHD1/MKNK2/MAP1LC3B/ZNF613/HLA-DRA/HLA-A/FKRP/BRD2/RPS27/ZNF649/B9D2/EPC1/BCL2/PPP1R3F/EMG1/CD99L2/NCDN/LYRM4/USE1/ZNF41/MAP3K14/BTG2/AKT1S1/LRRC41/MPC2/UBA52/PARVG/RPGRIP1/TOR1A/CAB39L/TOMM40L/HLA-E/Q…	ChEA_2016	MiaPU1VsMia
SP4 human	SP4 human	10	0.218476	0.474035	0.981715	0.988702	0.882605	3822	tags=20%, list=22%, signal=16%	CCND1/NFKB1	TRRUST_Transcription_Factors_2019	MiaPU1VsMia
BTF3 human	BTF3 human	7	-0.22046	-0.467088	0.98613	0.989627	0.883431	3299	tags=29%, list=19%, signal=23%	ATM/EPHB2	TRRUST_Transcription_Factors_2019	MiaPU1VsMia
HSF2 human	HSF2 human	6	0.189063	0.360793	0.99928	0.99928	0.892049	2493	tags=17%, list=14%, signal=14%	TXN	TRRUST_Transcription_Factors_2019	MiaPU1VsMia
AHR 22903824 ChIP-Seq MCF-7 Human	AHR 22903824 ChIP-Seq MCF-7 Human	478	0.256125	1.01228	0.443672	1	0.948851	2491	tags=15%, list=14%, signal=13%	SOD3/ADAM12/MEIS1/GDF15/GRM4/ENPP1/FSIP1/LDLRAD1/NAALADL2/ANO1/EYA2/LRRC69/SLC3A1/PCLO/SIPA1L2/HEY1/PAX5/C1QTNF9B/EDIL3/TRPS1/KLF4/IGFBP5/OBSL1/SBK2/TMEM150C/SLC30A1/CPEB4/SUMO1P1/SHC4/ATP1B1/CRB2/ABHD12B/ID4/FN1/ATXN1/NR4A2/TCEANC/TESK2/ABLIM3/NNT/LEF1/DNAH5/LRIG3/PTPN21/TMTC2/PIK3R1/SOCS2/TTLL7/EVL/EFR3B/HES1/MPDZ/MYO16/MS4A7/FGD2/MFSD1/IMMP2L/NFE2L2/TES/COTL1/NTN4/GULP1/FREM2/TMEM97/BCL2/ICOSL…	ChEA_2016	MiaPU1VsMia
IRF1 19129219 ChIP-ChIP H3396 Human	IRF1 19129219 ChIP-ChIP H3396 Human	124	0.283813	0.996896	0.471668	1	0.948851	4389	tags=24%, list=25%, signal=18%	ATF3/PLAGL1/CHAC1/SNTB1/ONECUT3/ZNF425/HLA-DQA1/CD48/DUSP6/HSPH1/CHRM5/ALK/MIPEP/RGS20/KCNT2/OAS3/ASNSD1/TBX3/HLA-E/CNOT4/GAPDHS/ALDH4A1/FXN/TUBB2A/ACP2/HEG1/RPL34/CYB5D2/CD226/ATP6V1E1	ChEA_2016	MiaPU1VsMia
P53 22127205 ChIP-Seq FIBROBLAST Human	P53 22127205 ChIP-Seq FIBROBLAST Human	442	0.254704	1.00192	0.473707	1	0.948851	3270	tags=19%, list=19%, signal=16%	GPC4/SCIN/ATF3/PXDN/CCL4/CDH11/NRG1/HSD17B3/CRH/SLC24A4/HGFAC/ADRB2/ANXA10/B3GNT7/SLC37A2/TNFSF9/RSPH1/SLC4A5/USP6/PDE4C/SLC1A4/EGFLAM/CXCR4/CACNA2D4/GADD45B/DNAJA1/STARD4/MAP1B/KLF5/MATN1/ISYNA1/ACVR2A/LAMB3/HSP90AA1/OPLAH/NR4A2/MAF/NNT/CAMK2D/HLF/TFRC/PTPN21/ZNF480/CMKLR1/DNAJB2/ZNF613/KDM6A/RGS18/CD83/MYO16/HMCN1/KCNT1/APOL2/ANKRD33B/DYSF/SLC25A22/CPEB2/TTC14/SYNE1/MDFIC/KCNT2/FBXW4/PCBD1/TMEM…	ChEA_2016	MiaPU1VsMia
MYCN 19997598 ChIP-ChIP NEUROBLASTOMA Human	MYCN 19997598 ChIP-ChIP NEUROBLASTOMA Human	121	0.283537	0.993358	0.476741	1	0.948851	4170	tags=32%, list=24%, signal=25%	PSG5/PSG8/PSG4/SIGLEC9/JPH4/OR10H1/PSMB8/HAPLN2/RABL2A/DNALI1/PSMB9/TMEM132E/NEU1/ZNF574/SSTR2/PARP10/PDRG1/NCF2/PCDH12/TNF/COL11A2/TMEM97/SPAG7/NHLH1/ZNF274/PLAGL2/SPATC1/TTYH2/WDR46/LY6G5C/MEA1/DPH2/NR4A1/ARTN/PCBP4/FAM72A/PRCC/SGSH/TUB	ChEA_2016	MiaPU1VsMia
TP63 19390658 ChIP-ChIP HaCaT Human	TP63 19390658 ChIP-ChIP HaCaT Human	143	0.270986	0.969727	0.528866	1	0.948851	2404	tags=13%, list=14%, signal=11%	MEIS1/PLAGL1/NFATC4/TWIST1/TRPS1/AFF3/IRF1/ZNF165/SMAD7/NR4A2/LEF1/CEBPB/IRF3/ZNF480/PKNOX2/ID2/ELOF1/POLR2F	ChEA_2016	MiaPU1VsMia
NOTCH1 17114293 ChIP-ChIP T-ALL Human	NOTCH1 17114293 ChIP-ChIP T-ALL Human	105	0.280635	0.963445	0.532495	1	0.948851	5408	tags=36%, list=31%, signal=25%	TSNAXIP1/FTL/ZNF547/CPE/SLC3A2/AHSA1/CYB561D2/TES/CDC25A/TMEM115/CD3D/CNOT4/SHQ1/SLC25A19/TARBP2/MRPS11/COX7C/ZNF134/KIFAP3/VRK3/TFPT/ZNF331/ING3/PRCC/IFRD2/HPS6/ABCC5/ARL6/ZNF317/MRPS16/PRPF31/BRD8/FIS1/RPL18A/CBR1/DERL1/SCNM1/PAFAH2	ChEA_2016	MiaPU1VsMia
NFE2L2 22581777 ChIP-Seq LYMPHOBLASTOID Human	NFE2L2 22581777 ChIP-Seq LYMPHOBLASTOID Human	383	0.249797	0.974451	0.544573	1	0.948851	3574	tags=20%, list=21%, signal=16%	SCARA5/CDKN1A/HPD/ASB2/TNFAIP3/ONECUT3/NMNAT2/TTYH1/GYPC/ITGB8/SKOR1/SLC44A3/ST13P4/STON2/MIR17HG/IRF1/PPIEL/SLC16A6/GRN/AMOT/MALAT1/DUSP5/ATXN1/TCEANC/TMEM217/BMP4/PLK3/CAMK2D/IL12A/BACH2/MT2A/TLE4/CORO2B/CX3CR1/MPEG1/MPDZ/SEMA6A/CD274/SLC7A5P1/FGD2/ALPK2/UBE2E2/ZFAT/LHX2/TES/NR1I2/PTGS1/NQO2/BID/B3GNT5/STAT1/EFCAB2/ADRM1/SFMBT2/CBX4/GALNT2/LHFPL2/MLN/FTH1/MVP/TNFAIP2/NR2F2/SFXN5/MGLL/FBXL17/S1P…	ChEA_2016	MiaPU1VsMia
VDR 22108803 ChIP-Seq LS180 Human	VDR 22108803 ChIP-Seq LS180 Human	67	0.28833	0.927548	0.59071	1	0.948851	3997	tags=27%, list=23%, signal=21%	DACT1/MYLK4/LRRC69/B3GNT7/KLF4/TCEA3/MAF/SEMA4A/PLCL1/DNAJB13/FAM53A/GFM2/PLD1/PRDM5/VPS37C/TANK/GNS/PBX1	ChEA_2016	MiaPU1VsMia
ESR1 15608294 ChIP-ChIP MCF-7 Human	ESR1 15608294 ChIP-ChIP MCF-7 Human	64	0.285794	0.91339	0.613004	1	0.948851	1841	tags=14%, list=11%, signal=13%	LCN2/LTF/NMNAT2/C3/ZNF600/HOXA10/NQO1/SERPINE1/MOV10	ChEA_2016	MiaPU1VsMia
STAT6 20620947 ChIP-Seq CD4 POS T Human	STAT6 20620947 ChIP-Seq CD4 POS T Human	313	0.245415	0.943982	0.618016	1	0.948851	3456	tags=21%, list=20%, signal=17%	SOCS1/SLFN5/FAM9C/DACT1/GZMK/TG/MBOAT4/ARSJ/TNFAIP3/PARD3B/SELPLG/LY86/TLCD1/ZNF704/FYN/STARD4/IL7R/TNFRSF14/PPP1R15A/CD69/TRAF1/MALAT1/ATXN1/SLC3A2/CUBN/SLC39A8/LEF1/CAMK2D/TRAF3IP3/BACH2/CD8B/EVL/DPP4/ADHFE1/TLE4/NEK8/FLI1/HES1/S100A11/CLDN1/APOL6/KLHL6/SH3KBP1/TES/GRAP2/BCL2/LCP2/PATL2/IKZF1/SFMBT2/FHIT/TMEM71/MAP3K14/ITGB2/YPEL5/GMEB2/TTC39C/JUND/KLF12/RRS1/GLB1L/TRIB1/PTPN22/SLA/HIPK2	ChEA_2016	MiaPU1VsMia
RUNX 20019798 ChIP-Seq JUKART Human	RUNX 20019798 ChIP-Seq JUKART Human	447	0.240003	0.944904	0.632524	1	0.948851	3288	tags=21%, list=19%, signal=17%	RGS16/PRKCQ/SOCS1/PCOTH/PLXNA4/SNTB1/TNFAIP3/EPS8L3/CD1D/CHI3L2/SIPA1L2/SNAI2/HEY1/ST8SIA6/ALPP/FCGBP/ERAP1/GPR68/PAG1/SLAMF6/CD34/PTAFR/CXCR4/RCBTB2/AFF3/SMPD1/HLA-F/ARID5B/DOK2/IL7R/LMO2/SUMO1P1/SLC16A6/CRB2/IER5/SPON1/LIPC/MAP3K8/DUSP6/S100A5/MAF/LEF1/CAMK2D/CCND3/CYTIP/ITGA4/CEBPB/TRAF3IP3/PIK3R1/RTKN2/BACH2/PIP4K2A/PTPRC/EVL/PPIF/IL21R/PLCL1/TLE4/FLI1/ASNS/CD83/MAML3/LYRM1/UCA1/ICAM2/TAP2/TN…	ChEA_2016	MiaPU1VsMia
ZNF263 19887448 ChIP-Seq K562 Human	ZNF263 19887448 ChIP-Seq K562 Human	62	0.283735	0.902947	0.633139	1	0.948851	3587	tags=23%, list=21%, signal=18%	GDF15/EBI3/KLF4/DUSP5/SLC3A2/TFRC/PRSS21/DHRS2/IL27RA/MYOM1/CSAD/HACL1/APLP2/DGCR6	ChEA_2016	MiaPU1VsMia
ERG 21242973 ChIP-ChIP JURKAT Human	ERG 21242973 ChIP-ChIP JURKAT Human	208	0.249711	0.928563	0.63383	1	0.948851	2787	tags=18%, list=16%, signal=15%	NPR3/PGM5/TWIST1/NID2/KIF26B/UPB1/PTPRG/EDIL3/COL7A1/MSX1/CYP26B1/C8G/BOLL/TMEM179/TRIM36/EN2/CDH1/PRDM12/IL12A/KCND3/UPP1/F13A1/TRADD/LHX2/ELOVL2/GULP1/HBA2/CCND1/VSTM2L/CDC37/PCDHB10/PRSS3/FGF2/MUC17/ADRA2B/PCDHB13/GCC1	ChEA_2016	MiaPU1VsMia
SCL 19346495 ChIP-Seq HPC-7 Human	SCL 19346495 ChIP-Seq HPC-7 Human	183	0.248878	0.914548	0.656123	1	0.948851	2859	tags=18%, list=17%, signal=15%	IL20RA/ST8SIA1/NID1/LY86/FHDC1/EGLN3/RCBTB2/SDC4/CCNE1/ACVR2A/ETS2/IFIH1/DUS3L/CCND3/CDH23/PRKACB/PIK3R1/MKNK2/OLIG1/PAQR7/FLI1/CD83/C1QTNF3/GATA2/MAML3/CEBPA/CUEDC1/TRMT1/NRGN/ST3GAL1/ITGA2B/NFE2/CCNJ	ChEA_2016	MiaPU1VsMia
ESR1 21235772 ChIP-Seq MCF-7 Human	ESR1 21235772 ChIP-Seq MCF-7 Human	183	0.237546	0.872906	0.753491	1	0.948851	2974	tags=17%, list=17%, signal=15%	ATF3/GDF15/GRM4/RND1/PKIB/SEMA3E/DCDC2/FGF18/SLC16A9/CAPN8/DOK7/VWF/VAMP5/ATP1B1/SIK1/TNFRSF12A/SLC39A8/IGFBP4/GHR/EFR3B/HES1/ISG20/IRS2/FREM2/CLCF1/DHRS2/HS6ST2/ST3GAL1/GINS3/GAB2/RCAN1/XBP1	ChEA_2016	MiaPU1VsMia
STAT1 20625510 ChIP-Seq HELA Human	STAT1 20625510 ChIP-Seq HELA Human	435	0.221783	0.872022	0.82155	1	0.948851	3514	tags=20%, list=20%, signal=16%	CLEC1A/PDGFRB/PDGFD/MPZ/TRIM74/ENKUR/LDLRAD1/ENPP4/PYGM/DSCR9/PIWIL2/FAAH/AKR1B1/EFCAB6/P2RY13/CD300E/APOL3/RSPH1/CIB4/ITGB8/MATN2/SNAI1/SDSL/CD48/ZNF703/ZNF582/CFB/SDC4/PDGFRL/GPA33/GBP1/TMEM179/C3/DUSP5/FAM183A/SERTAD1/SLC43A2/PCSK5/TMEM217/TNFSF13B/ITGA4/TFRC/FUT1/RGS11/VPS18/MYO16/MRPS12/S100A8/NUDC/RHOBTB3/BRD2/LGALS2/COL4A3/LRRC37A3/DNAJB13/MMP28/ERCC1/NHLH1/CKM/ST3GAL1/PILRA/PCBD1/PPRC1/MA…	ChEA_2016	MiaPU1VsMia
EWS-FLI1 20517297 ChIP-Seq SK-N-MC Human	EWS-FLI1 20517297 ChIP-Seq SK-N-MC Human	360	0.222574	0.864053	0.824837	1	0.948851	3283	tags=18%, list=19%, signal=15%	SLCO5A1/NRG1/RGS16/CLVS1/GPR39/ENPP1/DDO/ARC/OLFML3/RELB/ARSD/GLI3/SNAI2/SELPLG/CD84/UROC1/TM4SF19/MATN2/JPH1/ZNF703/PLAT/IL2RB/TSPYL5/TMEM150C/PTHLH/LGALS3BP/TMEM117/COL27A1/GSDMD/SLC41A2/ZNF829/CTLA4/MUC13/ITGA4/CEBPB/ALK/SPATA2/DECR1/IMMP2L/KLF10/MEX3B/ASTE1/PTGS1/DDAH1/CPEB2/FABP5/TRAF6/ZBTB32/RBPMS/EIF4E3/SNHG6/ST3GAL1/EEF1A1P9/MYO7B/EIF4EBP3/AKAP8/ITGB2/TXNRD3/PELI2/SPATC1/CPVL/KRT8/HCN1/MG…	ChEA_2016	MiaPU1VsMia
CDX2 20551321 ChIP-Seq CACO-2 Human	CDX2 20551321 ChIP-Seq CACO-2 Human	309	0.221562	0.851166	0.840805	1	0.948851	3097	tags=17%, list=18%, signal=15%	NAT8/ABCC3/GPR39/RND1/CACNA1G/UNC5B/GADD45A/TNFAIP3/NMNAT2/GATA6/FGL1/RHOU/VWF/UST/HKDC1/KLF4/ZNF703/SDC4/GPA33/NUAK2/LGALS3BP/PPP1R14C/IER5/TAC4/SPON1/SLC43A2/DUSP6/ATP8B1/MUC13/JUN/PIK3R1/DPP4/HES1/THAP1/PLB1/HNF4A/ABHD11/CEBPA/ROPN1L/NFE2L2/BRD2/CCND1/BID/EFCAB2/IL6ST/TGM2/PHACTR2/PKP2/RBBP8/BLCAP/TMEM37/PLEKHB1/GMEB2/NR2F2	ChEA_2016	MiaPU1VsMia
TP63 17297297 ChIP-ChIP HaCaT Human	TP63 17297297 ChIP-ChIP HaCaT Human	33	0.258714	0.736484	0.84692	1	0.948851	651	tags=9%, list=4%, signal=9%	CDKN1A/GPX2/PMAIP1	ChEA_2016	MiaPU1VsMia
ESR2 21235772 ChIP-Seq MCF-7 Human	ESR2 21235772 ChIP-Seq MCF-7 Human	345	0.219722	0.850746	0.849059	1	0.948851	4261	tags=26%, list=25%, signal=20%	IGDCC3/GDF15/S100P/PKIB/SEMA3E/CDH10/DCDC2/AKR1C2/H19/SQSTM1/HEY1/CAPN8/DOK7/IGSF9/GPR37L1/VWF/S1PR3/RAB4B/ZNF703/VAMP5/GRB10/WIPI1/SLC16A6/ATP1B1/MYPN/SIK1/CDH1/ATXN1/TNFRSF12A/DENND2D/IGFBP4/ZCWPW1/PIP4K2A/EFR3B/HES1/CEBPA/ISG20/RHOB/RHOBTB3/IRS2/FREM2/BCL2/CLCF1/WBP4/NOP16/DHRS2/HS6ST2/PPP2R2C/ST3GAL1/TGM2/GAB2/LRIG1/PTRH1/RCAN1/TAX1BP3/XBP1/DOCK8/PRKRIP1/PDLIM1/MX1/LRRC8D/MIDN/HIPK2/WFS1/QSOX…	ChEA_2016	MiaPU1VsMia
EGR1 19374776 ChIP-ChIP THP-1 Human	EGR1 19374776 ChIP-ChIP THP-1 Human	61	-0.224917	-0.812146	0.849884	1	0.948851	3658	tags=30%, list=21%, signal=23%	TCERG1/NPM1/HHEX/AFF1/MAPK1/CAMLG/HBP1/CBL/HMMR/MYADM/PER2/FKBP5/SP1/MLLT11/FAS/PLEKHG2/PLAUR/CDK6	ChEA_2016	MiaPU1VsMia
CLOCK 20551151 ChIP-Seq 293T Human	CLOCK 20551151 ChIP-Seq 293T Human	362	0.218352	0.847832	0.855699	1	0.948851	3434	tags=18%, list=20%, signal=15%	NPR3/CLU/CDKN1A/SDC2/RASD1/ACSL5/CX3CL1/GADD45A/RSAD2/TIMP3/DPEP1/DIO2/PTPRG/RGS2/MYL9/DNAJA4/GADD45B/PLAT/LMO4/DNAJB4/HSPE1/TCAP/COL6A1/TSPAN6/HSP90AA1/SULT1A1/IGFBP4/HLF/TFRC/PDRG1/CEBPB/MKNK2/SERPINE1/SEMA4A/TLE4/COL5A3/TUBA1A/SERPINH1/CEBPA/INTS6/MFSD1/HSPD1/PITPNM1/BCL2/ANGPTL2/SPON2/RRAD/TGM2/PPID/RHOBTB2/TMEM86A/EPHX1/XBP1/CEACAM1/DNAJB1/DPP7/NR2F2/CHCHD7/SLC25A25/PLD1/TPD52L2/BRI3/ALAS1/M…	ChEA_2016	MiaPU1VsMia
CIITA 18437201 ChIP-ChIP Raji B and iDC Human	CIITA 18437201 ChIP-ChIP Raji B and iDC Human	35	-0.235789	-0.762115	0.863185	1	0.948851	2821	tags=17%, list=16%, signal=14%	RBM12B/FOS/BTN2A2/KRT14/C4A/DLX6	ChEA_2016	MiaPU1VsMia
VDR 23401126 ChIP-Seq LCL-AND-THP1 Human	VDR 23401126 ChIP-Seq LCL-AND-THP1 Human	189	-0.202933	-0.873025	0.864004	1	0.948851	3034	tags=21%, list=18%, signal=17%	DLGAP1/ABTB2/ASAP2/SMARCA5/PIK3C2B/PTBP1/ANP32A/GAS7/ARHGAP12/FOXK1/TMEM241/GNG7/NCOR2/USP2/FBXO24/TRERF1/CHD9/FRMD4A/MAGI3/IFI27L1/FOXN3/ZMIZ1/CRYZL1/TBC1D5/BMP8B/SORCS2/APCDD1/PITPNM2/CYP19A1/PDZD7/CRADD/OXCT2/SEMA6B/SFXN3/VASH2/GFI1B/SLC5A4/BCAT1/TMEM105	ChEA_2016	MiaPU1VsMia
PPARD 23208498 ChIP-Seq MDA-MB-231 Human	PPARD 23208498 ChIP-Seq MDA-MB-231 Human	339	0.21698	0.839466	0.866674	1	0.948851	3461	tags=19%, list=20%, signal=16%	ABCC3/BEST1/LIMCH1/CCL22/KRT8P14/ACSL5/GADD45A/SNORA12/SPEF1/DIO2/KCNE1/APOL1/FTL/CYP26B1/GADD45B/TNFRSF21/TSKS/PSAP/SUMO1P1/VCAM1/MALAT1/PLIN2/CPA4/NCOA5/MAN1A1/CAMK2D/DOCK4/BMP5/SCN9A/MRPS25/SCN7A/MLYCD/SLC25A20/IFT43/ERN1/SH3RF1/MFSD1/CPT1A/ICAM2/FSCN2/MGAT4B/PGF/KLF10/COTL1/LINC00336/STXBP2/NADSYN1/CDK5R1/PPRC1/NFYA/FTH1/RCAN1/POU2F2/DDA1/ETFDH/KRT18/MRPL18/RIPK1/GPR137/ESRRA/CELF5/POLR3B/GAL…	ChEA_2016	MiaPU1VsMia
SALL1 21062744 ChIP-ChIP HESCs Human	SALL1 21062744 ChIP-ChIP HESCs Human	71	-0.216027	-0.804396	0.86801	1	0.948851	2062	tags=15%, list=12%, signal=14%	ECT2/DCBLD1/LRP6/SMC3/FBXL20/DGKA/ACBD4/OMD/CFL2/PRSS16/BNC1	ChEA_2016	MiaPU1VsMia
STAT6 21828071 ChIP-Seq BEAS2B Human	STAT6 21828071 ChIP-Seq BEAS2B Human	28	0.255772	0.703939	0.877238	1	0.948851	3021	tags=25%, list=18%, signal=21%	ZMYND15/SHBG/TNK1/NOG/P2RY11/HAS3/TRIM16	ChEA_2016	MiaPU1VsMia
HIF1A 21447827 ChIP-Seq MCF-7 Human	HIF1A 21447827 ChIP-Seq MCF-7 Human	232	-0.19885	-0.873974	0.881388	1	0.948851	3093	tags=22%, list=18%, signal=18%	ERRFI1/FBL/EMP3/PDGFB/DAB2IP/TLE1/DSP/S100A10/MAFK/SAP30/NUP210/RAN/FOS/RUNX1/OXSR1/LPIN3/PPP1CB/NCOR2/NAV1/SLC38A2/TMEM45A/DAPK2/SEMA4B/OXSM/POU2F1/SMC2/WDR54/ANKZF1/SPRY1/ELF3/VKORC1/DHRS13/DHCR7/SLC28A1/INSIG2/AKAP12/TPCN2/ZNF395/INHA/PNMA2/PFKFB4/TNS1/PRDM1/ANGPTL4/SLC2A3/SCD/TMEM75/INHBA/ALDOC/PTPRN	ChEA_2016	MiaPU1VsMia
ELF1 17652178 ChIP-ChIP JURKAT Human	ELF1 17652178 ChIP-ChIP JURKAT Human	92	0.221048	0.744138	0.911761	1	0.948851	5854	tags=33%, list=34%, signal=22%	MEIS1/DOK2/MAP3K11/TTC14/DDX49/MRPL18/SF3B5/WDR46/RPL32/MON1B/PPCS/BRMS1/UFC1/RNF167/RNF7/RALY/FDXR/APTX/TP53/RABL3/NCLN/GOLT1B/SNRPB2/BLOC1S3/COPE/GSK3A/NBR2/KIAA0100/TMBIM4/CCNK	ChEA_2016	MiaPU1VsMia
CTNNB1 20615089 ChIP-ChIP FETAL BRAIN Human	CTNNB1 20615089 ChIP-ChIP FETAL BRAIN Human	320	0.210223	0.809707	0.914286	1	0.948851	4402	tags=23%, list=26%, signal=17%	CACNA1B/TRIM74/RADIL/PLEKHG4B/TRIM73/KRT17/TNFSF12/MUC4/EFCAB6/DOK7/AMN/SLC4A5/RABL2A/PCDH9/SERPINB8/SLC12A5/SEZ6/TMOD1/PRKAR1B/ZNF574/SPON1/UPK3B/ZNF668/ZSCAN22/FOSB/PCDH1/CYB561D2/CX3CR1/TCTA/PQBP1/GATA2/ZNHIT2/GRIK5/EMG1/CSRNP2/NRGN/PGBD5/MORN1/SDC3/DEDD2/FAM86B1/ETFDH/MDM2/DNAL4/GGT1/DERL3/IFITM3/TNFSF13/PHF23/MAP3K6/GNPTG/LENG9/MEA1/IMP4/DLGAP4/TRIM39/TMEM63C/CLIP3/TIMM17B/SLC35C2/FAM72A/RAS…	ChEA_2016	MiaPU1VsMia
TDRD3 21172665 ChIP-Seq MCF-7 Human	TDRD3 21172665 ChIP-Seq MCF-7 Human	416	0.201789	0.791509	0.955602	1	0.948851	4421	tags=25%, list=26%, signal=19%	PSG7/SIGLEC1/CHRNA4/TEX14/CYP4F11/RNU4ATAC/ARC/TNFSF12/MAFB/ADRB2/EPS8L3/EYA2/FBN1/SLC6A3/DIO2/PIWIL2/FCGBP/DOK7/OXTR/GPR68/PDE4C/EGLN3/PLXNA2/SUMO1P1/IER5/GIMAP1/NR4A2/TTC9B/MAF/NNT/HLF/PLEKHG4/TFRC/CEBPB/OSBPL6/NCF2/ZNF613/ALOXE3/SLC13A3/ZNF718/RGS18/S100A11/CUEDC1/LHX2/CD101/NQO2/VSTM2L/ZNF428/NOG/MDS2/LY9/TMEM53/DPH3/HTATIP2/TNFSF4/MAP3K14/PPP2R3A/ZNF469/AZGP1/CHCHD7/TTYH2/CAND2/NXNL2/CACNA1C…	ChEA_2016	MiaPU1VsMia
ESR1 20079471 ChIP-ChIP T-47D Human	ESR1 20079471 ChIP-ChIP T-47D Human	146	0.201184	0.721654	0.962695	1	0.948851	4584	tags=24%, list=27%, signal=18%	OSGIN1/FSIP1/TF/AGR2/CCL28/TRIM72/PDE2A/WIPI1/RYR3/SLC16A6/CASP7/ABCC11/MPDZ/MS4A7/CUEDC1/FREM2/TMEM45B/KRT18/MDM2/GAL3ST1/CALM1/NBN/VPS37C/SLC25A19/VEPH1/FKBP4/LMAN2L/PHACTR1/MB/ANXA6/CAP2/SPPL2A/MYOM2/NEIL2/SERPINA1	ChEA_2016	MiaPU1VsMia
TCF4 18268006 ChIP-ChIP LS174T Human	TCF4 18268006 ChIP-ChIP LS174T Human	287	0.199667	0.76276	0.965577	1	0.948851	2509	tags=15%, list=15%, signal=13%	PXDN/LBH/KIF26B/C4BPB/FCRL5/NMNAT2/SIPA1L2/NEB/GPR37L1/AFF3/ABCA12/PLXNA2/LMO4/KIF9/ATP1B1/IER5/SLC6A20/LHX9/DISP1/COL4A4/FAM89A/COL16A1/NT5C1B/JUN/TTLL7/TFAP2E/SCN7A/DPP4/TRPM8/ALK/MANEAL/RCSD1/RGS18/ARMC9/ID2/PLB1/HMCN1/SLC40A1/RPS27/COL4A3/DDAH1/DOCK10/ICOS	ChEA_2016	MiaPU1VsMia
ZNF652 21678463 ChIP-ChIP ZR75-1 Human	ZNF652 21678463 ChIP-ChIP ZR75-1 Human	71	0.201615	0.654289	0.97136	1	0.948851	2878	tags=14%, list=17%, signal=12%	FOXC2/TRPS1/JPH1/DNAJB4/HSPB1/PLXDC2/NCDN/HIVEP1/CRIP2/PTRH1	ChEA_2016	MiaPU1VsMia
AR 21572438 ChIP-Seq LNCaP Human	AR 21572438 ChIP-Seq LNCaP Human	100	0.199223	0.679819	0.972719	1	0.948851	3193	tags=15%, list=19%, signal=12%	EPHA3/ADCYAP1/NWD1/MATN1/JUN/RASL10B/ZNF93/FAM107B/LRGUK/CKM/ST3GAL1/RCAN1/ULK4/ADCK5/HCN1	ChEA_2016	MiaPU1VsMia
SMAD4 19686287 ChIP-ChIP HaCaT Human	SMAD4 19686287 ChIP-ChIP HaCaT Human	310	-0.183523	-0.831206	0.976613	1	0.948851	3277	tags=19%, list=19%, signal=16%	NUDT21/FGD4/DIS3L/VPS13C/PABPC3/AGPS/FAR1/RASAL2/DSC2/MYO6/S100A10/MAFK/MDC1/BAIAP2L1/THRAP3/BBS9/DHRS3/STARD13/NCOR1/SSBP3/HNRNPR/DENND4A/TFDP2/PMEPA1/ABLIM1/S100A2/ECT2/TMOD3/MMS19/SFN/PTGES/SLC5A3/CHD9/EMP1/STK17A/SAMD9/KRT14/LTBP2/UACA/GPRC5A/HNRNPA2B1/INSIG2/ADAMTS6/ITGA2/RAB38/CBR4/GPR87/F2RL1/PTPRU/MTMR11/CAMKK1/SREBF1/RBMS1/F11R/SIGIRR/KRT13/BNC1/BCAT1/KRT7/LAMC2	ChEA_2016	MiaPU1VsMia
E2F7 22180533 ChIP-Seq HELA Human	E2F7 22180533 ChIP-Seq HELA Human	40	-0.184968	-0.614874	0.986419	1	0.948851	5640	tags=40%, list=33%, signal=27%	MCM3/POLA1/ATAD2/MCM7/PRKDC/RAD54L/MCM6/PIM1/PDS5A/CASP8AP2/MCM5/RIF1/HCN3/FANCD2/CDCA7/DUT	ChEA_2016	MiaPU1VsMia
MYCN 21190229 ChIP-Seq SHEP-21N Human	MYCN 21190229 ChIP-Seq SHEP-21N Human	242	0.188433	0.710909	0.989237	1	0.948851	2989	tags=15%, list=17%, signal=12%	MEIS1/SLCO5A1/NRG1/HSD17B2/ERN2/PAG1/NOSTRIN/DTWD2/FRY/HLA-DPB1/EAF2/CPEB4/SHC4/SENP8/TBXAS1/GRID1/PTPRC/MPEG1/ALK/MANEAL/STIM2/GATA2/TAP2/GPR3/FAM111B/EMG1/SYT15/RANBP17/PCDHB10/OAS3/ZNF320/METTL1/CDC25A/JAGN1/MMACHC/ST8SIA4	ChEA_2016	MiaPU1VsMia
AR 21909140 ChIP-Seq LNCAP Human	AR 21909140 ChIP-Seq LNCAP Human	215	0.15692	0.585179	1	1	0.948851	5076	tags=27%, list=29%, signal=20%	HMOX1/SERPINI1/NAALAD2/MAFB/SNAI2/CCNE2/SLC44A3/SLC22A3/GRB10/SLC30A1/MAN1A1/GHR/TMTC2/DDC/SMPDL3A/HSPD1/MIPEP/IRS2/GULP1/FAM107B/ZBTB10/PPID/PPRC1/LRIG1/CDC25A/SLC36A1/KRT18/MRPL18/TSPAN8/TBX3/MARS2/APLP2/HIPK2/ATP2B1/E2F1/CENPL/CROT/FEN1/CENPN/BCL2L1/PPFIBP2/TCIRG1/MTMR9/EFNB2/CBLL1/OGFR/GLRX2/SLC33A1/U2AF2/BRD4/LYAR/COBLL1/KBTBD11/TRIM13/PEX10/RUVBL1/ZWINT/NOLC1/DHFR	ChEA_2016	MiaPU1VsMia
CREB1 15753290 ChIP-ChIP HEK293T Human	CREB1 15753290 ChIP-ChIP HEK293T Human	436	0.162945	0.640836	1	1	0.948851	5759	tags=30%, list=33%, signal=20%	NR4A3/DLX2/PMAIP1/CPE/SLC35A2/TESK2/TFRC/TPT1/VPS18/PQBP1/SPATA2/MRPS12/ZNF79/NUDC/NAGK/KPTN/PNKP/WBP4/SNAPC5/RPL12/BTG1/FHIT/ZNF335/RPL39/RPL28/NFYA/FOXD1/METTL1/CDC25A/NFKBIB/MAP1A/AKAP8/BIN3/TFE3/FOXC1/MRPL18/RPL37/RABAC1/RPS19/AP2A1/SLC25A19/BRF2/TRIM26/UXT/GTF2H1/SF3B4/RPS28/DNAJB9/GOT1/MRPL46/TARBP2/ZNF222/MRPS21/ACO2/CKS2/SKIV2L/MTF1/PRDX5/RPS29/SUPV3L1/RASSF1/ZNF75A/PIK3R3/DNPEP/MOCS3/ING…	ChEA_2016	MiaPU1VsMia
KDM6A 18722178 ChIP-ChIP U937 AND SAOS2 Human	KDM6A 18722178 ChIP-ChIP U937 AND SAOS2 Human	382	0.0835706	0.325854	1	1	0.948851	15059	tags=98%, list=87%, signal=13%	SERPINI1/GABPAP/HHLA3/NEURL2/PQBP1/EMG1/MCOLN1/WBP4/SNAPC5/ZNF408/DDX49/NFYA/METTL1/LSG1/INTS7/STAM2/NPEPL1/GFM2/WDR46/POLR3F/TXNL4B/BUD31/BRF2/OS9/PPCS/MRPL46/SRPRB/MRPS11/IKBKG/ALKBH1/ACO2/WDR77/MTF1/GOSR2/SUPV3L1/TIMM9/SAP18/POLR3K/DNPEP/MOCS3/UROS/UROD/ALG2/GMPPB/QRSL1/RPS21/RPS18/CDKAL1/MRPS18A/COPA/EXO1/PRPF31/TRAPPC4/ASF1B/SDF2/TOMM22/TMEM41A/SEC61B/CSTF2T/APTX/PEPD/PNO1/BRD8/U2AF2/FUNDC2/…	ChEA_2016	MiaPU1VsMia
WDR5 24793694 ChIP-Seq LNCAP Human	WDR5 24793694 ChIP-Seq LNCAP Human	493	0.162031	0.641803	1	1	0.948851	3348	tags=17%, list=19%, signal=14%	SOCS1/GJA5/LRRC17/LPAR5/CYP2E1/EYA2/SLC6A3/DIO2/C2/PIWIL2/ZNF491/FCGBP/AMN/ARAP2/EGLN3/HPS1/MSX1/SDK2/HLA-DPB1/LGALS9/TRPV1/PAX8/HBA1/NUAK2/CD74/BAMBI/TAF7L/CLC/PLEKHG4/RDH10/TRAF3IP3/ALOXE3/CORO2B/RAMP1/ARMC9/C1QTNF3/HNF4A/GRIK5/RIMBP3/PIK3R2/HAR1A/TMEM220/S100A8/CD3E/IRS2/ANGPTL2/MAN2A1/FAM102A/VSTM2L/TM7SF2/NOP16/FAM53A/TRAF6/RBCK1/ARL15/RHBDL3/CBX4/EPHX1/TMEM53/FLRT1/SDC3/SKAP1/RPS10P7/CRCP/M…	ChEA_2016	MiaPU1VsMia
HNF4G HepG2 hg19	HNF4G HepG2 hg19	454	0.240096	0.946973	0.627618	1	0.877193	2968	tags=15%, list=17%, signal=13%	GDF15/INHBE/ABCC3/VTN/PTGDR2/MIR3193/C4BPB/IL32/TF/ACSL5/DLX2/CX3CL1/EPS8L3/PROZ/RAB42/NID1/NR0B2/UROC1/FTL/MAT1A/AMN/NR1I3/PRAP1/HGD/VAMP5/APOE/HSPE1-MOB4/HSPE1/C3/ZNF600/GSTK1/GSDMD/AGMAT/ATXN1/MAN1A1/CEBPB/NEURL2/SLC25A20/GALE/A1BG/TMEM139/ADM/FTCD/SPATA2/APOL6/PCGF5/TMEM150A/HSPD1/PIK3R2/ANKS4B/NFE2L2/CLCN2/TPRN/SEPHS2/NQO2/ERF/TRNP1/ZFAND2B/RAB32/NFE2/CYP27A1/ACY1/ABCC6P2/CTSA/METTL7B/CUEDC2…	ENCODE_TF_ChIP-seq_2015	MiaPU1VsMia
JUND MCF-7 hg19	JUND MCF-7 hg19	178	-0.218784	-0.94122	0.643928	1	0.877193	2494	tags=16%, list=14%, signal=14%	ANKRD13A/NEK6/RNF223/BCL3/ANLN/KIAA0895/CLCN6/S100A2/SFN/MIAT/ZNF233/TAZ/PA2G4P4/UFL1/SYT7/GATA3/GPR87/MTMR11/PADI3/SPATA12/SLFN12/SERPINA3/PLS1/CAPS2/SALL4/KCNJ4/TMEM105/FAM71D	ENCODE_TF_ChIP-seq_2015	MiaPU1VsMia
NFE2 K562 hg19	NFE2 K562 hg19	223	0.245164	0.915259	0.668909	1	0.877193	4868	tags=30%, list=28%, signal=22%	MIR22HG/RAB42/FTL/PANX2/TM4SF19/SLC7A11/DNAJB4/PPP1R15A/PIR/TPP1/NQO1/NEURL2/PCGF5/MFSD1/NFE2L2/RNASEK/DYSF/NQO2/CLCF1/KLHL21/TXN/ENO1-AS1/MCOLN1/NDUFAF4/HTATIP2/CTSA/PITHD1/SEL1L3/SUMF1/SLC36A1/RRAGB/QTRT1/GAA/STX4/ATP6V1G1/ACYP2/GNPTG/IGF2R/GTF2H1/SLC1A5/DNAJB9/GSTP1/PRDX6/IKBKG/LAMTOR1/WDR81/MIR570/RRAGC/MTCH1/SUPV3L1/GNS/ATP6V0D1/SLC35B2/SLC26A1/UBAP2L/UBE2Q1/LAMP1/HEXA/FDXR/FBXO30/ME1/EIF6/S…	ENCODE_TF_ChIP-seq_2015	MiaPU1VsMia
TEAD4 HepG2 hg19	TEAD4 HepG2 hg19	179	0.245153	0.894899	0.699083	1	0.877193	1569	tags=7%, list=9%, signal=6%	RNU6ATAC/RNU11/DDIT3/CLU/NR4A3/RNU4ATAC/SLC7A11/ZNF165/GRN/AMOTL2/MALAT1/DUSP6	ENCODE_TF_ChIP-seq_2015	MiaPU1VsMia
TCF7L2 HepG2 hg19	TCF7L2 HepG2 hg19	349	0.234966	0.911932	0.703367	1	0.877193	3072	tags=17%, list=18%, signal=15%	SPARCL1/DDIT3/VTN/MIR3193/C4BPB/LDLRAD1/ACSL5/FANK1/CHMP4C/TNFAIP3/BAAT/NR0B2/FGL1/UROC1/F5/MAT1A/CHGB/HGD/ZNF703/SLC22A3/RASSF10/WIPI1/CTSS/AMOTL2/COL27A1/BAG3/SMAD7/IFIH1/DUSP6/LINC00525/MAN1A1/FAM111A/CCND3/ST7-OT4/RNF128/SCN7A/ZNF503/RAMP1/DDC/C7/SPATA2/ZNF718/LGR5/CHI3L1/ATF7IP2/FRMD8/NFE2L2/RPS27/NR1I2/CCND1/UFM1/DCBLD2/PPID/NFE2/BNIP1/CYP27A1/LOX/ZNF83/DNAJB1/PDLIM5/QPCT	ENCODE_TF_ChIP-seq_2015	MiaPU1VsMia
RXRA HepG2 hg19	RXRA HepG2 hg19	441	0.232913	0.917122	0.707365	1	0.877193	3977	tags=25%, list=23%, signal=20%	NAT8/VTN/MIR3193/PSG8/OSGIN1/CHRNA4/MTRNR2L8/LDLRAD1/SNORA26/HGFAC/RBP4/LINC00240/FAM86FP/RAB42/FAM86HP/NR0B2/ABCC6/SLC5A5/RABL2A/NR1I3/TEKT4P2/A1BG-AS1/DDX11L2/GTF2IRD2/ACADVL/HSPE1-MOB4/SLC30A1/HSPE1/C3/ATP1B1/GSDMD/TMEM191C/TP53I3/SLC43A2/UPK3B/AGMAT/SULT1A1/FAM27B/LINC00525/JUN/LCK/NEURL2/SOCS2/RNF128/MLYCD/SLC25A20/A1BG/HCG25/SMPDL3A/HERC2P2/LONRF3/LGR5/RABL2B/CEBPA/SLC7A5P1/PMS2P5/WDR45/HSP…	ENCODE_TF_ChIP-seq_2015	MiaPU1VsMia
NFIC ECC-1 hg19	NFIC ECC-1 hg19	479	0.232241	0.918973	0.714657	1	0.877193	3036	tags=15%, list=18%, signal=13%	SOD3/MEIS1/CHAC1/NUPR1/LCN2/GGT6/OSGIN1/RASAL1/IFI44L/RNU4ATAC/MIR22HG/CHMP4C/HSPA8/SLC19A3/ARSD/AGR2/TBC1D8B/SYBU/DOK7/SULT1A2/CIB4/GADD45B/SDSL/PRAP1/PLAT/IGFBP5/SPR/SELENBP1/JMJD6/KLF5/APLN/MAN2B2/CLIC3/CPE/DISP1/CAPS/EPHB6/B3GAT3/KIAA0825/VPS18/ADHFE1/CYP4V2/MT2A/NRL/HES1/VAX2/TNK1/ZNF718/ZNHIT2/HSPD1/ZNF530/SPRYD3/CUEDC1/LINC00336/NQO2/IL15/UFM1/MFSD2A/TMEM192/MCOLN1/RPL12/METTL23/CHAMP1/ENO…	ENCODE_TF_ChIP-seq_2015	MiaPU1VsMia
FOSL2 SK-N-SH hg19	FOSL2 SK-N-SH hg19	321	-0.204992	-0.937233	0.722269	1	0.877193	3122	tags=21%, list=18%, signal=17%	LMNA/ERRFI1/EMP3/STAT5B/CTHRC1/S100A10/MAFK/MDC1/DUS4L/PHF21A/EZR/STX1A/DHRS3/KCTD20/SSBP3/NEK6/NEXN/RUNX1/ZNF227/RASGRP3/BCL3/CALD1/ANLN/KIAA0895/ARL6IP5/SEMA3C/NBR1/S100A2/TECR/SLC38A2/PJA2/MNT/MSMO1/TRIB2/RRAS/EMP1/MIAT/NUAK1/AKT3/MYBPH/F2R/STX1B/DMBX1/HTR7/ITGA2/DDR2/CCDC121/SNORD11/ADAMTS14/RNASE4/SPATA12/ANGPTL4/SERTAD4/SLFN12/RIMKLA/PAPPA/ITGA7/LY6K/ANG/SERPINA3/F3/INHBA/IRF6/TMEM105/FAM71…	ENCODE_TF_ChIP-seq_2015	MiaPU1VsMia
NANOG H1-hESC hg19	NANOG H1-hESC hg19	80	0.255355	0.841413	0.745829	1	0.877193	1569	tags=8%, list=9%, signal=7%	GADD45G/CDH10/SMTNL1/PAG1/KCNB1/DUSP6	ENCODE_TF_ChIP-seq_2015	MiaPU1VsMia
ESR1 T47D hg19	ESR1 T47D hg19	277	0.227404	0.866568	0.789126	1	0.877193	4420	tags=29%, list=26%, signal=22%	NPR3/ADCY10/SLFN5/MIR3193/CPM/KLK13/SYT8/AGR2/GLI3/CCL28/DOK7/MAT1A/MYZAP/TRPS1/WIPI1/STS/PRSS22/AMOTL2/MALAT1/SSTR2/CLIC3/NNT/HSPB1/TPBG/CASP7/ABCC11/OLIG1/RNF144B/SPATA2/MANEAL/TUBA1A/DECR1/MS4A7/ERN1/LYRM1/CUEDC1/KLF10/PLIN5/FREM2/STXBP2/KLHL21/GAS5/NECAB3/BFSP1/ZSWIM6/ITGB2/TTC39C/KRT18/FAM86EP/TXNRD1/TPD52L2/JUND/GAA/TRMT12/PLCE1/ME3/NBN/TPRG1/ZBED1/VIPR1/FKBP4/TPD52L1/PRDX6/IKBKG/TANK/MIEN1…	ENCODE_TF_ChIP-seq_2015	MiaPU1VsMia
POLR3A K562 hg19	POLR3A K562 hg19	121	0.234707	0.819505	0.819208	1	0.877193	3958	tags=19%, list=23%, signal=15%	RNU6ATAC/VPREB3/HKDC1/CACNA2D4/GABPB2/HSPA6/ZNF93/ALOXE3/ZNF79/SPRYD3/LINC00324/WBP4/ERCC1/DDA1/SLC25A44/MDM2/SARM1/GSTM2/NCOA7/ZNF628/POLR3E/RPS29/LASP1	ENCODE_TF_ChIP-seq_2015	MiaPU1VsMia
STAT5A K562 hg19	STAT5A K562 hg19	135	0.227173	0.803491	0.856254	1	0.877193	4125	tags=25%, list=24%, signal=19%	RNU11/CLIC2/MIR3193/RNU4ATAC/TLCD1/ZNF425/FTL/TEKT4P2/PPP1R15A/MALAT1/DNAJB2/MPDU1/UCA1/ITM2A/GTF2IRD2B/RHOBTB3/WDR25/TRAF6/NR1H2/C1RL/ZNF83/SLC25A44/POLR3B/TIMM10/MIB2/RHD/SLC1A5/ARPC5L/ATP2C1/VRK3/GP6/THAP7-AS1/ING3/ZNF276	ENCODE_TF_ChIP-seq_2015	MiaPU1VsMia
FOSL2 MCF-7 hg19	FOSL2 MCF-7 hg19	235	0.20896	0.784016	0.926492	1	0.877193	2446	tags=16%, list=14%, signal=14%	LDLRAD1/LINC00271/GADD45A/GPNMB/TNFAIP3/AGR2/GLI3/KIAA0319/CHI3L2/CAPN8/KPNA7/ESYT3/ARAP2/ABCA12/S100A12/VAMP5/OBSL1/PRSS22/SHC4/LAMB3/NEU1/TNFRSF12A/SLC22A4/TCEANC/HSPB1/RAB39B/EFR3B/ALOXE3/SHC3/ZYX/MS4A7/UPP1/ISG20/CUEDC1/TES/ARL14/CLCF1	ENCODE_TF_ChIP-seq_2015	MiaPU1VsMia
ESRRA HepG2 hg19	ESRRA HepG2 hg19	93	0.208095	0.700764	0.951023	1	0.877193	4670	tags=27%, list=27%, signal=20%	DLX2/CCDC148/NLRC4/SAMD4A/AGMAT/OPLAH/PDRG1/TPRN/HIGD2A/NOP16/ACY1/ESRRA/SLC25A6/GPT/MOGAT3/ADI1/NRSN2/ZNF57/TSR2/ZNF839/SLC35B2/CDK9/TCIRG1/FASTKD5/SIRT5	ENCODE_TF_ChIP-seq_2015	MiaPU1VsMia
NR2F2 MCF-7 hg19	NR2F2 MCF-7 hg19	475	-0.183977	-0.867177	0.964149	1	0.877193	3603	tags=22%, list=21%, signal=18%	TATDN1/HUS1/MGST2/DENND4B/LMBRD1/KRT80/GCC2/PDSS2/SRCAP/NEK2/DNAH14/DLG4/MOB2/P2RY2/NDUFS1/ENTPD8/TYW5/ARNT/GGA1/KLHL5/USP48/APOBEC3H/RAD52/HNMT/SLC11A2/SMARCA5/MDC1/NHSL1/FRA10AC1/ZHX2/EBAG9/SPIN1/TEN1-CDK3/SLC25A36/PPP1R12B/CDS2/ANXA9/SHPRH/ANKRD28/YEATS4/LANCL1/GPRC5C/ESRP2/FOXK1/LPIN3/BCL3/CASP9/GDPD3/LRRC61/UHRF1BP1L/FBXO43/SGK3/SEMA3C/RHOF/DKK1/NAPEPLD/MCF2L/TMOD3/DAPK2/KCTD3/SEMA4B/LPIN1/A…	ENCODE_TF_ChIP-seq_2015	MiaPU1VsMia
CBX3 HCT116 hg19	CBX3 HCT116 hg19	149	-0.186508	-0.782374	0.969448	1	0.877193	4146	tags=24%, list=24%, signal=19%	ITGB3BP/RFC1/GSR/DDX18/PEX3/MCC/KDM3B/METTL15/ARMCX5/INSR/AGBL5/KRR1/ZFR/TACC2/KLHL28/EFCAB7/SOCS6/FRA10AC1/NEK3/NOS3/STX16-NPEPL1/MED23/FAM126B/ADAT2/LPIN1/MSMO1/HLTF/GLIPR1L1/NUF2/ALG10B/LMCD1/UFL1/APOBEC3B/SLC37A4/CALCRL/FAM71D	ENCODE_TF_ChIP-seq_2015	MiaPU1VsMia
REST HL-60 hg19	REST HL-60 hg19	82	-0.185809	-0.708931	0.974628	1	0.877193	3558	tags=21%, list=21%, signal=17%	FSTL5/CREG2/LHX3/SLC36A4/UNC13A/SAP30/SMPD3/ARL4C/PTPRN2/HPCAL4/PPM1E/GCAT/MEFV/PARD6A/SCRT1/GRIA2/FOXN4	ENCODE_TF_ChIP-seq_2015	MiaPU1VsMia
ZZZ3 HeLa-S3 hg19	ZZZ3 HeLa-S3 hg19	165	-0.183212	-0.77738	0.978942	1	0.877193	4034	tags=24%, list=23%, signal=19%	PIGL/COG4/MRPL13/NUCB2/USP30/METTL15/BAIAP2L2/NXT2/BCL9/NFIA/METAP2/KRR1/FGFBP3/KLHDC9/ANO8/PDGFB/EFCAB7/PHF21A/STX16-NPEPL1/TNRC18/HDAC8/NCOR1/SSBP3/FAM126B/RUNX1/HOXB13/TGFB3/MTBP/SLC35F3/HMGA2/KIAA0586/BRWD3/FZD2/ALG10B/GALK2/NR2F1/HOXC6/PRRG2/CCDC68/HOXC4	ENCODE_TF_ChIP-seq_2015	MiaPU1VsMia
TEAD4 A549 hg19	TEAD4 A549 hg19	318	0.189113	0.729054	0.987496	1	0.877193	2546	tags=11%, list=15%, signal=10%	RNU6ATAC/RNU11/ITGBL1/NR4A3/GPR39/MIR3193/RNU4ATAC/MIR22HG/PDCD1LG2/CCDC148/CARD16/FGL1/FTL/COL7A1/GABPB2/HSPA6/IER5/AMOTL2/MALAT1/SHC1/TNFRSF12A/LINC00525/CPA4/MT2A/ALOXE3/LINC00476/UPP1/MRPS12/LINC00324/NFE2L2/COTL1/CLCF1/CCND1/SPAG7/WBP4	ENCODE_TF_ChIP-seq_2015	MiaPU1VsMia
FOXA1 ECC-1 hg19	FOXA1 ECC-1 hg19	335	0.189028	0.730576	0.989681	1	0.877193	3763	tags=21%, list=22%, signal=16%	RAPGEF5/CTSF/MIR3193/THSD7A/NAALADL2/RNU4ATAC/SNORA13/LINC00240/PMAIP1/GATA6/RAPGEF3/LSR/CCNE1/KIF9/SELENBP1/FOXP2/PPP1R15A/DUSP6/EPB41L4A-AS1/TPRG1L/ALDH16A1/TPBG/BACH2/DOHH/ARPC4-TTLL3/HES1/MAML3/RNASEK/ELOF1/MDFIC/ZBTB10/BTG1/ZNF408/ENOX2/ZNF335/TRMT61A/MYOM1/ATP8A1/SMC1B/AKT1S1/RHBDD3/LRRC41/PRR19/KRT18/ULK4/PELI2/KRT8/MDM2/SYN1/HACL1/PPDPF/ETV2/ING2/TAF15/PRDM10/TRIB1/ZFAND3/MAP2K3/AP2A1/RIB…	ENCODE_TF_ChIP-seq_2015	MiaPU1VsMia
SUPT20H HeLa-S3 hg19	SUPT20H HeLa-S3 hg19	136	0.171585	0.607865	0.997678	1	0.877193	6309	tags=34%, list=37%, signal=22%	PSCA/FANK1/ZNF165/ZFAND2A/NEURL2/CCND1/ZNF408/CTSA/RHBDD3/SLC25A25/STIP1/SYNGR2/EXOC3L1/DZANK1/POLR3F/GNPTG/PUSL1/ROCK1P1/NGDN/DDX28/LAMP1/NDOR1/HEXA/TMEM41A/ZC3H3/EIF3F/NT5C2/SNX15/SP2/MRPL21/STX16/TBL3/TRMT61B/EEF1A1/JUNB/TIGD5/TMEM199/NOC4L/E2F4/NAGPA/CWC25/EVI5L/POLDIP2/ARHGAP1/EEF1D/RELA	ENCODE_TF_ChIP-seq_2015	MiaPU1VsMia
SRF HCT116 hg19	SRF HCT116 hg19	318	0.175556	0.676792	0.99875	1	0.877193	5831	tags=29%, list=34%, signal=19%	GADD45G/RGL1/NR4A3/TERC/EGR4/MAT1A/MYL9/ZNF547/EGR3/CLIC3/GPATCH4/FOSB/IRF3/ARPC4-TTLL3/FLNA/DDAH1/ZNF408/GBP2/ADPGK/MAP3K14/SP140L/ZSWIM6/PDLIM5/ZNF721/TYW1B/DNAL4/DZANK1/POLR3F/RPL32/TRMT12/DGKH/ACYP2/TUFT1/TNS4/GSTP1/PLOD1/GLIPR2/ECH1/SURF6/CHMP4B/TFPT/TEX2/TSR2/KATNB1/ZFPL1/CDK11A/DDX28/PDCL3/BOD1/ARPC4/EIF3H/FBXW9/NDOR1/WDR1/POP4/DEGS1/FAM149B1/PRPF31/PDCD5/UBE2T/N4BP1/ZNF268/MED9/ZNF644/CDC…	ENCODE_TF_ChIP-seq_2015	MiaPU1VsMia
ZZZ3 GM12878 hg19	ZZZ3 GM12878 hg19	235	0.173104	0.649484	0.998807	1	0.877193	5341	tags=28%, list=31%, signal=20%	FANK1/ZNF837/BST2/ACTA1/GBP3/PARP15/DOK2/NTRK1/GBP1/ZNF165/HAR1B/MAP3K8/SYNPO2/IGFBP4/RDH10/JMJD4/LCK/FLI1/ZNF718/HAR1A/IPO4/EMG1/NR1H2/ZNF408/RPL35A/LSG1/NAPSA/RPL11/GFM2/RPL37/CCDC97/RPL32/BRF2/CHN2/SP140/ALKBH1/REXO4/SPAG8/RPL26/TIMM9/TMEM69/RPL34/RPL38/MDGA1/RPL36/TEFM/RPL29/MEIS2/TMEM41A/MAN2C1/SMG7/CSTF2T/NSA2/SEC22B/SNAP47/INTS5/EIF3F/INTS12/MED22/ALKBH3/ZNF595/GBA/WDR83OS/MRPL21/STX16/MRP…	ENCODE_TF_ChIP-seq_2015	MiaPU1VsMia
SREBF2 GM12878 hg19	SREBF2 GM12878 hg19	323	0.164886	0.6364	0.99966	1	0.877193	4702	tags=24%, list=27%, signal=18%	RNU6ATAC/VPREB3/DCDC1/PSCA/ENPP4/DNAH6/DNALI1/STARD4/HSPA6/SCARNA13/TMEM208/KIAA0825/ADHFE1/ALOXE3/MPDU1/LINC00324/IPO4/LCMT2/LHX2/TSSC4/EMG1/EME2/PNKP/WBP4/NR1H2/MORN1/SHARPIN/CDNF/DDA1/TRIM16/GMEB2/ROMO1/CCDC146/KCNQ1OT1/ZNF416/AGA/ZNF513/CSAD/ZNF721/JUND/RRS1/LRRC29/EXOSC4/PRDM10/STX4/NCOA7/UBE2G2/WDR37/MID1IP1/FBXW8/RFNG/ATG2A/POLR3E/RPS29/FBXL6/LASP1/SLC35C2/NME3/ZNF839/HSPB6/ZNF276/PDCD6/TM…	ENCODE_TF_ChIP-seq_2015	MiaPU1VsMia
SREBF1 HepG2 hg19	SREBF1 HepG2 hg19	393	0.152383	0.596494	0.999889	1	0.877193	4255	tags=20%, list=25%, signal=15%	CDKN1A/TF/LINC00271/ARSD/PPAN-P2RY11/TSNAXIP1/TLCD1/RSPH1/NEK10/DNAAF1/RAB4B/STARD4/WIPI1/RAB36/NEU1/SIK1/FAM183A/NCOA5/MAP1LC3B/P2RX6P/NR3C2/ARMC9/CCDC96/TMEM104/TMEM97/LENG1/LIPA/TM7SF2/SLC19A2/TMEM53/SLC25A1/AKT1S1/GMEB2/MPV17L2/EMBP1/KCNQ1OT1/SLC25A44/ZNF497/MAPRE3/LRPAP1/JUND/SPATA2L/PTRH2/HMG20B/EIF2AK3/ATP6V1G1/ARRDC4/VPS37C/CETN2/SLC12A4/PTP4A1/TOR3A/HOMEZ/MED29/PODNL1/MID1IP1/FBXL12/PIM2…	ENCODE_TF_ChIP-seq_2015	MiaPU1VsMia
NR2C2 GM12878 hg19	NR2C2 GM12878 hg19	481	0.162632	0.643664	0.999892	1	0.877193	5649	tags=27%, list=33%, signal=19%	INO80B-WBP1/PLVAP/HPD/IFFO1/RASGRF1/NEDD8-MDP1/TTYH1/TMEM25/TNFSF9/DDX11L2/C8G/IQCK/NMI/GSDMD/TPK1/SCARNA13/TBXAS1/MARCKSL1/WDR13/DUS3L/KIAA0825/SPATA2/THAP1/ZNHIT2/MAP3K11/RPL23AP53/EMG1/NCDN/TRMT1/PEX16/FBXL19-AS1/FBXW5/GINS3/POU2F2/DDA1/MANBAL/ROMO1/CCDC146/ZNF513/UBL5/CSAD/ESRRA/SLC25A6/TRMT2A/MRPL33/TIMM8B/TRAF3IP2-AS1/CD7/MRPL53/GALNT4/HIPK2/NDUFB7/MAP3K6/MORN2/UBE2G2/SF3B4/CSF2RA/CSTF3/COX…	ENCODE_TF_ChIP-seq_2015	MiaPU1VsMia
EP300 ECC-1 hg19	EP300 ECC-1 hg19	500	0.144975	0.574854	1	1	0.877193	3808	tags=15%, list=22%, signal=12%	GADD45G/RNU11/CHAC1/DDIT3/GPR39/LCN2/RASAL1/NWD1/FGF18/SYT8/DOK7/TAGLN/DNAJA1/STARD4/ZNF703/HSPE1-MOB4/PRSS22/TMC5/HSPE1/ISYNA1/BAG3/MALAT1/UPK3B/ATP8B1/CAPS/NQO1/B3GNT3/DOCK4/MKNK2/NEURL2/PPIF/DNAJB2/DOHH/THAP1/STIM2/RNASEK/DDAH1/CPEB2/CLCF1/CCND1/STAT1/MCOLN1/CAHM/CRIP2/ZNF335/NOG/LSG1/SNX3/PDLIM1/LRRC41/MBD3/ZNF579/CHCHD7/COMMD6/NKIRAS1/SYNGR2/MDM2/PPP3CA/TRMT2A/EXOSC4/MBD6/GBA2/CALM1/RPLP2/SM…	ENCODE_TF_ChIP-seq_2015	MiaPU1VsMia
FOXP2 SK-N-MC hg19	FOXP2 SK-N-MC hg19	343	0.11994	0.464709	1	1	0.877193	5654	tags=26%, list=33%, signal=18%	SERPINI1/FBXO32/LINC00271/OLFML3/ZNF837/PMAIP1/PPP1R15A/NEU1/TPK1/ZNF668/NR4A2/LIPH/JMJD4/MAP1LC3B/GALE/THAP1/RABL2B/ISG20/MIPEP/IRS2/TTC14/MCOLN1/FBXL19-AS1/TMEM71/ITGB1BP1/NFKBIB/RNF6/ASNSD1/ETFDH/RPL37/NKIRAS1/RRS1/TIMM8B/ATP6V0E1/SLC25A19/GTF2H1/DNAJB9/TAF13/CCNO/KPNA4/EIF4A2/GTPBP8/TMEM179B/ACP2/ATP6V0D1/SURF6/TIMM9/SAP18/RPL36/TEFM/MTMR9/NEIL2/TIPARP/CCDC117/HM13/NUDT9/MRPL20/AIP/INTS5/INTS…	ENCODE_TF_ChIP-seq_2015	MiaPU1VsMia
GATA3 A549 hg19	GATA3 A549 hg19	231	-0.152726	-0.676072	1	1	0.877193	2717	tags=19%, list=16%, signal=17%	USP15/VEZF1/NR5A2/CWC27/MRPS24/HAP1/RDX/IQCH/CNOT6/UHRF2/IREB2/ANKMY2/CCDC85C/KCNAB2/PSMD5/MAZ/SMARCA5/TBL1X/PMVK/STX16-NPEPL1/FOS/CPSF2/ANKRD13A/MIR210HG/TADA3/FRAT2/PSIP1/SMC3/PTCD2/FRAT1/ANKRD12/ELF3/DHRS7/SASH1/SLC35E2B/SIRT4/CDCA7L/TCP11L2/IL11/CDON/FRMD6-AS1/RPH3AL/PAPPA/TFPI2/SULT2B1	ENCODE_TF_ChIP-seq_2015	MiaPU1VsMia
NR2C2 K562 hg19	NR2C2 K562 hg19	323	0.135024	0.521142	1	1	0.877193	5727	tags=26%, list=33%, signal=18%	INO80B-WBP1/HPD/NEDD8-MDP1/TMEM25/C8G/IQCK/TPK1/TBXAS1/WDR13/DUS3L/KIAA0825/SPATA2/THAP1/ZNHIT2/MAP3K11/NCDN/TRMT1/PEX16/FBXL19-AS1/FBXW5/GINS3/MANBAL/ROMO1/CCDC146/RPL37/ZNF513/UBL5/SLC25A6/TMEM134/TRMT2A/MRPL33/TIMM8B/MRPL53/GALNT4/HIPK2/NDUFB7/MORN2/UBE2G2/SF3B4/CSTF3/COX17/ALKBH1/URB2/ACO2/FRS2/SURF6/CHMP4B/TSR2/ECSIT/DPCD/INO80B/FTSJ3/RPS21/CWC15/FBXO30/TRAPPC4/PLA2G15/PDCD5/RPS26/BROX/SCAMP…	ENCODE_TF_ChIP-seq_2015	MiaPU1VsMia
NR3C1 HepG2 hg19	NR3C1 HepG2 hg19	171	0.132213	0.480138	1	1	0.877193	5790	tags=29%, list=34%, signal=20%	MYLK-AS1/TMEM208/MAP1LC3B/LINC00476/THAP1/SMG5/RPS27/ZNF649/KPTN/RPL12/FBXL19-AS1/DPH3/ADPGK/AKT1S1/LRRC41/TOR1A/LRRC29/RPS19/RPS28/SCYL3/STYXL1/ACO2/CCDC86/STXBP4/FIZ1/TMEM18/RNF167/RPS11/ZNF317/PRKCSH/POP4/ERGIC2/BANP/CXXC1/N4BP1/PEF1/TPGS1/TAB3/TBL3/TRMT61B/NUP214/FARSA/FBXO31/FBXL18/MAP3K7/AURKA/PSMB5/NDUFA7/CIAPIN1/NOC4L	ENCODE_TF_ChIP-seq_2015	MiaPU1VsMia
PAX5 GM12892 hg19	PAX5 GM12892 hg19	361	-0.134094	-0.617305	1	1	0.877193	3722	tags=20%, list=22%, signal=16%	METTL15/EEA1/LCORL/IQCH/ABCA3/ZNF23/PDK1/AGBL5/USP24/TATDN1/KLHDC2/HUS1/MDN1/SGPP1/RNF215/ZFYVE28/RALBP1/INVS/DCAF17/CPEB3/SLC35E3/TTC4/PLEKHO1/XRN1/AGPS/SLC19A1/CAMLG/SRR/PPM1K/STARD10/PDE8A/DNMBP/CUL9/GRHL1/SETDB2/DIP2B/MCM2/FBXO4/SLC25A36/SLC16A11/NDUFV2/XRRA1/CEP350/DHODH/LRRC61/KIAA0895/RAB8B/ADAT2/UBR5/MNX1/RHOF/RRM2B/NUDT3/SCAMP1/UNC93B1/TFB1M/SLC25A40/CHD9/ESYT2/FSCN1/KCTD18/NUF2/DDX47/SL…	ENCODE_TF_ChIP-seq_2015	MiaPU1VsMia
POLR3A HeLa-S3 hg19	POLR3A HeLa-S3 hg19	422	-0.144466	-0.674498	1	1	0.877193	3374	tags=17%, list=20%, signal=14%	MAP2K5/AP3B1/SNHG3/GLUD1/NUSAP1/RAD17/EIF4H/TYW5/ARNT/KLHL5/USP48/NIF3L1/HECTD1/KIF2C/FDPS/CEP250/NUMA1/TMEM67/SAP30/LIMS1/COQ5/TEN1-CDK3/FOXM1/ARSK/LTA4H/KCTD20/MYADM/USP33/STX10/PTGR1/ZBTB26/VMO1/ADAT2/FBXO43/TK2/NOA1/SMC3/CAPG/USP13/EMP1/RAB3D/PLEKHG2/ZNF775/ZNF184/TEN1/HELB/HMGN4/FSTL1/PM20D2/RIN2/SLK/CXADR/TMEM19/PLXDC1/DHCR7/ANKHD1/NR2F1/NUDT13/TJP3/SHPK/PRIM1/EFEMP2/PFKFB4/RNASE4/SORT1/GAN…	ENCODE_TF_ChIP-seq_2015	MiaPU1VsMia
TAF1 A549 hg19	TAF1 A549 hg19	439	0.108637	0.427764	1	1	0.877193	5431	tags=24%, list=31%, signal=17%	RND1/ZNF837/PMAIP1/PCDH9/CITED4/IRF1/MYLK-AS1/HHLA3/SERTAD1/SNHG8/HSP90AA1/SNHG12/GPATCH4/PTRHD1/TAF12/SMG5/MRPS12/NXF1/EMG1/EME2/PSMC3IP/MED11/BTG1/PPID/COX5B/GAS5/RPL39/RPL35A/G6PD/KCNQ1OT1/EXOC7/SLC25A6/TOR1A/TAF15/CCDC97/EXOSC4/MARS2/PTRH2/HSP90AB1/RPS23/ATP6V1G1/CALM1/DCAKD/ATR/RBM26-AS1/RPS28/CSTF3/MRPS11/SNHG7/CKS2/PSMB4/ABCC2/EIF4A2/RPL26/FRS2/STAG3L3/CDC6/SAT1/PRR13/NOP56/TXNDC17/UBAP2L/…	ENCODE_TF_ChIP-seq_2015	MiaPU1VsMia
