# Supplementary material for: Pharmacologically controlling protein-protein interactions through epichaperomes for therapeutic vulnerability in cancer
Source: Commun Biol. 2021 Nov 25;4:1333. doi: 10.1038/s42003-021-02842-3 (PMC8617294; doi:10.1038/s42003-021-02842-3)
Supplement: Supplementary file 6 — Supplementary Data 3 [file 42003_2021_2842_MOESM6_ESM.xlsx]

## Sheet: Fig. 1a
		L	M	H
	%Cell death	16.6667	73.3333	120
		13.3333	58.3333	120
		13.3333	68.3333	82.5
		26.6667	53.3333	86.6667
		12.3333	60
		7	46.6667
		15	40
		25	40
		23.3333	51.6667
		29.3333	48.3333
		5.33333	42.6667
		18.3333	52.5
		10.3333	66.6667
		20.6667	38.3333
		28.3333	30.3333
		6.66667	32.5
		26.6667	31.6667
		16

## Sheet: Fig. 1b
		% Viability	Binding Ratio
	MDAMB468	10.78	5.42
	AspcI	76.2	1.45
	PL45	68.41	1.73
	MiaPaCa2	28.04	3.79
	Su8686	31.68	2.88
	CFPAC	35.97	2.58
	931102	40.44	2.95
	931019	30.85	3.39
	Capan2	28.27	3.21
	BxPc3	24.44	3.82
	HPAFII	42.91	2.42
	Capan1	44	3.9
	Panc-1	70.45	2.07
	Panc05.04	64.03	2.72
	MSK-VR	90	1.2

## Sheet: Fig. 1h
	MDA-MB-468								MiaPaCa-2
	time (min)	Untreated	0.0625	0.125	0.25	0.5	1		time (min)	Untreated	0.0625	0.125	0.25	0.5	1
	0	34.3544	13.2459	12.6299	9.80792	7.592917*	9.77192		0	35.2499	18.3509	15.3639	10.7812	12.8453	12.8443
	2	60.1593	14.498	16.2077	14.6273	10.528	15.014		2	59.4673	26.6203	18.996	20.1087	14.549	10.4433
	4	73.531	22.8424	21.4707	14.4027	10.5028	13.0571		4	73.6958	35.4124	27.7828	24.8214	16.4937	13.7148
	6	85.6929	25.7855	23.3862	21.9005	13.5875	16.1505		6	80.9212	43.4365	34.0248	27.8888	20.0592	15.1708
	8	84.701	27.269	23.377	18.62	13.4277	11.2045		8	82.339	44.2437	34.648	29.5957	19.9377	12.36
	10	86.8841	30.7288	25.9048	19.7575	13.3525	10.7022		10	86.2825	49.6258	38.9728	31.0285	20.8032	16.8228
	12	89.9045	34.3073	29.7853	21.713	14.515	13.8885		12	86.3943	53.47	42.1857	35.2137	24.7753	16.9717
	14	92.4705	35.5393	31.624	23.4397	16.021	15.3955		14	87.8403	54.3797	42.6803	36.546	21.6387	17.1683
	16	97.2204	37.1858	33.9768	29.9158	18.1688	15.7855		16	89.9832	59.9575	45.5588	39.0092	24.6648	18.4642
	18	91.4044	39.1274	32.5604	22.1951	17.0394	17.1077		18	88.3221	59.2858	46.3561	43.3671	25.2561	17.8271
	20	93.9298	41.5579	35.0856	26.7709	18.5279	18.9489		20	88.0973	61.2189	48.5976	43.5336	27.5252	18.4059
	25	93.1602	39.7526	37.5559	32.0706	17.1609	18.0712		25	89.1732	61.7459	50.5829	42.3116	25.8646	20.2246
	30	95.4582	44.9793	38.9427	30.107	19.3727	17.718		30	89.6967	64.4317	52.7917	44.4097	27.768	17.315
	40	92.1239	41.9231	35.2514	30.7224	15.9141	15.3541		40	85.2511	63.1427	50.0977	43.8394	28.5974	20.3717
	50	90.4623	43.6271	36.7121	27.0064	17.4191	19.0948		50	85.5001	62.7774	50.9008	43.2067	25.4464	17.6541
	60	91.9602	46.1208	37.8275	30.9595	22.4525	14.7922		60	86.5538	65.1372	52.7842	45.5618	28.2855	18.9052
	75	90.2953	41.2384	36.3241	30.1258	19.6194	11.2317		75	83.8898	62.1037	52.1864	43.6791	27.3301	17.6837
	90	92.6231	46.8248	40.7928	33.7392	21.2018	17.9038		90	88.3325	66.8458	53.6278	48.9628	30.5848	22.2495
	105	88.4719	43.5775	37.9682	32.5102	17.3742	13.8485		105	85.7732	61.5945	50.4538	45.4032	24.4585	18.5388
	120	89.6185	43.8487	39.1133	31.5053	21.8477	15.774		120	83.541	63.9737	53.0023	44.076	31.2293	20.881

## Sheet: Fig.2a
		Time (h)	epHOP	PU-H71;1uM			PU-H71;5uM
		0		130.741	226.217	179.203	220	360.3	162.389
		24		246.185	360.3	161.504	20.8889	37.4157	70.7965
		48		201.111	332.509	183.85	20	31.4981	60.3982
		72		184.074	335.506	169.469	5.37037	28.764	46.0177
			p-MEK1/2
		0		34.3668	64.9362	54.6008	43.5553	60.295	49.5722
		24		85.735	94.8232	90.3669	47.7308	83.4655	47.1782
		48		85.9353	96.9069	97.852	33.6143	65.739	36.4446
		72		107.312	107.951	97.1728	22.6762	51.4306	38.1527
			XIAP
		0		226.141	438.71	394.624	231.419	477.419	382.093
		24		208.654	464.516	389.072	215.273	348.387	319.133
		48		206.477	483.871	341.803	87.4711	161.29	186.274
		72		241.701	529.032	344.563	45.0553	122.581	88.0101

## Sheet: Fig.2b
		72 h post-PU wash-off	Control/468	1uM/468	Control/Mia	1uM/Mia
			3.4862	0.2221	2.9954	1.6368
			2.3648	0.1257	3.2135	1.3904
			2.6398	0.1674	3.6543	1.3264
			3.5189	0.0828	3.452	2.038
			3.8084	0.0545	4.632	1.4584
			4.3542	0.1333	5.5375	1.9573

## Sheet: Fig.2c
	%Viability (ATP levels)
			468_PU1		Mia_PU1
			-71.9585		14.432
			-72.0664		-14.5245
			-71.5991		-10.8637
			-70.6286		45.1596
			-70.329		-3.30404
			-70.8922		6.89883
			-70.7724		14.2999
			-71.9585		3.21152
			-54.4597		14.4092
			-58.8967		13.1225
			-55.8112		-0.5106
			-57.4602		-24.3353
			-61.2512		-8.79256
			-54.8677		1.5318
			-50.3372		18.9535
			-59.1092		10.7022
			-54.4597
			-45.7641
			-60.1377
			-45.7046

## Sheet: Fig.2d
		Elapsed	Control	PU=0.5uM	PU=1uM	PU=5uM
		0	26.2356	29.4292	25.7113	25.8106
		2	32.949	37.2358	32.5311	32.8183
		4	36.2853	44.2925	38.4725	39.8471
		6	39.6561	48.8296	42.2644	44.6023
		8	42.964	51.387	44.471	47.4837
		10	46.3953	53.3244	46.0606	49.3443
		12	50.0602	54.2731	46.8073	50.205
		14	53.9814	54.3566	46.8335	50.0903
		16	57.9776	53.8756	46.4909	49.5196
		18	61.8946	53.1682	45.7566	48.7507
		20	65.7225	52.0686	44.9107	47.5532
		22	69.4673	50.9955	43.7096	46.2283
		WO
		26	76.9138	45.7054	40.5002	43.1365
		28	80.3592	42.8393	38.1765	42.7792
		30	83.7029	41.5568	36.7362	42.3736
		32	86.5937	40.9966	36.2373	41.8232
		34	89.2266	40.769	35.7709	41.3495
		36	91.3896	40.4976	35.4049	40.9126
		38	93.2454	40.1603	35.1104	40.2515
		40	94.8434	39.9763	34.7026	39.5295
		42	96.1236	39.5134	34.3721	39.3697
		44	97.1697	39.0512	34.2693	38.685
		46	97.9899	38.7304	33.8201	38.1006
		48	98.7274	38.6975	33.305	37.5787
		50	99.0293	39.5944	33.5841	37.6226
		52	99.3089	40.9902	34.2189	37.4994
		54	99.5165	42.6573	35.4505	37.4157
		56	99.6647	44.2621	36.6611	37.6864
		58	99.7704	45.5172	37.8682	37.9087
		60	99.8406	46.77	38.8461	38.2456
		62	99.8903	48.3638	39.7702	38.6275
		64	99.9223	50.783	41.2304	38.5961
		66	99.9461	53.261	43.1914	38.8027
		68	99.9612	55.9734	45.1611	39.0091
		70	99.9707	57.9911	47.0957	39.128

## Sheet: Fig.2f
						CUDC				PU-H71
				Time in culture (h)	Veh	0.125	0.25	0.5	1	0.125	0.25	0.5	1
				1	12.4599	13.6123	14.3107	14.8023	14.1987	13.5306	11.7945	12.615	12.6959		MDA-MB-468 confluency
				2	13.1431	14.6167	15.2154	15.743	15.0472	14.3456	12.7168	13.464	13.6101		(%) post-drug wash-off
				3	13.9064	15.604	16.0814	16.6478	15.9221	15.1731	13.4388	14.2802	14.355
				4	12.3994	13.6985	14.329	14.706	14.1889	13.8203	12.0236	13.1208	12.8162
				5	14.8016	16.8461	17.1811	17.7616	16.5913	16.7827	14.5252	15.288	14.8141
				6	15.3289	17.6674	17.9685	18.8438	17.4912	17.5002	15.2794	16.0966	15.463
				7	15.7586	18.3474	18.5278	19.2824	17.9061	17.8532	15.6178	16.4046	15.9032
				8	16.2298	18.6183	19.0237	19.5365	17.8957	17.8432	15.7762	16.5276	16.0119
				9	16.8299	19.1176	19.4703	19.8876	18.0704	18.1482	15.9145	16.8082	16.2642
				10	17.5558	19.6211	19.9572	20.3234	18.5475	18.364	16.1604	17.1306	16.5694
				11	18.4102	20.253	20.5119	20.8204	18.9763	18.6914	16.4833	17.3547	16.885
				12	19.2733	20.6975	21.0111	21.3526	19.3492	19.069	16.8552	17.8223	17.2304
				13	20.2416	21.5683	21.5304	21.9121	19.8674	19.4439	17.0612	18.1313	17.6544
				14	21.2522	22.5182	22.3153	22.2279	20.2855	19.7796	17.3849	18.4453	17.9654
				15	22.2162	23.5667	22.9078	22.8272	20.7347	20.0443	17.5295	18.6205	18.2462
				16	23.2399	24.2627	23.3826	23.1516	21.2947	20.3248	17.8214	18.8168	18.5423
				17	24.2006	25.1869	24.0493	23.7375	21.6346	20.3773	17.9474	18.9497	18.7032
				18	25.3539	26.194	24.2803	23.8365	21.8849	20.6642	18.1357	19.1056	18.8475
				19	26.3711	26.9077	24.8978	24.0907	22.0149	20.7319	18.2496	18.9736	18.8157
				20	27.3951	27.8183	25.0517	23.7978	22.1035	20.852	18.2792	18.9803	18.9744
				20.6833	28.3715	28.7594	25.0255	23.8985	22.0439	20.8578	18.3653	19.303	19.1799
				21	29.1123	29.3879	24.9108	23.857	22.172	20.988	18.2815	19.5036	19.2763
				22	29.4152	29.3019	24.8368	23.7652	21.9666	20.9875	18.2257	19.4821	19.3719
				23	30.5325	30.4058	24.7975	23.9793	22.2599	21.1404	18.412	19.6504	19.4444
				24	31.8571	31.022	25.046	24.0344	22.3773	21.4432	18.4683	19.9619	19.6181
				25	33.1689	31.608	25.0262	24.4333	22.5491	21.8443	15.4592	20.3905	19.9307
				26	34.5561	32.066	25.2377	24.5956	22.713	22.1382	19.3336	20.6665	20.0909
				27	35.8989	32.606	25.5177	25.5775	23.157	22.3136	19.61	21.432	20.3885
				28	37.3721	33.3003	25.4815	26.0087	23.6868	22.8152	20.2651	21.6938	20.7319
				29	36.5303	28.9735	21.098	23.4456	22.5949	20.8107	18.8443	20.8193	19.4801
				30	45.917	34.4571	22.0787	21.65	22.7941	21.1908	18.4147	19.9624	20.8528
				31	46.6843	35.08	22.0838	19.4083	19.7934	19.4026	16.7487	18.037	19.4627
				32	47.2303	36.1651	22.0599	19.2113	18.4587	18.1923	15.8089	16.7367	18.1341
				33	48.4229	37.2957	22.516	19.0266	16.9812	17.5999	14.5748	15.3493	16.2733
				34	49.7272	39.6074	23.7909	20.1194	16.8359	17.1826	14.1882	14.7546	16.2199
				35	51.4821	41.2495	25.4609	21.4278	17.7991	17.7189	14.8533	15.0449	16.0928
				36	52.9705	43.673	27.5022	23.3692	19.2969	18.7094	15.3925	15.5918	16.9477
				37	54.7685	46.2275	29.6135	25.7213	21.6024	19.7107	16.5711	16.8239	18.4579
				38	56.6531	48.3059	31.6587	28.9558	24.3381	21.4224	18.1193	18.9904	20.5469
				39	58.462	51.5836	33.6637	32.2296	27.1364	23.2153	19.5735	20.4597	22.2318
				40	60.3246	53.9333	35.8529	35.4523	29.8433	25.1385	21.1174	22.4883	24.3339
				41	62.1013	56.0307	37.1394	38.4579	31.1851	26.2336	22.4066	24.309	25.4846
				42	64.0224	57.9363	39.3424	41.6201	33.1065	27.4346	23.5068	25.9456	27.1106
				43	65.6965	60.1862	41.2397	43.2946	35.1716	28.5897	24.3653	27.1804	28.2903
				44	67.5626	61.8916	42.7328	44.5615	36.4187	29.4201	25.0491	28.0175	29.3535
				44.6833	69.3246	63.7099	44.0341	45.2082	36.932	29.721	25.5286	28.9111	30.0642
				45	70.5737	65.6092	44.7013	44.5193	37.0104	29.5306	25.8114	29.169	30.2265
				46	71.0929	65.6954	44.3913	42.6172	35.3166	28.5832	25.428	28.75	29.729
				47	73.1247	67.5181	45.8528	44.4374	36.7449	28.941	25.9072	29.04	30.2514
				48	74.9527	69.3118	46.9073	44.0132	37.0378	29.2133	26.0905	29.5928	30.6758
				49	76.6833	71.2127	47.7536	43.5573	37.4002	29.6036	26.2885	29.7905	30.5598
				50	78.4136	73.3429	48.7006	44.0068	37.4731	29.8364	26.7323	29.7987	31.0855
				51	80.0295	75.0609	49.4757	44.0482	37.6002	29.9543	26.6126	29.9741	31.2101
				52	81.753	77.1138	50.6106	44.4723	37.1782	29.6559	26.3844	29.4354	31.2243
				53	83.6975	79.9444	59.5307	54.3457	53.1015	40.6542	38.1478	44.6594	47.4395
				54	85.1301	81.3701	59.0023	50.3291	45.2446	36.9981	34.8301	41.09	41.9897
				55	86.362	82.868	58.9531	48.5411	46.2802	35.6847	33.1068	39.1802	39.1879
				56	87.6765	84.4721	59.4537	47.6012	45.8449	34.6466	32.0477	37.7789	38.3362
				57	88.9134	86.2163	60.3058	46.756	45.3414	34.2333	31.996	36.437	37.44
				58	90.0528	87.6985	61.0629	46.9479	45.015	33.8432	32.0263	36.1322	36.6725
				59	91.1096	88.6513	61.9753	47.2463	44.563	34.1683	31.7457	35.5753	36.5346
				60	92.1018	90.0198	62.9704	46.7409	44.1337	33.9478	31.5848	35.0981	35.9973
				61	92.9808	90.8744	63.5993	46.3462	43.5758	34.1641	31.4725	34.7488	35.9341
				62	93.6957	92.035	64.7457	47.1054	43.847	33.5267	32.0399	34.4755	36.0147
				63	94.5102	92.8788	65.7642	46.5069	43.5715	33.1676	32.0045	34.1647	35.7845
				64	95.2174	93.7902	66.4114	45.7686	43.0849	32.6426	31.6295	33.8994	35.5026
				65	95.8239	94.7408	67.7945	46.1379	42.9071	32.2881	31.4733	33.4464	35.5429
				66	96.3131	95.5293	68.6531	46.4756	42.8035	31.9408	31.1785	33.3224	35.4844
				67	96.8005	96.1595	69.7796	46.1925	42.5192	31.5543	31.3014	32.9095	35.3375
				68	97.2612	96.7742	70.8665	45.7632	42.0798	31.4507	30.9512	32.9947	34.7737
				68.6833	97.6352	97.2767	71.6754	46.0337	41.7304	30.966	30.9035	32.797	34.5904
				69	97.8646	97.6042	72.4448	45.2793	41.0979	30.6818	30.6011	32.6361	34.66
				70	97.9413	97.7341	72.1336	44.1267	39.5277	29.9423	29.7843	31.5271	33.8093
				71	98.2351	98.1024	74.3092	45.6432	41.5898	30.1016	29.6105	31.935	34.0873
				72	98.5158	98.4414	75.2672	45.8157	41.5049	29.9616	29.8515	31.8341	33.9461
				73	98.7306	98.6617	76.3778	45.9773	41.4921	30.0047	29.5453	31.5937	33.9817
				74	98.9082	98.8818	77.6329	46.4238	41.264	30.024	29.5962	31.4892	34.348
				75	99.0751	99.1052	78.6872	46.7467	41.2312	29.9815	29.1525	31.485	33.6939
				76	99.2485	99.2706	79.8188	47.3846	40.8043	29.9444	28.632	29.1431	33.8524
				77	99.3438	99.3632	80.89	47.4935	40.5733	30.1118	28.5763	30.6224	33.3929
				78	99.4759	99.4752	81.9096	47.8539	40.3931	30.2269	28.6694	30.4399	33.2068
				79	99.5736	99.5937	83.2154	47.7431	40.1129	30.0262	28.5725	30.1782	33.3706
				80	99.6355	99.6738	84.0194	48.6353	40.2479	30.1842	28.5016	30.4185	32.8404
				81	99.6997	99.737	85.1897	49.1724	40.197	30.238	28.1915	30.3901	32.9641
				82	99.7172	99.8063	86.5232	49.4527	39.965	29.9685	28.1399	30.2506	32.6117
				83	99.7629	99.8437	87.412	49.9357	40.4196	29.8112	28.0554	29.9653	32.8728
				84	99.7865	99.863	88.4313	50.1901	40.1924	29.9409	28.2941	30.0034	32.8701
				85	99.7971	99.8847	89.4568	50.9179	40.5736	29.7225	27.8734	29.8952	32.5067
				86	99.8253	99.9085	90.3803	51.1171	40.1063	29.9821	27.8606	29.5725	32.3826
				87	99.8303	99.917	91.4279	51.5404	40.1991	30.0242	27.9445	29.7321	32.1195
				88	99.838	99.9181	92.106	51.8424	40.1122	30.0306	27.7225	29.4602	31.8986
				89	99.8551	99.925	92.8759	52.4946	40.6004	30.0344	27.6114	29.4158	31.773
				90	99.8666	99.9223	93.6079	53.5546	40.571	30.2729	27.3732	29.3387	31.7816
				91	99.8745	99.9432	94.3833	54.1428	40.6583	30.2624	27.4674	29.4457	31.6493
				92	99.8973	99.9377	94.9415	54.7552	40.4321	30.2736	27.2814	29.2039	31.7283
				92.6833	99.8909	99.9436	95.5073	55.9396	40.4873	30.5407	27.5856	29.0908	31.7085
				93	99.8993	99.9421	95.8577	56.2515	40.1455	30.401	27.3476	28.9697	31.5599
				94	99.8938	99.9454	95.8614	55.3503	39.3416	29.7154	26.7848	28.4753	30.8901
				95	99.8926	99.949	96.5573	57.1502	40.0773	30.5531	26.8281	28.7338	30.8864
				96	99.9039	99.9547	97.006	57.6869	40.4096	30.7046	26.9173	28.7623	30.7326
				97	99.9052	99.9576	97.4179	58.5716	40.3857	30.7836	27.3327	28.478	30.8102
				98	99.9208	99.9529	97.8807	59.8689	41.0674	30.9659	27.2661	28.6323	30.7113
				99	99.9355	99.9566	98.1864	60.8726	41.1677	30.9335	27.2253	28.5653	30.4858
				100	99.9352	99.9612	98.4887	61.4193	41.4256	31.1847	27.3249	26.6724	30.6473
				101	99.9416	99.953	98.7373	62.2791	41.5919	31.437	27.3142	28.1596	30.6975
				102	99.9319	99.9499	98.9212	63.4897	41.4429	31.9159	27.4893	27.9118	30.6125
				103	99.9377	99.9592	99.1009	64.2778	41.997	31.8402	27.4155	28.303	30.6085
				104	99.9374	99.964	99.2313	65.161	41.7821	32.3583	27.4545	28.0778	30.6485
				105	99.9246	99.9515	99.3176	66.0302	41.8671	32.1296	27.527	27.7483	30.4318
				106	99.9245	99.9688	99.452	67.2215	42.3246	32.5158	27.6307	27.7687	30.3047
				107	99.8938	99.9662	99.5498	68.2983	42.5396	32.9954	27.8895	28.2123	30.2758
				108	99.9002	99.9645	99.5968	69.1792	42.9053	33.0149	27.9117	28.0856	30.293
				109	99.8603	99.9585	99.6503	70.0487	42.9286	33.3689	27.9259	27.7769	30.2191
				110	99.8151	99.9592	99.6885	71.0227	43.7259	33.4647	27.9297	27.7485	30.2745
				111	99.7806	99.9641	99.7443	72.1073	44.1007	33.5524	28.1979	28.0935	30.1859
				112	99.6889	99.9664	99.7837	73.04	44.1823	34.4163	28.4389	27.7468	29.925
				113	99.6799	99.9689	99.8133	73.897	44.1258	34.4714	28.4796	28.0112	30.0134
				114	99.6089	99.9666	99.845	74.8877	44.5993	35.1499	29.0423	28.0112	29.9757
				115	99.5531	99.9705	99.8761	76.4805	44.9674	35.2974	28.5473	27.6812	29.6631
				116	99.4937	99.9573	99.8771	77.0666	45.0445	35.8407	28.9978	28.0891	29.6218
				116.683	99.4106	99.9497	99.8836	77.9254	45.6464	36.2158	29.195	28.0194	29.5542
				117	99.3633	99.949	99.9069	78.2647	45.5327	36.3944	29.1833	27.8628	29.5651
				118	99.3182	99.9503	99.8899	77.8254	44.5944	36.0579	28.9725	27.4325	29.1394
				119	99.2713	99.9409	99.9262	79.5354	45.7421	37.11	29.3907	27.8826	29.2514
				120	99.2106	99.9411	99.9132	80.7308	46.1985	37.3817	29.8513	27.5596	29.1183
				121	99.1701	99.9358	99.9215	81.4493	46.6783	37.7629	29.9148	27.5176	29.1466
				122	99.079	99.913	99.911	82.3724	46.9828	38.1977	29.8738	27.4403	28.8145
				123	99.0527	99.8843	99.9064	83.745	47.5972	38.9237	30.2297	27.4889	28.9413
				124	98.9696	99.8927	99.9166	84.5988	47.7054	39.5503	30.3794	27.1698	28.5931
				125	98.9784	99.8743	99.9389	85.4821	48.105	40.0522	30.5468	27.1219	28.7484
				126	99.0069	99.8792	99.9173	86.1996	48.8209	40.7874	30.8378	27.0134	28.5948
				127	98.991	99.862	99.9015	87.1301	49.3024	41.3088	31.2931	27.2665	28.8643
				128	98.997	99.8575	99.8843	87.8002	45.0981	41.6675	31.5132	27.1728	28.5201
				129	98.9736	99.8534	99.9239	88.5438	50.0771	42.3699	31.5436	26.8778	28.6107
				130	98.9884	99.8494	99.942	89.3194	50.8994	43.3103	31.8638	26.6675	28.4161
				131	98.9754	99.8325	99.933	90.0242	50.7403	43.9663	31.9883	27.046	28.3432
				132	98.965	99.8146	99.9327	90.8594	51.4104	44.7254	32.6098	26.9786	28.3838
				133	98.9851	99.8013	99.9305	91.4437	51.8029	45.2899	32.7641	26.731	28.4615
				134	99.0341	99.7872	99.9511	91.7957	52.4069	45.8191	32.8702	26.8805	28.4328
				135	99.0382	99.7955	99.9561	92.4149	52.7144	46.499	33.3285	27.2053	28.2229
				136	99.0438	99.7959	99.9472	92.9637	47.6466	47.0348	33.7135	27.1876	28.4495
				137	99.0877	99.7702	99.9589	93.7817	53.5398	47.6641	33.8492	26.9765	28.3344
				138	99.1436	99.7827	99.9565	94.0012	54.0166	48.6913	34.1663	26.8249	28.2235
				139	99.1619	99.7627	99.9514	94.4377	54.4536	49.5016	34.3187	26.7801	27.9791
				140	99.2049	99.7551	99.9453	94.8925	55.2756	50.0999	34.786	26.7193	27.8973
				140.683	99.2626	99.761	99.9301	95.2558	55.1325	50.6084	35.0931	26.7504	27.9161
				141	99.2401	99.7553	99.9284	95.542	55.4353	51.2551	35.3725	26.5182	27.8157
				142	99.2549	99.7315	99.9144	95.4523	54.3683	50.7694	35.1297	26.0596	27.4044
				143	99.3029	99.7676	99.9276	96.0303	56.0544	51.879	35.917	26.14	27.7583
				144	99.3513	99.7809	99.9289	96.4135	57.1698	52.2762	36.1093	26.504	27.8732

## Sheet: Fig.3c
	Freq.Up.LFQ.B	Freq.Down.LFQ.B	Freq.Up.LFQ.A	Freq.Down.LFQ.A
DNJA2_HUMAN	63	0	25	8
DNJB6_HUMAN	45	0	39	0			CODE					HSP7C	HS90A	HS90B	HOP
DNJB5_HUMAN	98	0	130	0			Up.LFQ.B		468 over miapca			38	32	38	44
BAG4_HUMAN	54	2	45	0			Up.LFQ.A		miapu over miapaca			27	9	1	8
BAG2_HUMAN	62	23	24	0			Down.LFQ.A		miapaca over miapacapu			4	1	1	0
BAG3_HUMAN	90	0	35	0			Down.LFQ.B		miapaca over 468			45	23	53	0
PDIA1_HUMAN	7	0	1	4
HS90A_HUMAN	32	23	9	1
HS90B_HUMAN	38	53	1	1
CH60_HUMAN	66	0	2	4
GRP78_HUMAN	43	28	17	6
HSP7C_HUMAN	38	45	27	4
HSP76_HUMAN	85	0	52	0
DNJB1_HUMAN	45	0	25	3
CALX_HUMAN	30	0	2	13
CDC27_HUMAN	0	32	14	0
DNJA1_HUMAN	83	52	25	24
STIP1_HUMAN	44	0	8	0
HS71L_HUMAN	63	29	47	0
HSP74_HUMAN	14	17	3	40
GRP75_HUMAN	23	18	9	2
BAG6_HUMAN	58	0	39	0
NASP_HUMAN	0	0	2	0
F10A1_HUMAN	86	0	24	0
PPP5_HUMAN	26	0	1	0
HSP72_HUMAN	41	0	74	0
TERA_HUMAN	47	52	13	56
CH10_HUMAN	17	0	7	3
PFD3_HUMAN	0	0	4	0
PPID_HUMAN	38	0	13	0
PRDX4_HUMAN	0	0	1	0
DNJC3_HUMAN	14	6	11	7
FKBP8_HUMAN	86	0	77	4
CDC37_HUMAN	67	10	8	7
CD37L_HUMAN	170	0	114	3
GPSM1_HUMAN	0	0	14	0
WDTC1_HUMAN	45	0	9	48
DNJA4_HUMAN	142	0	59	7
DNJA3_HUMAN	55	21	61	0
TONSL_HUMAN	0	13	4	6
ERO1A_HUMAN	0	0	20	4
TTC1_HUMAN	15	3	30	0
DNJC7_HUMAN	74	0	29	0
BAG1_HUMAN	54	0	60	0
EDEM3_HUMAN	21	0	1	5
CNO10_HUMAN	0	44	48	0
DJC17_HUMAN	14	0	6	0
FKB14_HUMAN	0	0	2	0
HPBP1_HUMAN	59	0	35	5
DJB11_HUMAN	93	0	58	0
DNJB4_HUMAN	57	0	68	0
SRP68_HUMAN	0	9	14	0
APC7_HUMAN	0	17	1	0
CHIP_HUMAN	42	25	53	35
TF3C3_HUMAN	0	6	2	0
IFT56_HUMAN	0	19	0	20
TOR1A_HUMAN	0	0	0	5
IFIT3_HUMAN	24	0	0	14
GAK_HUMAN	0	1	0	30
P4HA2_HUMAN	38	0	0	25
PPIH_HUMAN	0	0	0	4
PRP6_HUMAN	30	0	0	5
AHSA1_HUMAN	37	24	0	37
PSMG1_HUMAN	63	0	0	11
IFIT2_HUMAN	3	4	0	6
IFIT1_HUMAN	4	0	0	2
HS71B_HUMAN	18	8	0	1
HS71A_HUMAN	14	8	0	1
ENPL_HUMAN	5	0	0	3
TCPA_HUMAN	0	0	0	15
FKBP2_HUMAN	2	0	0	1
CALR_HUMAN	0	23	0	15
TCPZ_HUMAN	0	0	0	16
TCPE_HUMAN	0	0	0	39
TCPG_HUMAN	0	0	0	11
PEX5_HUMAN	0	0	0	10
TCPQ_HUMAN	0	0	0	14
TCPD_HUMAN	0	10	0	39
TCPB_HUMAN	0	0	0	36
PLOD1_HUMAN	0	0	0	2
IFT88_HUMAN	7	13	0	8
FKBP5_HUMAN	0	0	0	2
TTC27_HUMAN	19	0	0	34
CTR9_HUMAN	22	0	0	8
TTC37_HUMAN	4	0	0	1
TT21B_HUMAN	0	20	0	4
TT30A_HUMAN	0	14	0	18
TT30B_HUMAN	7	16	0	15
TPC12_HUMAN	0	11	0	11
TCPW_HUMAN	0	0	0	50
DNJC2_HUMAN	13	0	0	5
TCPH_HUMAN	0	5	0	40
CRNL1_HUMAN	0	0	0	3
KLC2_HUMAN	0	0	0	33
TOR3A_HUMAN	1	0	0	2
GRPE1_HUMAN	14	0	0	5
KLC4_HUMAN	0	0	0	24
PPIE_HUMAN	9	0	0	1
SGT1_HUMAN	0	0	0	1
PPIL1_HUMAN	0	10	0	3
OGT1_HUMAN	12	1	0	0
SGTA_HUMAN	6	0	0	0
DJC13_HUMAN	5	0	0	0
DNJC8_HUMAN	14	0	0	0
RMP_HUMAN	1	0	0	0
TOM70_HUMAN	1	7	0	0
HS74L_HUMAN	13	0	0	0
TXD12_HUMAN	3	15	0	0
HSPB1_HUMAN	13	0	0	0
ERP29_HUMAN	18	0	0	0
PDIA3_HUMAN	2	0	0	0
PPIC_HUMAN	22	0	0	0
HSP13_HUMAN	22	0	0	0
SERPH_HUMAN	6	0	0	0
GPSM2_HUMAN	7	0	0	0
FKBP3_HUMAN	33	0	0	0
FKBP4_HUMAN	1	0	0	0
TRAP1_HUMAN	1	0	0	0
CDC16_HUMAN	3	41	0	0
EMC2_HUMAN	5	0	0	0
TXD11_HUMAN	1	0	0	0
P3H2_HUMAN	15	0	0	0
DJC10_HUMAN	12	0	0	0
TTC5_HUMAN	9	0	0	0
DNJC9_HUMAN	13	0	0	0
HS105_HUMAN	13	0	0	0
DNJC1_HUMAN	13	0	0	0
PFD5_HUMAN	54	0	0	0
NAA15_HUMAN	4	17	0	0
SYF1_HUMAN	8	0	0	0
DJB12_HUMAN	3	0	0	0
SEC63_HUMAN	1	1	0	0
BAG5_HUMAN	19	0	0	0
HYOU1_HUMAN	15	0	0	0
SRP72_HUMAN	0	4	0	0
THIO_HUMAN	0	2	0	0
DNJB2_HUMAN	0	56	0	0
ASPH_HUMAN	0	1	0	0
IFIT5_HUMAN	0	1	0	0
TEBP_HUMAN	0	1	0	0
CDC23_HUMAN	0	17	0	0
APC5_HUMAN	0	15	0	0

## Sheet: Fig.3d
			EpHSP90α
			(normalized to actin)	V-PU	LS-V	LS-PU
				3.86667	0.057307	0.717087
				3.22034	0.284348	0.533981
				1.84615	0.001729	0.002116
			EpHSC70
			(normalized to actin)	V-PU	LS-V	LS-PU
				0.680653	0.179487	0.293296
				0.571605	0.0896	0.073806
				1.07692	0.001729	0.002116

[truncated: 16 more sheets: Fig.3e, Fig.4b, Fig.4c, Fig.5d, Fig.5e, Fig.6b, Fig.6c, Fig.7a, Fig.7c, Fig.8c, Fig.8d, Fig.8e, Fig.9a, Fig.9b, Supplementary Fig.1, Supplementary Fig.3]
